# Supplementary material for: Multiomics analyses reveal that PRMT5 regulates membrane transport and cholesterol synthesis in white adipocytes
Source: IMetaOmics. Author manuscript; Available in PMC 2026 Feb 5. (PMC12806136; doi:10.1002/imo2.70055)
Supplement: Supplementary Table S1-9 — Table S1. Summary of RNA-seq Reads and Mapping Statistics. Table S2. Counts per million (CPM) values of all genes analyzed with edgeR. Table S3. Pathway analysis of differentially expressed genes (DEGs) based on the KEGG database. Table S4. Pathway analysis of differentially expressed genes (DEGs) based on the GO terms. Table S5. Clustering and pathway analysis of metabolism-related DEGs. Table S6. Clustering and pathway analysis of transport-related DEGs. Table S7. Gene Set Enrichment Assay (GSEA) with Hallmark dataset. Table S8. Lipidomics results. Table S9. Primers for real-time PCR. [file NIHMS2139874-supplement-Supplementary_Table_S1-9.xlsx]

## Sheet: Table S1
Table S1. Summary of RNA-seq Reads and Mapping Statistics
Samples	WT1	WT2	WT3	KO1	KO2	KO3
Raw reads	27081232	33997614	34890502	24238385	30244956	29445634
High quality reads	24889626	30159890	30906453	21983924	27406843	26615776
Mapped to gene	22039145	27155391	27486715	18774925	24660509	23601416
Mapping regions:
coding	1825226	2047490	1956382	1468063	1929782	1878358
coding-rev	1845778	2004280	1900795	1431221	1859815	1802606
intergenic	1100598	867313	1237932	1296378	741821	871383
intron	446336	257065	372811	565619	218931	253542
intron-rev	435551	250784	363606	548170	216046	253009
junction	9773293	11302826	10729927	7116548	10666538	10467457
mitochondrial	1088249	812598	1779138	1012738	470785	338172
utr-3	1502106	2320481	2400933	1651294	2162165	1946105
utr-3-rev	1716134	2728386	2733316	1851748	2531569	2321121
Highquality reads/raw reads %	91.91	88.71	88.58	90.7	90.62	90.39
Mapped to gene/High quality reads %	88.55	90.04	88.94	85.4	89.98	88.67
coding	7.33	6.79	6.33	6.68	7.04	7.06
coding-rev	7.42	6.65	6.15	6.51	6.79	6.77
intergenic	4.42	2.88	4.01	5.9	2.71	3.27
intron	1.79	0.85	1.21	2.57	0.8	0.95
intron-rev	1.75	0.83	1.18	2.49	0.79	0.95
junction	39.27	37.48	34.72	32.37	38.92	39.33
mitochondrial	4.37	2.69	5.76	4.61	1.72	1.27
utr-3	6.04	7.69	7.77	7.51	7.89	7.31
utr-3-rev	6.89	9.05	8.84	8.42	9.24	8.72

## Sheet: Table S2
Table S2. Counts per million (CPM) values of all genes analyzed with edgeR
ensembl	GeneName	cpm_KO1	cpm_KO2	cpm_KO3	cpm_WT1	cpm_WT2	cpm_WT3	logFC	logCPM	LR	PValue	fdr	ensembl.ver
ENSMUSG00000085042	Abhd11os	35.3004	58.0553	53.7837	1.28022	3.55821	3.20234	4.27069	4.69601	124.606	6.20656e-29	1.03147e-24	ENSMUSG00000085042.8
ENSMUSG00000029055	Plch2	14.8902	8.60574	9.49125	0.341392	0.378533	0.46256	4.73557	2.52374	79.3236	5.27261e-19	4.38127e-15	ENSMUSG00000029055.17
ENSMUSG00000037071	Scd1	3009.03	4302.91	4318.61	23618.1	22901.9	22194.1	-2.58144	13.709	69.799	6.56661e-17	3.63769e-13	ENSMUSG00000037071.3
ENSMUSG00000040035	Disp2	35.9035	71.9226	34.1402	3.49927	4.50455	5.72862	3.30768	4.70107	68.6627	1.16828e-16	4.85392e-13	ENSMUSG00000040035.14
ENSMUSG00000028751	Pla2g2e	12.6636	52.437	36.8317	2.09103	3.48251	3.41583	3.32767	4.21316	67.09	2.59396e-16	8.62181e-13	ENSMUSG00000028751.13
ENSMUSG00000093565	Rab26os	14.5191	33.3974	20.7296	1.45092	3.14183	2.73978	3.21242	3.6696	66.4241	3.63628e-16	1.00719e-12	ENSMUSG00000093565.1
ENSMUSG00000079017	Ifi27l2a	2345.65	6865.02	6556.66	409.543	1545.17	1268.59	2.34635	11.6281	63.78	1.39121e-15	3.30294e-12	ENSMUSG00000079017.3
ENSMUSG00000040026	Saa3	85.4911	73.1711	41.0343	11.4366	11.8859	8.53956	2.59659	5.27259	62.3378	2.89317e-15	6.01021e-12	ENSMUSG00000040026.8
ENSMUSG00000023067	Cdkn1a	261.39	468.812	385.363	46.2586	59.6947	97.4578	2.48474	7.78066	59.8684	1.01417e-14	1.53223e-11	ENSMUSG00000023067.14
ENSMUSG00000038319	Kcnh2	67.6321	70.0052	49.5811	14.8506	7.75993	7.43654	2.6967	5.18078	59.8987	9.98679e-15	1.53223e-11	ENSMUSG00000038319.14
ENSMUSG00000066364	Serpina3b	16.2818	44.9014	33.9985	2.94451	2.53617	2.95327	3.38318	4.11511	59.8737	1.01146e-14	1.53223e-11	ENSMUSG00000066364.2
ENSMUSG00000062609	Kcnj15	3.24708	1.82816	3.11653	25.7324	13.0594	22.3452	-2.88682	3.54339	54.9747	1.22092e-13	1.69087e-10	ENSMUSG00000062609.14
ENSMUSG00000029368	Alb	10.2979	85.2994	24.0823	47.2401	321.678	119.732	-2.1404	6.66532	51.2853	7.98729e-13	1.02108e-09	ENSMUSG00000029368.10
ENSMUSG00000051748	Wfdc21	171.817	452.582	251.353	34.822	111.251	71.1275	2.0487	7.5096	48.7139	2.96164e-12	3.51568e-09	ENSMUSG00000051748.2
ENSMUSG00000042078	Svop	7.793	4.10222	5.80808	0.21337	0.416387	0.249071	4.27437	1.65738	48.1584	3.93145e-12	4.35578e-09	ENSMUSG00000042078.14
ENSMUSG00000035448	Ccr3	0.417482	1.69439	2.92765	4.90751	12.2266	23.3415	-3.08645	2.94563	47.8217	4.66795e-12	4.84855e-09	ENSMUSG00000035448.9
ENSMUSG00000060678	H4c3	16.2818	20.6894	10.719	1.66429	2.49832	1.99256	2.91805	3.17584	46.9352	7.33744e-12	7.173e-09	ENSMUSG00000060678.5
ENSMUSG00000095079	Igha	113.694	201.856	97.179	13.2289	46.2568	26.5438	2.36025	6.3784	46.3415	9.93394e-12	9.17178e-09	ENSMUSG00000095079.6
ENSMUSG00000023044	Csad	67.4002	56.2717	51.6116	295.859	199.79	185.415	-1.93564	7.15808	44.6716	2.33007e-11	2.03807e-08	ENSMUSG00000023044.2
ENSMUSG00000072235	Tuba1a	680.682	1651.05	1109.67	189.003	392.388	329.912	1.89049	9.50287	43.5463	4.14055e-11	3.44059e-08	ENSMUSG00000072235.6
ENSMUSG00000022385	Gtse1	12.5245	10.5231	7.46078	1.02418	1.24916	1.17419	3.10788	2.51614	43.431	4.39184e-11	3.47562e-08	ENSMUSG00000022385.11
ENSMUSG00000000120	Ngfr	15.8179	66.0368	35.604	3.20055	11.356	9.96282	2.22564	4.56871	40.8743	1.62343e-10	1.22636e-07	ENSMUSG00000000120.6
ENSMUSG00000062619	2310039H08Rik	64.5242	254.114	246.678	22.0625	58.7862	36.0441	2.14625	6.82993	40.7257	1.75171e-10	1.26573e-07	ENSMUSG00000062619.6
ENSMUSG00000015090	Ptgds	0.0927738	0.222947	0.188881	2.64579	5.678	2.13489	-4.27603	0.952045	40.2003	2.29208e-10	1.58717e-07	ENSMUSG00000015090.13
ENSMUSG00000049265	Kcnk3	130.486	197.441	238.792	43.6982	54.6981	55.1869	1.8481	6.90829	38.9937	4.25185e-10	2.82646e-07	ENSMUSG00000049265.7
ENSMUSG00000030110	Ret	84.9808	95.867	65.3999	30.3412	11.8102	12.3112	2.30475	5.64908	38.4733	5.55084e-10	3.54805e-07	ENSMUSG00000030110.13
ENSMUSG00000033831	Fgb	0	1.51604	0.0472201	0.256044	18.9267	4.37653	-4.50483	2.10613	37.8445	7.66129e-10	4.71567e-07	ENSMUSG00000033831.5
ENSMUSG00000058743	Kcnj14	30.1051	60.8198	36.4067	7.04121	12.3402	11.1014	2.03652	4.72083	36.9427	1.21654e-09	7.22058e-07	ENSMUSG00000058743.6
ENSMUSG00000061397	Krt79	13.1275	40.3979	31.7319	4.09671	7.26784	5.79979	2.20905	4.09894	35.8393	2.14287e-09	1.22801e-06	ENSMUSG00000061397.8
ENSMUSG00000034926	Dhcr24	69.0237	115.665	88.16	23.4707	31.5318	22.274	1.80559	5.86843	35.7357	2.2598e-09	1.25186e-06	ENSMUSG00000034926.3
ENSMUSG00000036186	Dipk1b	19.0186	42.4044	50.5255	5.88901	10.069	9.35794	2.06927	4.51995	35.6705	2.33672e-09	1.25271e-06	ENSMUSG00000036186.5
ENSMUSG00000052396	Mogat2	16.3282	45.4811	76.6383	2.73114	15.8984	8.21933	2.43643	4.78724	35.3826	2.70897e-09	1.40689e-06	ENSMUSG00000052396.7
ENSMUSG00000059854	Hydin	5.79836	8.42738	4.34425	0.42674	0.189267	0.676049	3.85944	1.75363	35.31	2.81185e-09	1.41606e-06	ENSMUSG00000059854.8
ENSMUSG00000033860	Fgg	0	1.02555	0.236101	0.085348	16.9204	3.41583	-3.95511	1.89978	35.0602	3.19663e-09	1.5625e-06	ENSMUSG00000033860.13
ENSMUSG00000110344	Gm45716	211.524	281.136	293.662	34.0965	98.4187	91.7292	1.93741	7.39657	34.571	4.10978e-09	1.95144e-06	ENSMUSG00000110344.1
ENSMUSG00000024827	Gldc	10.6226	10.7014	10.3412	1.83498	2.15764	1.49442	2.53926	2.64499	34.0368	5.40801e-09	2.49655e-06	ENSMUSG00000024827.10
ENSMUSG00000061482	H4c4	6.40139	7.00052	4.76923	0.768132	0.870627	0.747212	2.90552	1.80298	33.8552	5.93689e-09	2.66663e-06	ENSMUSG00000061482.7
ENSMUSG00000099632	2900093K20Rik	8.02494	16.3643	15.4882	1.02418	3.74748	3.20234	2.43085	3.00741	32.6131	1.12452e-08	4.79191e-06	ENSMUSG00000099632.1
ENSMUSG00000113722	Snhg10	6.30862	17.702	10.6717	1.32289	2.839	2.02815	2.43265	2.78202	32.64	1.10909e-08	4.79191e-06	ENSMUSG00000113722.1
ENSMUSG00000067455	H4c11	1.48438	3.61173	3.68317	0.170696	0.302827	0.142326	3.76776	0.703481	32.5247	1.17684e-08	4.88949e-06	ENSMUSG00000067455.5
ENSMUSG00000098919	Mir8102	0.60303	2.0957	2.50267	0	0.11356	0.106745	4.53615	-0.0467676	32.296	1.32389e-08	5.36626e-06	ENSMUSG00000098919.1
ENSMUSG00000028001	Fga	0	2.22947	0.377761	0.21337	18.3589	5.37281	-3.4409	2.18342	32.1783	1.40654e-08	5.56553e-06	ENSMUSG00000028001.16
ENSMUSG00000033208	S100b	29.3165	42.8949	15.6299	4.69414	3.82319	5.55072	2.54183	4.09166	31.8686	1.64963e-08	6.37562e-06	ENSMUSG00000033208.7
ENSMUSG00000060981	H4c8	82.244	205.69	143.171	28.8476	67.9467	40.6697	1.64182	6.5673	31.8157	1.69513e-08	6.40259e-06	ENSMUSG00000060981.7
ENSMUSG00000026831	1700007K13Rik	2.8296	3.07666	3.02209	0.21337	0.151413	0.391397	3.58906	0.746042	31.6756	1.82199e-08	6.44249e-06	ENSMUSG00000026831.16
ENSMUSG00000029417	Cxcl9	113.462	132.876	170.701	29.4451	54.7359	42.6267	1.74275	6.50317	31.6849	1.81325e-08	6.44249e-06	ENSMUSG00000029417.9
ENSMUSG00000050069	Grem2	2.50489	2.80913	2.03047	14.4238	10.4854	15.051	-2.4331	2.99793	31.7363	1.76587e-08	6.44249e-06	ENSMUSG00000050069.3
ENSMUSG00000001334	Fndc5	10.3443	21.8042	15.441	1.66429	4.39099	4.19862	2.26399	3.27915	31.5143	1.97975e-08	6.61704e-06	ENSMUSG00000001334.9
ENSMUSG00000024889	Rce1	104.974	135.284	210.555	33.6271	50.0421	34.5852	1.89107	6.56847	31.5035	1.9908e-08	6.61704e-06	ENSMUSG00000024889.5
ENSMUSG00000056870	Gulp1	15.0294	8.20443	5.6192	58.4634	23.5826	37.3606	-2.06659	4.6327	31.5764	1.91744e-08	6.61704e-06	ENSMUSG00000056870.9
ENSMUSG00000035186	Ubd	22.8224	24.0782	19.1242	2.34707	7.79779	3.62931	2.41821	3.7404	31.319	2.18921e-08	7.13382e-06	ENSMUSG00000035186.6
ENSMUSG00000078656	Vps25	1.57716	6.51004	4.95811	0.298718	0.302827	0.391397	3.52188	1.26446	31.221	2.30265e-08	7.35917e-06	ENSMUSG00000078656.11
ENSMUSG00000094335	Igkv1-117	8.11771	12.3512	7.60244	0.85348	2.49832	1.53001	2.59592	2.47453	30.9383	2.6636e-08	8.35216e-06	ENSMUSG00000094335.2
ENSMUSG00000079547	H2-DMb1	38.9186	97.3385	141.66	15.6187	14.3086	38.7839	1.98213	5.85393	30.52	3.30444e-08	1.01697e-05	ENSMUSG00000079547.4
ENSMUSG00000047139	Cd24a	9.88041	15.7846	13.8355	25.0496	61.0574	77.71	-1.93067	5.08736	30.3484	3.61007e-08	1.09083e-05	ENSMUSG00000047139.9
ENSMUSG00000086962	Gm12248	0.463869	10.0326	2.64433	10.4551	38.2697	13.8768	-2.80341	3.67045	30.0756	4.15531e-08	1.23316e-05	ENSMUSG00000086962.4
ENSMUSG00000035042	Ccl5	22.1266	32.0151	108.323	3.15788	12.8701	7.79235	2.64565	4.95909	30.0053	4.30876e-08	1.25627e-05	ENSMUSG00000035042.2
ENSMUSG00000057729	Prtn3	31.775	99.9692	54.067	8.44946	21.1222	21.7759	1.82168	5.30732	29.8978	4.55431e-08	1.30497e-05	ENSMUSG00000057729.12
ENSMUSG00000053897	Slc39a8	10.8545	16.8548	9.86901	59.9997	39.4432	50.1344	-2.01434	4.96778	29.7863	4.82401e-08	1.35882e-05	ENSMUSG00000053897.15
ENSMUSG00000070867	Trabd2b	86.6044	176.797	134.058	35.1634	49.5122	39.9225	1.62882	6.44425	29.6239	5.24552e-08	1.45292e-05	ENSMUSG00000070867.4
ENSMUSG00000069515	Lyz1	15.3541	23.8107	52.3671	38.748	93.1949	168.158	-1.66392	6.03082	29.5468	5.45816e-08	1.48703e-05	ENSMUSG00000069515.6
ENSMUSG00000057963	Itpk1	63.6428	235.075	178.964	29.9145	45.9918	42.6267	1.84262	6.6357	29.0873	6.91891e-08	1.8546e-05	ENSMUSG00000057963.9
ENSMUSG00000030117	Gdf3	4.9634	2.89831	3.58873	0.170696	0.22712	0.640467	3.54725	1.09989	28.8823	7.69122e-08	2.0289e-05	ENSMUSG00000030117.5
ENSMUSG00000023951	Vegfa	132.342	39.194	34.5651	314.209	116.815	157.804	-1.66909	7.05072	28.4746	9.49367e-08	2.46524e-05	ENSMUSG00000023951.18
ENSMUSG00000052477	C130026I21Rik	27.9713	10.1218	6.61082	2.09103	2.15764	1.81466	2.60329	3.09114	27.9401	1.25127e-07	3.19921e-05	ENSMUSG00000052477.15
ENSMUSG00000042854	Trp53rkb	10.9473	20.0206	19.8797	2.38975	6.28365	3.98513	2.05666	3.41297	27.7161	1.40486e-07	3.49878e-05	ENSMUSG00000042854.9
ENSMUSG00000076569	Igkv5-39	0.510256	1.56063	3.25819	0.085348	0	0.106745	4.59408	-0.0260084	27.7083	1.41054e-07	3.49878e-05	ENSMUSG00000076569.3
ENSMUSG00000116898	Gm49785	2.87599	11.1027	5.66642	0.725458	0.984187	0.782793	2.79663	1.90867	27.523	1.55237e-07	3.79394e-05	ENSMUSG00000116898.1
ENSMUSG00000117361	Gm30984	5.24172	9.85424	9.20793	1.28022	1.40057	1.67233	2.43759	2.27523	27.4583	1.6052e-07	3.8662e-05	ENSMUSG00000117361.1
ENSMUSG00000112547	Gm47096	4.82424	7.62477	5.90252	0.810806	1.02204	1.24535	2.56408	1.86269	27.2781	1.76192e-07	4.18305e-05	ENSMUSG00000112547.1
ENSMUSG00000022546	Gpt	50.4226	44.5001	56.4281	143.299	222.653	134.569	-1.69234	6.76483	27.1703	1.86301e-07	4.30019e-05	ENSMUSG00000022546.5
ENSMUSG00000024526	Cidea	174.044	186.383	128.344	21.6357	11.2424	59.7769	2.74077	6.59946	27.1731	1.86032e-07	4.30019e-05	ENSMUSG00000024526.9
ENSMUSG00000097124	A530020G20Rik	21.338	0.980965	1.93603	51.8916	12.9458	46.7897	-3.20663	4.50762	27.0803	1.95172e-07	4.44323e-05	ENSMUSG00000097124.2
ENSMUSG00000030935	Acsm3	11.875	5.75202	5.33587	44.2103	15.1035	28.3941	-1.89969	4.21267	26.9484	2.08956e-07	4.6419e-05	ENSMUSG00000030935.15
ENSMUSG00000035540	Gc	0	3.21043	0.188881	0.298718	19.0781	3.48699	-3.32225	2.1671	26.9436	2.09485e-07	4.6419e-05	ENSMUSG00000035540.12
ENSMUSG00000107791	Gm30557	4.45314	13.5997	4.62757	1.23755	1.02204	0.604886	2.83725	2.11181	26.8794	2.16554e-07	4.73541e-05	ENSMUSG00000107791.1
ENSMUSG00000100760	Gm4035	4.73147	10.5231	8.73572	0.85348	0.416387	1.77908	3.06292	2.19214	26.8231	2.22961e-07	4.81219e-05	ENSMUSG00000100760.1
ENSMUSG00000090101	Snhg9	0.371095	1.38227	0.897182	0	0.0378533	0.0355815	4.902	-0.932466	26.4669	2.681e-07	5.71224e-05	ENSMUSG00000090101.1
ENSMUSG00000049598	Vsig8	7.28275	6.06415	3.25819	1.45092	0.79492	0.569304	2.58075	1.72265	26.417	2.75102e-07	5.78725e-05	ENSMUSG00000049598.9
ENSMUSG00000114538	Gm31517	0.881351	0.445893	0.472201	7.38261	1.62769	7.97026	-3.02027	1.69372	25.5559	4.29743e-07	8.92738e-05	ENSMUSG00000114538.1
ENSMUSG00000026621	Mtarc1	77.2342	154.19	149.263	26.5859	65.9026	45.5799	1.49175	6.43513	25.4739	4.48406e-07	9.20008e-05	ENSMUSG00000026621.13
ENSMUSG00000115783	Bc1	192.227	1002.1	1177.53	63.883	373.31	104.716	2.14581	8.9239	25.2162	5.12512e-07	0.000103871	ENSMUSG00000115783.1
ENSMUSG00000069305	Hist1h4n	1.02051	5.03859	4.62757	0.256044	0.0378533	0.106745	4.56465	0.932389	25.0208	5.67166e-07	0.000113563	ENSMUSG00000069305.3
ENSMUSG00000026579	F5	1.11329	2.94289	4.72201	8.23609	12.4537	15.5135	-2.19845	2.92666	24.945	5.89888e-07	0.000116706	ENSMUSG00000026579.8
ENSMUSG00000074768	Bhmt	0.0927738	1.15932	0.236101	0.341392	12.4537	2.52629	-3.13664	1.54393	24.849	6.20014e-07	0.000121224	ENSMUSG00000074768.6
ENSMUSG00000031343	Gabra3	8.72074	6.37627	6.98858	33.7978	16.4662	27.6468	-1.77039	4.06731	24.7345	6.57946e-07	0.000127144	ENSMUSG00000031343.13
ENSMUSG00000062444	Ap3b2	6.77249	9.00704	5.8553	2.1337	1.05989	0.71163	2.5797	2.11109	24.614	7.00413e-07	0.000133795	ENSMUSG00000062444.15
ENSMUSG00000000402	Egfl6	0.695804	0.445893	0.755522	5.2489	3.10397	3.8428	-2.67317	1.29196	24.2982	8.25149e-07	0.000154793	ENSMUSG00000000402.2
ENSMUSG00000061808	Ttr	0.0463869	4.63729	0	0.42674	28.8064	6.12002	-4.05644	2.76321	24.2893	8.28963e-07	0.000154793	ENSMUSG00000061808.4
ENSMUSG00000110156	Gm42067	7.88578	13.0201	13.6466	1.45092	4.01245	3.16676	2.06975	2.86088	24.0709	9.28547e-07	0.000171461	ENSMUSG00000110156.2
ENSMUSG00000042532	Golga7b	8.99906	26.7536	32.0152	2.77381	8.93339	3.48699	2.14967	3.79619	23.9687	9.79139e-07	0.000178817	ENSMUSG00000042532.14
ENSMUSG00000001248	Gramd1a	231.378	144.425	159.368	52.5744	71.997	52.1625	1.58445	6.8914	23.9309	9.98579e-07	0.000180385	ENSMUSG00000001248.15
ENSMUSG00000025955	Akr1cl	7.14358	76.7828	44.4341	3.37125	11.621	11.7775	1.92666	4.69619	23.7556	1.09379e-06	0.000195459	ENSMUSG00000025955.13
ENSMUSG00000008845	Cd163	69.6731	47.666	42.0731	178.377	109.926	143.643	-1.44388	6.62433	23.6895	1.13197e-06	0.000200131	ENSMUSG00000008845.9
ENSMUSG00000060311	Mucl1	0.0927738	0	0	0.85348	0.946333	0.925119	-4.77461	-0.813657	23.5698	1.20462e-06	0.000210733	ENSMUSG00000060311.11
ENSMUSG00000060639	H4c9	22.1266	38.5252	37.3039	5.29158	17.8289	8.32608	1.7766	4.43541	23.4589	1.27612e-06	0.000220915	ENSMUSG00000060639.5
ENSMUSG00000050550	Gm11868	2.27296	1.02555	1.32216	0.170696	0.11356	0.142326	3.34059	-0.141538	23.3348	1.36115e-06	0.000233206	ENSMUSG00000050550.7
ENSMUSG00000038156	Spon1	102.84	167.255	108.181	336.186	332.201	332.26	-1.43984	7.84498	23.1536	1.49566e-06	0.000253636	ENSMUSG00000038156.16
ENSMUSG00000025991	Cps1	0	2.45241	0	0.512088	13.8543	2.73978	-4.11555	1.75393	23.1246	1.51839e-06	0.00025489	ENSMUSG00000025991.8
ENSMUSG00000072694	1500011B03Rik	20.3639	49.6725	42.1204	8.27876	16.6933	11.0659	1.60143	4.63046	23.0236	1.60021e-06	0.000265939	ENSMUSG00000072694.8
ENSMUSG00000037798	Mat1a	0	2.58618	0.377761	0.256044	16.8069	2.56187	-2.85077	1.95521	22.9659	1.64898e-06	0.000271331	ENSMUSG00000037798.7
ENSMUSG00000040612	Ildr2	8.58158	5.48449	7.13024	32.8163	14.7628	23.3771	-1.69351	3.94999	22.8366	1.76375e-06	0.00028737	ENSMUSG00000040612.13
ENSMUSG00000115100	Gm34934	2.1338	1.56063	1.08606	7.68132	7.04072	7.54328	-2.25755	2.20473	22.7611	1.83439e-06	0.000295977	ENSMUSG00000115100.1
ENSMUSG00000024308	Tapbp	450.556	872.078	964.188	212.858	348.781	219.823	1.51032	8.99845	22.6804	1.91312e-06	0.000305712	ENSMUSG00000024308.15
ENSMUSG00000021214	Akr1c18	0.463869	0.713429	0.236101	2.85916	3.67177	3.06001	-2.82402	0.954516	22.6118	1.98261e-06	0.0003138	ENSMUSG00000021214.14
ENSMUSG00000054162	Spock3	0.510256	0.312125	0.849962	5.88901	1.32487	5.23048	-2.76455	1.29484	22.5579	2.03901e-06	0.000319682	ENSMUSG00000054162.15
ENSMUSG00000021215	Net1	166.112	105.097	69.2719	362.943	250.854	270.099	-1.44684	7.67354	22.4127	2.1992e-06	0.000341574	ENSMUSG00000021215.15
ENSMUSG00000009185	Ccl8	23.7501	86.1911	104.309	9.00422	39.3675	23.7329	1.55465	5.57882	22.0978	2.591e-06	0.000392784	ENSMUSG00000009185.2
ENSMUSG00000025137	Pcyt2	125.477	193.027	253.336	48.0509	94.2926	68.1386	1.43716	7.02743	22.074	2.62345e-06	0.000392784	ENSMUSG00000025137.15
ENSMUSG00000031958	Ldhd	14.2408	14.3132	15.441	41.0951	61.2467	34.5497	-1.59557	4.91874	22.0948	2.59506e-06	0.000392784	ENSMUSG00000031958.16
ENSMUSG00000105703	Gm43305	14.5191	12.4404	2.26657	4.90751	2.00623	0.391397	2.20655	2.62137	22.0877	2.60471e-06	0.000392784	ENSMUSG00000105703.2
ENSMUSG00000002831	Plin4	1144.78	944.892	891.61	3248.99	2372.65	1987.19	-1.32981	10.7855	22.0534	2.6517e-06	0.00039347	ENSMUSG00000002831.14
ENSMUSG00000045620	Odf3l1	6.67972	9.36376	11.6634	0.896154	2.80115	3.02443	2.16261	2.53742	22.0266	2.68899e-06	0.000395472	ENSMUSG00000045620.7
ENSMUSG00000029408	Abcb9	32.7492	57.8323	62.5667	13.8691	22.2578	16.1896	1.52238	5.1007	21.9422	2.8098e-06	0.000409614	ENSMUSG00000029408.13
ENSMUSG00000010651	Acaa1b	127.147	265.841	270.902	65.4193	94.4062	51.1306	1.61673	7.18859	21.8464	2.95372e-06	0.0004267	ENSMUSG00000010651.4
ENSMUSG00000118076	Gm50337	0.0927738	0	0.0944403	0.682784	1.47628	1.28093	-4.07945	-0.498404	21.8305	2.97835e-06	0.0004267	ENSMUSG00000118076.1
ENSMUSG00000050777	Tmem37	12.4781	39.5953	34.7068	4.82216	12.1131	11.2438	1.57167	4.26535	21.7273	3.14283e-06	0.000446416	ENSMUSG00000050777.7
ENSMUSG00000046408	1700067K01Rik	3.01515	5.93038	7.60244	0.85348	0.832773	1.45884	2.34666	1.74299	21.4923	3.55251e-06	0.000500332	ENSMUSG00000046408.15
ENSMUSG00000020566	Atp6v1c2	5.14895	9.80965	6.04418	1.45092	0.90848	1.45884	2.41784	2.07124	21.3391	3.84796e-06	0.000533926	ENSMUSG00000020566.19
ENSMUSG00000035000	Dpp4	16.6529	15.6954	15.441	81.294	31.8346	46.8253	-1.6361	5.11763	21.3355	3.8553e-06	0.000533926	ENSMUSG00000035000.8
ENSMUSG00000047414	Flrt2	12.8028	7.84772	9.44403	46.0879	16.8447	34.8343	-1.61426	4.41997	21.251	4.02904e-06	0.000553377	ENSMUSG00000047414.6
ENSMUSG00000029401	Rilpl2	43.6965	101.485	93.5431	22.2332	34.068	26.5438	1.4576	5.74591	21.1841	4.17218e-06	0.000568339	ENSMUSG00000029401.8
ENSMUSG00000099338	2810030D12Rik	3.10792	3.79009	2.36101	0.341392	0.378533	0.640467	2.76024	0.877011	20.7612	5.20259e-06	0.000702941	ENSMUSG00000099338.1
ENSMUSG00000022032	Scara5	53.6697	47.5768	43.0175	172.915	87.9711	136.847	-1.41625	6.49871	20.534	5.85815e-06	0.000785134	ENSMUSG00000022032.14
ENSMUSG00000017167	Cntnap1	62.2049	31.9259	36.8789	18.2645	13.173	14.6952	1.45762	4.88709	20.4666	6.06799e-06	0.000806752	ENSMUSG00000017167.6
ENSMUSG00000072941	Sod3	707.818	982.659	805.009	362.132	367.026	278.247	1.3071	9.18954	20.3514	6.44447e-06	0.000850005	ENSMUSG00000072941.5
ENSMUSG00000021235	Coq6	51.0256	100.014	102.609	24.5376	39.1025	31.2406	1.37619	5.86193	20.2765	6.70186e-06	0.000876994	ENSMUSG00000021235.13
ENSMUSG00000110409	Gm9908	0.834964	1.87275	2.88043	0.128022	0.302827	0.213489	3.02327	0.143222	20.2611	6.75613e-06	0.000877189	ENSMUSG00000110409.1
ENSMUSG00000005360	Slc1a3	114.947	60.6415	38.2011	260.226	126.922	152.609	-1.41132	6.97365	20.1433	7.18508e-06	0.00091853	ENSMUSG00000005360.14
ENSMUSG00000046070	Igfals	107.942	154.324	152.379	49.1178	67.2275	25.9389	1.62087	6.53744	20.1502	7.15945e-06	0.00091853	ENSMUSG00000046070.9
ENSMUSG00000022512	Cldn1	3.10792	2.0957	2.88043	9.8577	8.85768	10.8168	-1.88087	2.67135	19.9435	7.97667e-06	0.00101194	ENSMUSG00000022512.3
ENSMUSG00000061780	Cfd	4070.41	5804.46	6222.01	11231.9	16318.6	12104.8	-1.30565	13.1818	19.8696	8.29076e-06	0.00104382	ENSMUSG00000061780.6
ENSMUSG00000029376	Mthfd2l	37.7589	60.3293	43.4897	13.6557	17.6775	20.4594	1.44176	5.01346	19.8299	8.46467e-06	0.00105355	ENSMUSG00000029376.8
ENSMUSG00000054612	Mgmt	32.0534	64.0303	58.6474	13.6984	27.7086	15.4424	1.45225	5.14299	19.8231	8.49484e-06	0.00105355	ENSMUSG00000054612.4
ENSMUSG00000026365	Cfh	92.4027	43.9205	34.7068	236.499	83.2395	157.911	-1.48544	6.75765	19.7725	8.72305e-06	0.00105816	ENSMUSG00000026365.15
ENSMUSG00000044378	Slc15a5	0.185548	0.66884	0.566642	1.19487	3.93675	3.38024	-2.58133	0.81841	19.786	8.66137e-06	0.00105816	ENSMUSG00000044378.12
ENSMUSG00000076937	Iglc2	17.3951	20.957	36.8317	4.31008	10.4854	4.30536	2.02967	3.97989	19.7842	8.66978e-06	0.00105816	ENSMUSG00000076937.3
ENSMUSG00000019929	Dcn	610.22	576.005	491.798	1631.3	1069.89	1544.52	-1.32152	9.94747	19.7099	9.01353e-06	0.00108548	ENSMUSG00000019929.16
ENSMUSG00000044811	Cd300c2	13.1739	10.211	13.5994	2.17638	3.67177	4.19862	1.91105	2.98288	19.6923	9.09685e-06	0.00108763	ENSMUSG00000044811.13
ENSMUSG00000030244	Gys2	53.6697	38.436	29.3237	8.44946	14.5735	13.2719	1.72659	4.72005	19.5714	9.69081e-06	0.00115037	ENSMUSG00000030244.7
ENSMUSG00000039099	Wdr93	15.2613	27.1103	26.7738	5.84634	8.93339	8.78863	1.53167	3.95628	19.5526	9.78686e-06	0.00115353	ENSMUSG00000039099.7
ENSMUSG00000113344	Gm49251	0.881351	0.535072	0.566642	0.085348	0	0.0355815	3.98586	-1.24756	19.5225	9.94226e-06	0.00116359	ENSMUSG00000113344.1
ENSMUSG00000024810	Il33	6.91165	4.72647	5.90252	16.2588	19.0781	20.068	-1.66925	3.61573	19.4619	1.02625e-05	0.0011844	ENSMUSG00000024810.16
ENSMUSG00000037112	Sik2	79.6463	32.5948	31.8264	258.605	71.1264	70.2379	-1.32286	6.50398	19.4726	1.02054e-05	0.0011844	ENSMUSG00000037112.16
ENSMUSG00000021091	Serpina3n	520.786	880.371	736.209	262.616	331.898	284.723	1.25545	8.97395	19.4407	1.03774e-05	0.00118939	ENSMUSG00000021091.8
ENSMUSG00000094088	Ighv1-64	1.25245	0.713429	0.613862	0.128022	0	0.071163	3.70135	-0.909756	19.3622	1.08127e-05	0.0012308	ENSMUSG00000094088.2
ENSMUSG00000050276	Mrgprg	0.185548	0.222947	6.61082	12.4608	51.8969	25.2985	-5.35311	4.02045	19.3397	1.09408e-05	0.00123691	ENSMUSG00000050276.7
ENSMUSG00000057400	Ces1c	0	1.60522	0	0.170696	9.50119	2.63303	-3.97618	1.28198	19.3264	1.10173e-05	0.00123714	ENSMUSG00000057400.14
ENSMUSG00000068115	Ninl	2.73683	1.69439	0.897182	8.83352	6.05653	8.077	-2.19834	2.26801	19.2933	1.12098e-05	0.00125031	ENSMUSG00000068115.13
ENSMUSG00000038725	Pkhd1l1	4.54592	2.98748	6.42194	32.0909	10.2961	14.3749	-1.91753	3.57038	19.2737	1.13256e-05	0.00125481	ENSMUSG00000038725.13
ENSMUSG00000039496	Cdnf	1.80909	0.980965	0.708302	8.10806	3.14183	5.65746	-2.26324	1.80683	19.2427	1.15111e-05	0.0012669	ENSMUSG00000039496.8
ENSMUSG00000071656	Lrrn4cl	21.106	12.0391	12.3717	59.2742	28.5414	33.6601	-1.39323	4.80346	19.1995	1.17745e-05	0.00128737	ENSMUSG00000071656.7
ENSMUSG00000003477	Inmt	30.7081	66.2151	49.4867	143.854	117.572	136.491	-1.50453	6.50493	19.0438	1.2775e-05	0.00137171	ENSMUSG00000003477.5
ENSMUSG00000009281	Rarres2	225.208	371.384	306.411	123.285	116.929	117.241	1.30808	7.71526	19.0387	1.28096e-05	0.00137171	ENSMUSG00000009281.6
ENSMUSG00000028396	2310002L09Rik	0	0	0.566642	1.83498	0.151413	4.2342	-4.08511	0.309084	19.0328	1.28491e-05	0.00137171	ENSMUSG00000028396.5
ENSMUSG00000030495	Slc7a10	90.3617	42.5382	42.6398	216.997	134.493	84.5061	-1.30365	6.67261	19.0288	1.2876e-05	0.00137171	ENSMUSG00000030495.12
ENSMUSG00000023070	Rgn	0	0.579661	0	0.170696	5.56444	0.604886	-3.83131	0.335574	19.0143	1.29743e-05	0.00137337	ENSMUSG00000023070.6
ENSMUSG00000031298	Adgrg2	14.5655	6.91134	5.71364	38.6627	15.747	41.1322	-1.80161	4.36146	18.9501	1.34182e-05	0.00139373	ENSMUSG00000031298.15
ENSMUSG00000091575	2010016I18Rik	4.08205	0.802608	1.08606	15.32	2.34691	7.65003	-2.09144	2.40796	18.9734	1.3255e-05	0.00139373	ENSMUSG00000091575.2
ENSMUSG00000110630	K230015D01Rik	2.92238	9.67588	7.79132	0.810806	2.23335	1.9214	1.9983	2.10265	18.953	1.33982e-05	0.00139373	ENSMUSG00000110630.1
ENSMUSG00000048416	Mlf1	0.788578	0.356714	0.944403	3.54194	1.17345	11.9554	-2.56609	1.69666	18.9047	1.37412e-05	0.00141842	ENSMUSG00000048416.15
ENSMUSG00000021194	Chga	1.99464	4.05763	3.21097	0.384066	0.870627	0.533723	2.38095	0.933535	18.8403	1.42132e-05	0.0014552	ENSMUSG00000021194.6
ENSMUSG00000056234	Ncoa4	69.302	29.1614	27.246	157.424	60.8303	89.5231	-1.31913	6.1767	18.8323	1.42727e-05	0.0014552	ENSMUSG00000056234.15
ENSMUSG00000025854	Fam20c	50.2834	129.354	88.6794	30.896	26.0809	25.9389	1.60042	5.87301	18.7725	1.47273e-05	0.00149239	ENSMUSG00000025854.15
ENSMUSG00000031554	Adam5	0.0927738	0.0891786	0	1.19487	0.5678	0.889538	-3.75863	-0.815782	18.729	1.50674e-05	0.00151761	ENSMUSG00000031554.18
ENSMUSG00000020098	Pcbd1	22.4049	43.9205	28.521	7.68132	19.0024	9.85608	1.42662	4.45749	18.6962	1.53284e-05	0.00153459	ENSMUSG00000020098.7
ENSMUSG00000087413	Gm11266	19.3897	16.0076	8.97182	3.15788	2.34691	4.8035	2.10313	3.19843	18.5897	1.62094e-05	0.00161308	ENSMUSG00000087413.1
ENSMUSG00000103149	AA914427	7.65384	5.75202	16.0076	1.10952	2.38476	3.87839	2.01607	2.63147	18.3589	1.82961e-05	0.0018099	ENSMUSG00000103149.1
ENSMUSG00000112352	Gm40617	0.510256	0.312125	0	2.64579	2.04408	1.77908	-3.26974	0.394317	18.2777	1.90926e-05	0.00187752	ENSMUSG00000112352.1
ENSMUSG00000043629	1700019D03Rik	2.27296	0.802608	0.755522	6.05971	4.27743	7.57886	-2.35064	1.89824	18.2631	1.92403e-05	0.00188091	ENSMUSG00000043629.12
ENSMUSG00000031530	Dusp4	19.065	17.7465	12.6078	73.9968	46.9003	24.658	-1.44366	5.02625	18.2414	1.94599e-05	0.00189125	ENSMUSG00000031530.6
ENSMUSG00000026940	Ccdc183	1.80909	4.36975	4.29703	0.597436	0.5678	0.640467	2.43942	1.07917	18.0573	2.14355e-05	0.00207114	ENSMUSG00000026940.3
ENSMUSG00000028865	Cd164l2	11.0865	27.0657	30.0792	4.99286	9.87972	6.68933	1.59328	3.9102	17.9623	2.25325e-05	0.00216455	ENSMUSG00000028865.14
ENSMUSG00000034932	Mrpl54	66.7972	203.818	208.477	35.4621	88.009	60.5953	1.30287	6.78918	17.9273	2.29502e-05	0.00219201	ENSMUSG00000034932.4
ENSMUSG00000033068	Entpd6	72.2244	152.362	243.514	38.492	64.9942	46.256	1.50594	6.68707	17.8565	2.38209e-05	0.00226216	ENSMUSG00000033068.16
ENSMUSG00000030108	Slc6a13	99.871	153.075	176.367	52.4464	67.6818	38.855	1.42578	6.61645	17.8326	2.41217e-05	0.00227772	ENSMUSG00000030108.14
ENSMUSG00000045392	Olfr1033	14.9366	3.07666	3.02209	35.8889	8.36559	30.778	-1.98877	4.00977	17.8048	2.44761e-05	0.00229812	ENSMUSG00000045392.8
ENSMUSG00000076594	Igkv6-13	0.417482	1.73898	0.519421	0	0.151413	0.071163	3.52469	-0.846938	17.793	2.46283e-05	0.00229943	ENSMUSG00000076594.2
ENSMUSG00000048899	Rimkla	1.85548	3.29961	0.566642	0.469414	0.264973	0	3.20694	0.194088	17.6874	2.60347e-05	0.00241716	ENSMUSG00000048899.8
ENSMUSG00000031344	Gabrq	0.324708	0.490482	0	3.20055	1.89267	1.20977	-3.21504	0.358203	17.6488	2.65689e-05	0.00245305	ENSMUSG00000031344.11
ENSMUSG00000106019	Gm43672	9.78764	19.218	20.9185	3.49927	6.62433	6.86723	1.54253	3.4884	17.587	2.74462e-05	0.00252005	ENSMUSG00000106019.1
ENSMUSG00000110755	BC049987	1.39161	1.15932	2.50267	0.256044	0.151413	0.391397	2.64948	0.0593082	17.5062	2.86367e-05	0.0026149	ENSMUSG00000110755.1
ENSMUSG00000066361	Serpina3c	217.647	504.127	498.125	138.306	161.558	148.802	1.34981	8.11979	17.4883	2.89081e-05	0.00262527	ENSMUSG00000066361.3
ENSMUSG00000089774	Slc5a3	63.1326	16.0967	14.7327	127.254	41.3737	137.202	-1.83901	6.06029	17.4637	2.92839e-05	0.00264494	ENSMUSG00000089774.2
ENSMUSG00000020044	Timp3	126.59	38.1685	42.1676	287.239	72.1106	133.573	-1.2541	6.86703	17.4147	3.00496e-05	0.00269943	ENSMUSG00000020044.13
ENSMUSG00000030747	Dgat2	1902.84	4031.85	5567.44	976.638	1856.06	1888.35	1.21348	11.4008	17.3403	3.12492e-05	0.00278393	ENSMUSG00000030747.5
ENSMUSG00000063727	Tnfrsf11b	2.1338	2.31864	0.849962	11.1806	5.29947	6.01328	-2.1156	2.24147	17.3357	3.13252e-05	0.00278393	ENSMUSG00000063727.3
ENSMUSG00000023456	Tpi1	678.641	1895.76	1764.14	367.935	861.807	496.86	1.28166	9.98147	17.3129	3.17023e-05	0.00280245	ENSMUSG00000023456.16
ENSMUSG00000032122	Slc37a2	30.8009	21.1353	20.8241	7.16924	10.7125	6.90281	1.55678	4.02911	17.2751	3.23396e-05	0.00284366	ENSMUSG00000032122.15
ENSMUSG00000109508	Gm44956	1.20606	0.579661	0.849962	6.05971	3.06612	2.98885	-2.17471	1.35227	17.2451	3.28547e-05	0.00287375	ENSMUSG00000109508.1
ENSMUSG00000062257	Opcml	2.50489	1.11473	1.03884	8.40678	3.55821	6.9384	-2.03996	2.00899	17.2074	3.3513e-05	0.00291598	ENSMUSG00000062257.13
ENSMUSG00000031432	Prps1	221.266	470.328	247.528	123.797	96.7153	107.812	1.43478	7.72323	17.1716	3.415e-05	0.00295593	ENSMUSG00000031432.3
ENSMUSG00000022474	Pmm1	116.385	302.538	410.579	63.0295	138.392	90.8396	1.39274	7.54712	17.1568	3.44176e-05	0.00296366	ENSMUSG00000022474.15
ENSMUSG00000032554	Trf	879.171	1299.07	1520.87	2838.21	3435.61	2532.73	-1.27765	11.0254	17.0865	3.57151e-05	0.00305953	ENSMUSG00000032554.15
ENSMUSG00000029658	Wdr95	0.324708	0.401304	0.755522	2.09103	4.88308	2.3128	-2.60041	0.924908	17.0374	3.66507e-05	0.00310764	ENSMUSG00000029658.17
ENSMUSG00000037490	Slc2a12	15.5396	17.1669	13.1744	7.51063	3.86104	3.62931	1.68405	3.35248	17.046	3.6486e-05	0.00310764	ENSMUSG00000037490.5
ENSMUSG00000053841	Txlna	178.358	132.163	140.858	60.8105	71.7699	59.7414	1.22345	6.74623	16.9344	3.86945e-05	0.00326428	ENSMUSG00000053841.15
ENSMUSG00000038217	Tlcd2	43.2326	66.126	58.6946	13.7837	30.4719	27.5045	1.28425	5.32347	16.8641	4.01533e-05	0.0033533	ENSMUSG00000038217.13
ENSMUSG00000058454	Dhcr7	39.3361	54.5327	81.6436	12.5035	33.6895	19.6766	1.46858	5.33272	16.8731	3.9963e-05	0.0033533	ENSMUSG00000058454.15
ENSMUSG00000065126	Snord104	9.97319	22.7405	14.5438	2.00568	8.02491	6.29793	1.65598	3.41561	16.8297	4.08879e-05	0.00339758	ENSMUSG00000065126.1
ENSMUSG00000104960	Snhg8	47.3147	94.128	90.3793	20.3982	42.6986	38.5704	1.19402	5.79845	16.7373	4.29289e-05	0.00354943	ENSMUSG00000104960.1
ENSMUSG00000116720	Gm31641	0.278321	0.0891786	0.0472201	0.938828	1.55199	1.56559	-3.33376	-0.237803	16.7136	4.34686e-05	0.00357626	ENSMUSG00000116720.1
ENSMUSG00000024299	Adamts10	248.402	96.2683	102.09	64.7365	49.2472	50.0988	1.30937	6.67065	16.6853	4.4121e-05	0.00359752	ENSMUSG00000024299.17
ENSMUSG00000028356	Ambp	0.139161	1.29309	0.283321	0.21337	13.6651	2.09931	-2.67738	1.61478	16.6837	4.41599e-05	0.00359752	ENSMUSG00000028356.4
ENSMUSG00000031274	Col4a5	6.67972	3.7455	3.77761	26.1592	8.44129	11.8842	-1.6023	3.35139	16.6464	4.50356e-05	0.00361569	ENSMUSG00000031274.16
ENSMUSG00000112926	Gm7172	3.06154	7.44642	4.29703	0.469414	1.21131	1.67233	2.19845	1.63068	16.6639	4.46229e-05	0.00361569	ENSMUSG00000112926.1
ENSMUSG00000117604	Gm33228	1.02051	0.713429	2.12491	8.5348	2.91471	5.87095	-2.16896	1.85846	16.6464	4.50356e-05	0.00361569	ENSMUSG00000117604.1
ENSMUSG00000028180	Zranb2	45.5056	8.11525	9.96345	75.4477	24.8318	65.6123	-1.67931	5.2608	16.6267	4.55052e-05	0.00362693	ENSMUSG00000028180.18
ENSMUSG00000068617	Efcab1	0.510256	0.535072	0.519421	3.71264	1.66555	3.34466	-2.39169	0.859143	16.6223	4.56122e-05	0.00362693	ENSMUSG00000068617.5
ENSMUSG00000015653	Steap2	2.1338	1.69439	1.08606	7.33993	5.1102	6.1556	-1.94551	2.00673	16.5519	4.73369e-05	0.00369339	ENSMUSG00000015653.13
ENSMUSG00000022651	Retnlg	0.324708	10.9244	14.9216	3.4566	46.2568	25.761	-1.94101	4.09155	16.5538	4.7289e-05	0.00369339	ENSMUSG00000022651.6
ENSMUSG00000030787	Lyve1	26.5797	36.8308	32.0625	55.3482	74.6846	105.713	-1.26571	5.78934	16.5523	4.73255e-05	0.00369339	ENSMUSG00000030787.4
ENSMUSG00000079013	Serpina3j	4.12844	6.10874	10.8134	1.10952	2.15764	2.3128	1.87258	2.17168	16.5582	4.71784e-05	0.00369339	ENSMUSG00000079013.2
ENSMUSG00000024640	Psat1	195.706	409.018	322.277	117.524	148.158	117.597	1.21971	7.77117	16.4851	4.9033e-05	0.00379014	ENSMUSG00000024640.9
ENSMUSG00000069814	Ccdc92b	2.55128	9.00704	12.6078	1.23755	1.81696	1.81466	2.07941	2.29389	16.4866	4.89954e-05	0.00379014	ENSMUSG00000069814.6
ENSMUSG00000030806	Stx1b	10.669	7.22347	6.98858	27.3967	17.6397	20.8152	-1.40684	3.92762	16.4124	5.09503e-05	0.00390204	ENSMUSG00000030806.6
ENSMUSG00000032131	Abcg4	6.58694	14.0902	7.36634	3.02986	1.58984	1.81466	2.08642	2.53924	16.4136	5.09179e-05	0.00390204	ENSMUSG00000032131.16
ENSMUSG00000113440	Gm46404	1.02051	0.178357	0.14166	3.84066	1.05989	2.41954	-2.7079	0.621575	16.3447	5.2804e-05	0.00402546	ENSMUSG00000113440.1
ENSMUSG00000068227	Il2rb	13.6841	17.0777	37.4456	5.67564	7.64637	6.19118	1.67012	3.87628	16.2805	5.46226e-05	0.00412624	ENSMUSG00000068227.9
ENSMUSG00000076498	Trbc2	9.88041	9.22999	34.754	1.83498	5.71585	4.19862	2.06807	3.45911	16.2822	5.4574e-05	0.00412624	ENSMUSG00000076498.2
ENSMUSG00000024481	Lvrn	3.47902	2.36323	3.73039	21.4224	6.54863	9.14445	-1.79404	2.97702	16.0461	6.18186e-05	0.0046487	ENSMUSG00000024481.5
ENSMUSG00000052392	Acot4	7.0972	2.45241	3.49429	20.5262	8.21417	9.4291	-1.56605	3.10878	15.9783	6.40722e-05	0.00479647	ENSMUSG00000052392.5
ENSMUSG00000040134	Rdh7	0	0.579661	0	0.085348	4.80737	0.569304	-3.59688	0.156374	15.9214	6.60268e-05	0.00492062	ENSMUSG00000040134.8
ENSMUSG00000018822	Sfrp5	65.4983	77.8529	45.1897	41.6072	16.2012	15.6203	1.48315	5.45054	15.909	6.64627e-05	0.004931	ENSMUSG00000018822.7
ENSMUSG00000022181	C6	82.7079	82.8024	60.8195	45.6612	16.6176	27.2199	1.43698	5.71992	15.8883	6.71917e-05	0.00494008	ENSMUSG00000022181.16
ENSMUSG00000026817	Ak1	62.2976	97.8735	98.5484	32.5176	27.1408	47.6437	1.27695	5.93253	15.8852	6.73031e-05	0.00494008	ENSMUSG00000026817.14
ENSMUSG00000044349	Snhg11	70.4153	11.6378	17.5187	99.3024	47.3167	72.1593	-1.52585	5.73199	15.8803	6.74769e-05	0.00494008	ENSMUSG00000044349.16
ENSMUSG00000030091	Nup210	15.9571	14.4023	25.8294	6.27308	6.39721	6.61816	1.49421	3.66073	15.8556	6.83631e-05	0.00498301	ENSMUSG00000030091.17
ENSMUSG00000060093	H4c1	4.87063	13.243	7.46078	1.49359	3.63392	2.56187	1.70349	2.48941	15.8013	7.03532e-05	0.00508348	ENSMUSG00000060093.6
ENSMUSG00000066800	Rnasel	33.6305	8.65033	6.23306	66.1447	19.9866	39.0329	-1.59308	4.85985	15.8022	7.03197e-05	0.00508348	ENSMUSG00000066800.11
ENSMUSG00000037362	Ccn3	9.50932	4.68188	3.77761	29.2317	9.38763	15.1577	-1.54258	3.59092	15.7817	7.10865e-05	0.00511423	ENSMUSG00000037362.8
ENSMUSG00000032487	Ptgs2	0.417482	0.178357	0	2.68846	0.719213	1.95698	-3.26175	0.125395	15.7203	7.34305e-05	0.00526009	ENSMUSG00000032487.8
ENSMUSG00000050270	Tmem220	4.36037	1.15932	1.1805	8.7055	6.2458	8.39724	-2.06284	2.35247	15.6739	7.52565e-05	0.00536776	ENSMUSG00000050270.12
ENSMUSG00000047798	Cd300lf	0.649417	0.936376	0.708302	2.43242	3.70963	3.94955	-2.11632	1.11636	15.6411	7.65708e-05	0.00543817	ENSMUSG00000047798.15
ENSMUSG00000028128	F3	39.0114	17.9695	16.7159	72.5458	48.3008	43.445	-1.23192	5.31311	15.6301	7.70206e-05	0.00544683	ENSMUSG00000028128.13
ENSMUSG00000027575	Arfgap1	106.133	104.517	113.517	43.2715	57.7263	44.3346	1.16909	6.29134	15.6086	7.79006e-05	0.00548204	ENSMUSG00000027575.19
ENSMUSG00000028024	Enpep	82.8934	36.5186	46.3229	151.834	95.9203	108.061	-1.1623	6.44322	15.6018	7.81782e-05	0.00548204	ENSMUSG00000028024.14
ENSMUSG00000059481	Plg	0	1.47145	0	0.341392	6.13224	1.28093	-3.52256	0.718287	15.5933	7.85327e-05	0.00548376	ENSMUSG00000059481.5
ENSMUSG00000075296	Aldh3b2	49.2629	111.83	112.809	26.8846	52.5026	31.7031	1.26432	6.00534	15.5848	7.88848e-05	0.0054853	ENSMUSG00000075296.5
ENSMUSG00000021903	Galnt15	75.3323	57.3419	49.1562	166.215	100.311	162.109	-1.22253	6.67016	15.5311	8.11592e-05	0.00561763	ENSMUSG00000021903.11
ENSMUSG00000045776	Lrtm1	0.695804	0.490482	1.03884	3.20055	3.25539	3.30908	-2.17526	1.06919	15.5162	8.18019e-05	0.00561763	ENSMUSG00000045776.3
ENSMUSG00000079197	Psme2	199.046	426.051	400.993	101.692	211.222	155.598	1.11557	7.96101	15.5178	8.17319e-05	0.00561763	ENSMUSG00000079197.10
ENSMUSG00000031519	Asb5	0.881351	0.0891786	1.22772	3.58462	0.264973	10.3898	-2.39168	1.51147	15.4683	8.3899e-05	0.00571442	ENSMUSG00000031519.4
ENSMUSG00000034220	Gpc1	32.2853	46.4621	43.2064	20.1848	13.4379	12.7026	1.41412	4.81328	15.4746	8.36231e-05	0.00571442	ENSMUSG00000034220.7
ENSMUSG00000004610	Etfb	103.443	235.387	154.457	44.7224	117.61	71.163	1.10927	6.92132	15.4456	8.49157e-05	0.00576006	ENSMUSG00000004610.4
ENSMUSG00000086332	4930480G23Rik	0	0.178357	0.14166	0.85348	0.757067	1.31652	-3.2337	-0.641471	15.3719	8.82921e-05	0.00596474	ENSMUSG00000086332.2
ENSMUSG00000066175	2510046G10Rik	3.71095	9.67588	9.30237	1.40824	1.96837	2.91768	1.7935	2.29279	15.3344	9.00614e-05	0.00605964	ENSMUSG00000066175.2
ENSMUSG00000021390	Ogn	74.1263	53.9085	58.128	226.428	77.2965	366.703	-1.59727	7.15856	15.3167	9.09077e-05	0.00609192	ENSMUSG00000021390.6
ENSMUSG00000022039	Adam2	11.5967	2.14029	1.46382	0.256044	0.529947	0.391397	3.01342	1.47991	15.289	9.22521e-05	0.00615718	ENSMUSG00000022039.6
ENSMUSG00000050587	Lrrc4c	2.18018	0.312125	0.566642	5.88901	1.7034	4.59002	-2.24342	1.39839	15.2766	9.28617e-05	0.00617307	ENSMUSG00000050587.14
ENSMUSG00000009394	Syn2	4.36037	4.77106	4.58035	12.8876	11.9238	14.3749	-1.51046	3.15629	15.2376	9.47992e-05	0.00624896	ENSMUSG00000009394.13
ENSMUSG00000044674	Fzd1	32.3317	26.3523	18.4631	73.9114	48.9822	55.1158	-1.22069	5.41345	15.2422	9.45652e-05	0.00624896	ENSMUSG00000044674.6
ENSMUSG00000102752	Gm7694	24.3531	18.7721	11.8523	5.4196	5.82941	6.47584	1.57633	3.60719	15.231	9.51313e-05	0.00624896	ENSMUSG00000102752.1
ENSMUSG00000092274	Neat1	651.179	81.3755	70.8774	881.133	534.678	1209.31	-2.45346	9.15868	15.146	9.95093e-05	0.0065108	ENSMUSG00000092274.3
ENSMUSG00000055972	2810407A14Rik	0.556643	0.267536	0.188881	2.09103	1.24916	3.02443	-2.62712	0.413759	15.1198	0.000100902	0.00657602	ENSMUSG00000055972.5
ENSMUSG00000003617	Cp	50.6545	31.7922	37.4456	122.773	60.7167	86.3208	-1.13885	6.02331	15.0945	0.000102261	0.00662565	ENSMUSG00000003617.16
ENSMUSG00000041801	Phlda3	317.379	591.477	658.768	193.185	255.51	220.748	1.16862	8.54271	15.0908	0.000102461	0.00662565	ENSMUSG00000041801.5
ENSMUSG00000018983	E2f2	13.0811	13.1538	13.4105	2.73114	6.05653	4.73234	1.61674	3.15887	15.0681	0.000103698	0.00662832	ENSMUSG00000018983.9
ENSMUSG00000029255	Gnrhr	0.371095	0	0.0472201	1.40824	0.719213	1.10303	-3.41732	-0.507089	15.0683	0.000103688	0.00662832	ENSMUSG00000029255.8
ENSMUSG00000075010	AW112010	73.1985	107.104	121.592	22.8733	61.2467	54.8667	1.20858	6.20075	15.0748	0.000103335	0.00662832	ENSMUSG00000075010.5
ENSMUSG00000087010	1700041M05Rik	1.20606	1.15932	1.13328	0	0.189267	0.249071	3.11794	-0.461174	15.0061	0.000107167	0.00681775	ENSMUSG00000087010.1
ENSMUSG00000099655	2310034G01Rik	5.84475	13.8227	10.4356	1.963	4.92093	3.23792	1.58202	2.7604	15.0005	0.000107482	0.00681775	ENSMUSG00000099655.2
ENSMUSG00000072769	Gm10419	1.94825	1.29309	2.36101	4.69414	11.356	7.54328	-2.00832	2.31359	14.9535	0.000110192	0.00696303	ENSMUSG00000072769.6
ENSMUSG00000031995	St14	7.65384	4.50352	5.90252	1.10952	2.08193	1.28093	2.02263	1.93419	14.9416	0.000110892	0.00697667	ENSMUSG00000031995.9
ENSMUSG00000064373	Selenop	628.867	409.508	238.792	1057.63	865.214	1097.76	-1.33773	9.48461	14.9355	0.000111247	0.00697667	ENSMUSG00000064373.12
ENSMUSG00000055782	Abcd2	260.648	144.246	94.5347	557.067	239.119	406.839	-1.30589	8.14891	14.897	0.000113541	0.00709374	ENSMUSG00000055782.9
ENSMUSG00000004896	Rrnad1	99.268	32.9961	26.7738	16.3441	13.0215	15.9405	1.55803	5.09267	14.8796	0.000114598	0.00710638	ENSMUSG00000004896.16
ENSMUSG00000029810	Tmem176b	173.348	254.248	237.989	92.3039	119.124	98.8455	1.09027	7.34622	14.8862	0.000114198	0.00710638	ENSMUSG00000029810.15
ENSMUSG00000062980	Cped1	83.079	35.4931	28.2849	180.042	61.3224	159.405	-1.45605	6.5136	14.8417	0.00011692	0.00722338	ENSMUSG00000062980.15
ENSMUSG00000031517	Gpm6a	9.41654	12.3512	13.5522	43.6128	20.5165	37.5029	-1.46973	4.51865	14.825	0.000117961	0.00725908	ENSMUSG00000031517.8
ENSMUSG00000038754	Elovl3	16.8848	10.969	8.16908	0.512088	0.5678	5.5863	3.374	2.84427	14.8185	0.000118371	0.00725908	ENSMUSG00000038754.5
ENSMUSG00000074218	Cox7a1	48.7526	59.7051	31.9208	10.4125	9.12265	24.4801	1.79242	4.94502	14.7658	0.000121726	0.00743738	ENSMUSG00000074218.3
ENSMUSG00000064294	Aox3	4.31398	1.78357	1.36938	13.0583	4.46669	7.04514	-1.7508	2.44158	14.7587	0.000122183	0.00743796	ENSMUSG00000064294.12
ENSMUSG00000009376	Met	40.7741	15.6508	11.6634	68.8759	37.0963	56.6458	-1.41923	5.26848	14.7406	0.000123364	0.00748242	ENSMUSG00000009376.15
ENSMUSG00000086040	Wipf3	0.556643	0.490482	0.708302	4.2674	1.89267	2.45512	-2.21677	0.866783	14.7318	0.00012394	0.00749001	ENSMUSG00000086040.8
ENSMUSG00000037278	Tmem97	20.8741	53.195	53.5476	10.5832	25.7403	13.8056	1.32628	4.8922	14.7106	0.000125339	0.00754716	ENSMUSG00000037278.9
ENSMUSG00000098449	Gm7467	1.39161	4.1914	4.10815	0.469414	0.870627	0.782793	2.09514	1.02683	14.6502	0.000129421	0.0077648	ENSMUSG00000098449.1
ENSMUSG00000110332	Gm19935	0.417482	9.72047	9.20793	0.341392	0.946333	0.889538	2.57664	1.86809	14.6038	0.000132649	0.00792985	ENSMUSG00000110332.1
ENSMUSG00000010064	Slc38a3	58.9578	30.4545	34.9901	5.84634	18.586	11.3861	1.86451	4.74259	14.5821	0.000134185	0.00799289	ENSMUSG00000010064.15
ENSMUSG00000005410	Mcm5	14.983	20.4219	27.5293	5.5903	10.9018	6.72491	1.45169	3.85084	14.4815	0.000141544	0.00840112	ENSMUSG00000005410.6
ENSMUSG00000074264	Amy1	163.004	107.951	72.5301	331.022	182.491	285.577	-1.24854	7.57383	14.4458	0.000144252	0.00853142	ENSMUSG00000074264.12
ENSMUSG00000042793	Lgr6	5.10256	10.2555	6.75248	1.45092	2.53617	2.73978	1.70643	2.28614	14.3974	0.000148007	0.00872243	ENSMUSG00000042793.13
ENSMUSG00000029231	Pdgfra	61.0916	28.8939	25.5933	143.982	46.1811	90.6261	-1.24574	6.04773	14.3787	0.000149487	0.00877852	ENSMUSG00000029231.15
ENSMUSG00000015134	Aldh1a3	6.77249	6.55463	5.6192	25.3057	16.0498	12.0621	-1.43216	3.6033	14.3487	0.000151885	0.00877901	ENSMUSG00000015134.15
ENSMUSG00000032936	Camkv	0.185548	0.178357	0	0.85348	1.55199	0.426978	-3.0194	-0.669176	14.3456	0.000152136	0.00877901	ENSMUSG00000032936.13
ENSMUSG00000033863	Klf9	106.69	22.4284	23.0906	173.257	52.654	146.774	-1.51985	6.45246	14.3644	0.00015062	0.00877901	ENSMUSG00000033863.2
ENSMUSG00000037060	Cavin3	334.31	961.747	781.776	186.699	470.252	299.312	1.0859	8.9823	14.3563	0.000151271	0.00877901	ENSMUSG00000037060.3
ENSMUSG00000111348	Gm19531	6.54055	31.1233	32.2041	4.09671	9.6526	6.72491	1.55712	3.91895	14.3484	0.000151909	0.00877901	ENSMUSG00000111348.1
ENSMUSG00000021950	Anxa8	15.2613	28.0467	21.2963	8.7055	4.05031	7.47212	1.69258	3.82852	14.3026	0.000155654	0.0089509	ENSMUSG00000021950.15
ENSMUSG00000007107	Atp1a4	4.5923	4.5927	2.97487	0.768132	1.1356	1.10303	1.99587	1.37674	14.281	0.000157446	0.00900662	ENSMUSG00000007107.6
ENSMUSG00000024098	Twsg1	59.5608	33.9325	27.9543	127.254	58.4455	90.4126	-1.18984	6.05207	14.2779	0.000157707	0.00900662	ENSMUSG00000024098.6
ENSMUSG00000070436	Serpinh1	923.656	1802.84	1806.83	548.66	857.491	615.133	1.12568	10.0934	14.2698	0.000158383	0.0090143	ENSMUSG00000070436.12
ENSMUSG00000006494	Pdk1	36.9704	20.6449	21.1074	64.4378	46.1054	68.1386	-1.21575	5.42614	14.2575	0.000159423	0.0090425	ENSMUSG00000006494.11
ENSMUSG00000027792	Bche	95.3715	48.2456	39.0983	209.743	77.2586	166.059	-1.29743	6.72869	14.2285	0.000161896	0.00915152	ENSMUSG00000027792.11
ENSMUSG00000057614	Gnai1	198.211	115.977	72.0107	384.066	201.115	305.93	-1.2729	7.73457	14.22	0.000162631	0.00916189	ENSMUSG00000057614.6
ENSMUSG00000074771	Ankef1	119.493	21.2245	17.3298	182.944	64.1235	180.363	-1.84002	6.60993	14.2036	0.000164054	0.00921083	ENSMUSG00000074771.10
ENSMUSG00000022445	Cyp2d26	0	0.579661	0	0.085348	3.82319	0.640467	-3.42407	-0.0577326	14.1707	0.000166952	0.00934202	ENSMUSG00000022445.7
ENSMUSG00000039013	Siglecf	0.649417	0.936376	1.03884	1.1522	6.09439	8.36166	-2.24249	1.65683	14.1635	0.00016759	0.00934626	ENSMUSG00000039013.16
ENSMUSG00000034308	Sdr42e1	8.8599	8.47197	5.00533	19.6727	19.6459	17.008	-1.37228	3.72325	14.1334	0.000170293	0.00946524	ENSMUSG00000034308.13
ENSMUSG00000046031	Calhm6	3.98927	4.45893	10.2468	1.10952	1.96837	1.38768	1.96549	1.97261	14.0571	0.000177345	0.00982432	ENSMUSG00000046031.7
ENSMUSG00000019518	Ap4m1	48.5671	42.4936	48.9201	21.1663	21.2736	20.317	1.15455	5.08155	14.0368	0.000179264	0.00989764	ENSMUSG00000019518.11
ENSMUSG00000069763	Tmem100	6.54055	10.6568	8.40518	19.2033	18.4346	30.5289	-1.40152	3.9754	13.9958	0.000183218	0.0100824	ENSMUSG00000069763.3
ENSMUSG00000041134	Cyyr1	30.0123	4.32516	3.54151	62.3467	8.78197	24.6224	-1.60055	4.48273	13.9664	0.000186109	0.0102077	ENSMUSG00000041134.15
ENSMUSG00000044083	Efcab8	4.03566	4.01304	2.83321	1.1522	0.189267	0.889538	2.47398	1.17098	13.9469	0.000188043	0.0102799	ENSMUSG00000044083.12
ENSMUSG00000050052	Tdrp	51.3967	70.0944	48.4951	110.611	132.903	110.196	-1.07075	6.4492	13.929	0.000189852	0.0103447	ENSMUSG00000050052.12
ENSMUSG00000087611	4930458D05Rik	3.24708	1.96193	1.88881	7.724	6.8136	7.5077	-1.67246	2.309	13.8721	0.000195682	0.0106276	ENSMUSG00000087611.1
ENSMUSG00000095298	Gm12407	0.788578	0.758018	2.03047	0.128022	0.11356	0.391397	2.51425	-0.375107	13.833	0.000199791	0.0108154	ENSMUSG00000095298.2
ENSMUSG00000025934	Gsta3	51.907	146.253	120.459	149.786	377.398	179.082	-1.15751	7.41711	13.8072	0.000202557	0.0109295	ENSMUSG00000025934.15
ENSMUSG00000041355	Ssr2	160.128	392.029	442.264	95.2057	199.828	133.858	1.14752	7.89052	13.7093	0.00021339	0.0114768	ENSMUSG00000041355.13
ENSMUSG00000027335	Adra1d	13.4522	11.1027	14.591	6.48645	4.23957	3.13117	1.54737	3.15391	13.6744	0.000217393	0.0116415	ENSMUSG00000027335.9
ENSMUSG00000031283	Chrdl1	100.938	36.7862	24.2239	229.288	57.4235	141.259	-1.44597	6.62075	13.6705	0.000217853	0.0116415	ENSMUSG00000031283.16
ENSMUSG00000005681	Apoa2	0.417482	1.78357	1.36938	0.725458	50.6099	5.51514	-2.60858	3.34888	13.6573	0.000219381	0.0116687	ENSMUSG00000005681.12
ENSMUSG00000047420	Fam180a	0.695804	2.14029	4.01371	7.04121	8.85768	7.5077	-2.0428	2.36256	13.654	0.000219768	0.0116687	ENSMUSG00000047420.8
ENSMUSG00000027889	Ampd2	50.0051	36.7416	42.687	19.8007	21.1222	15.727	1.19197	4.95812	13.6057	0.000225505	0.0119353	ENSMUSG00000027889.17
ENSMUSG00000035849	Krt222	22.6368	17.2561	10.3412	5.50495	5.60229	5.94211	1.48925	3.49616	13.5004	0.000238516	0.0125838	ENSMUSG00000035849.14
ENSMUSG00000062949	Atp11c	24.8634	3.43338	4.72201	39.9856	9.57689	27.9671	-1.56407	4.21067	13.4884	0.000240041	0.012609	ENSMUSG00000062949.13
ENSMUSG00000097073	9430037G07Rik	0.60303	0	0.236101	1.74963	1.74125	1.88582	-3.10756	0.183789	13.4847	0.000240512	0.012609	ENSMUSG00000097073.7
ENSMUSG00000037353	Letmd1	127.378	133.946	137.93	55.8176	72.7541	65.4344	1.04875	6.62863	13.4487	0.000245182	0.0127733	ENSMUSG00000037353.9
ENSMUSG00000041696	Rasl12	44.6242	65.9476	59.9223	27.4394	26.2702	21.4201	1.17217	5.35786	13.454	0.000244479	0.0127733	ENSMUSG00000041696.14
ENSMUSG00000050232	Cxcr3	7.00442	8.51656	20.2574	1.19487	5.90512	2.27722	2.0855	2.92434	13.4317	0.000247405	0.0128488	ENSMUSG00000050232.6
ENSMUSG00000038203	Hoxa13	3.24708	0.267536	0.519421	7.12656	2.46047	2.91768	-2.16609	1.50892	13.4068	0.000250707	0.0129798	ENSMUSG00000038203.18
ENSMUSG00000020377	Ltc4s	80.4349	143.801	124.897	37.9372	81.8768	50.0276	1.07193	6.43581	13.3867	0.000253413	0.0129985	ENSMUSG00000020377.15
ENSMUSG00000071984	Fndc1	25.5128	28.4034	39.901	102.802	62.1173	63.3351	-1.2655	5.74876	13.3817	0.000254095	0.0129985	ENSMUSG00000071984.11
ENSMUSG00000096630	Vmn2r26	0.417482	0.0445893	0.0944403	0.85348	1.1356	4.76792	-3.51802	0.4146	13.3864	0.000253457	0.0129985	ENSMUSG00000096630.2
ENSMUSG00000099719	Gm28802	15.7716	39.9074	36.4539	6.14506	22.977	11.7419	1.26119	4.47514	13.3809	0.000254198	0.0129985	ENSMUSG00000099719.1
ENSMUSG00000021745	Ptprg	46.6188	17.1223	15.441	92.2186	32.4782	44.4057	-1.14223	5.37396	13.3666	0.000256146	0.013018	ENSMUSG00000021745.14
ENSMUSG00000031698	Mylk3	0.510256	0.579661	1.74714	3.84066	2.87685	4.09187	-2.10415	1.24671	13.3671	0.000256083	0.013018	ENSMUSG00000031698.14
ENSMUSG00000118243	Gm50203	0.649417	1.82816	2.40823	0.085348	0.605653	0.177908	2.63653	0.0400184	13.3607	0.000256958	0.0130194	ENSMUSG00000118243.1
ENSMUSG00000003153	Slc2a3	4.77785	6.64381	8.83016	18.0938	16.3526	17.5061	-1.3975	3.60059	13.3538	0.000257898	0.0130274	ENSMUSG00000003153.10
ENSMUSG00000022996	Wnt10b	1.02051	2.14029	1.32216	6.31576	4.80737	4.91025	-1.8781	1.81448	13.3311	0.000261045	0.0131085	ENSMUSG00000022996.15
ENSMUSG00000032373	Car12	5.93752	12.0837	4.67479	0.64011	0.946333	3.23792	2.48641	2.21945	13.3251	0.000261871	0.0131085	ENSMUSG00000032373.15
ENSMUSG00000032523	Hhatl	0.556643	0.0891786	1.13328	2.98718	0.264973	5.79979	-2.23262	0.933109	13.3282	0.000261438	0.0131085	ENSMUSG00000032523.11
ENSMUSG00000101009	1700108F19Rik	1.94825	5.03859	3.02209	0.768132	0.68136	0.747212	2.08291	1.07256	13.313	0.000263578	0.0131544	ENSMUSG00000101009.6
ENSMUSG00000024972	Lgals12	200.577	54.2206	37.7289	298.889	124.878	216.478	-1.42312	7.28127	13.2987	0.000265595	0.0132153	ENSMUSG00000024972.16
ENSMUSG00000031748	Gnao1	28.296	17.3007	11.7578	10.3271	5.03449	6.47584	1.36535	3.7298	13.255	0.000271859	0.0134518	ENSMUSG00000031748.16
ENSMUSG00000109395	Gm45199	0.556643	0.312125	0.330541	2.26172	1.24916	2.09931	-2.21015	0.301121	13.2542	0.000271965	0.0134518	ENSMUSG00000109395.1
ENSMUSG00000026669	Mcm10	5.38088	2.67536	3.82483	1.10952	1.02204	0.960701	1.88484	1.35737	13.2268	0.000275975	0.0136096	ENSMUSG00000026669.14
ENSMUSG00000032418	Me1	439.238	361.798	373.795	602.557	1012.35	1127.01	-1.18123	9.3507	13.1924	0.000281092	0.0138209	ENSMUSG00000032418.15
ENSMUSG00000026674	Ddr2	102.19	27.69	38.7205	185.376	50.9506	119.767	-1.1213	6.45184	13.1671	0.000284914	0.0139264	ENSMUSG00000026674.9
ENSMUSG00000049670	Morn4	8.81351	12.7525	9.20793	2.56044	4.01245	4.34095	1.50826	2.81146	13.1717	0.000284211	0.0139264	ENSMUSG00000049670.9
ENSMUSG00000045094	Arhgef37	8.48881	7.40183	4.48591	21.081	15.9363	13.3787	-1.32889	3.57158	13.155	0.000286759	0.0139755	ENSMUSG00000045094.8
ENSMUSG00000026576	Atp1b1	5.05617	4.36975	4.72201	23.3	7.26784	15.4424	-1.55561	3.33927	13.1382	0.000289343	0.0140602	ENSMUSG00000026576.12
ENSMUSG00000118633	CT868690.1	0.695804	1.33768	2.21935	0.21337	0	0.391397	2.99559	-0.188664	13.1253	0.000291341	0.014116	ENSMUSG00000118633.1
ENSMUSG00000046215	Rprml	2.59767	1.96193	8.64128	9.43096	18.1696	13.9124	-1.89671	3.20484	13.0791	0.000298607	0.0143842	ENSMUSG00000046215.3
ENSMUSG00000111840	Gm48832	9.37016	2.27405	2.45545	13.9117	9.76616	17.3994	-1.82608	3.21653	13.0802	0.000298435	0.0143842	ENSMUSG00000111840.1
ENSMUSG00000029816	Gpnmb	106.458	27.69	49.345	25.135	23.0148	10.2119	1.55937	5.33533	13.0676	0.000300446	0.014417	ENSMUSG00000029816.10
ENSMUSG00000031443	F7	10.9473	3.92386	3.77761	0.938828	1.66555	1.20977	2.1069	1.92929	13.064	0.000301023	0.014417	ENSMUSG00000031443.7
ENSMUSG00000033308	Dpyd	18.462	11.0136	6.13862	40.839	19.7973	24.231	-1.31719	4.33429	13.0565	0.000302228	0.0144331	ENSMUSG00000033308.16
ENSMUSG00000106928	Gm43860	2.92238	4.45893	2.45545	0.85348	0.832773	0.818375	1.92392	1.08859	12.9666	0.000317105	0.0151002	ENSMUSG00000106928.1
ENSMUSG00000063887	Nlgn1	0.463869	0.133768	0.236101	2.09103	0.984187	1.06745	-2.3449	-0.117322	12.957	0.000318724	0.0151339	ENSMUSG00000063887.13
ENSMUSG00000004612	Nkg7	4.22121	8.38279	25.735	1.83498	3.67177	2.91768	1.83769	2.97382	12.947	0.000320436	0.0151419	ENSMUSG00000004612.9
ENSMUSG00000059974	Ntm	3.75734	2.58618	2.69155	0.682784	0.832773	0.782793	1.9469	0.968905	12.9454	0.000320715	0.0151419	ENSMUSG00000059974.10
ENSMUSG00000006423	C330007P06Rik	51.9533	13.3768	11.5689	88.5059	28.125	82.1577	-1.53427	5.52491	12.9373	0.0003221	0.0151642	ENSMUSG00000006423.15
ENSMUSG00000012428	Steap4	343.681	169.395	101.523	559.883	331.141	311.979	-1.09539	8.24328	12.9312	0.000323155	0.0151709	ENSMUSG00000012428.9
ENSMUSG00000030854	Ptpn5	1.02051	23.4094	23.1379	0.42674	3.78533	11.1014	1.6827	3.39975	12.8974	0.000329031	0.0154033	ENSMUSG00000030854.17
ENSMUSG00000053279	Aldh1a1	107.525	118.518	77.2994	200.397	202.212	237.898	-1.09531	7.29834	12.8907	0.000330218	0.0154154	ENSMUSG00000053279.8
ENSMUSG00000034854	Mfsd12	58.03	83.6496	99.5873	27.6101	51.4427	31.5608	1.14263	5.87577	12.8799	0.000332123	0.0154609	ENSMUSG00000034854.8
ENSMUSG00000002266	Zim1	1.11329	0.401304	0.377761	10.2844	0.79492	1.85024	-2.23842	1.35441	12.8212	0.000342712	0.0156655	ENSMUSG00000002266.17
ENSMUSG00000003863	Ppfia3	3.43263	5.57366	4.15537	0.896154	2.34691	0.747212	1.86243	1.55045	12.8466	0.000338099	0.0156655	ENSMUSG00000003863.18
ENSMUSG00000039824	Myl6b	22.0802	49.8954	54.1143	13.1863	21.69	17.3994	1.19632	4.89722	12.8357	0.000340076	0.0156655	ENSMUSG00000039824.4
ENSMUSG00000040767	Snrnp25	15.8643	41.2897	36.3123	6.78517	22.6741	12.7382	1.19891	4.5037	12.8139	0.000344059	0.0156655	ENSMUSG00000040767.10
ENSMUSG00000061589	Dot1l	113.462	82.9361	77.866	59.1889	39.216	36.898	1.03208	6.0945	12.8196	0.000343004	0.0156655	ENSMUSG00000061589.14
ENSMUSG00000062960	Kdr	89.2948	49.5833	51.3755	172.872	112.576	98.2406	-1.02356	6.58116	12.8376	0.00033973	0.0156655	ENSMUSG00000062960.10
ENSMUSG00000063445	Nmral1	12.5245	23.9445	16.5743	5.46227	8.85768	7.15189	1.28186	3.64297	12.8175	0.000343386	0.0156655	ENSMUSG00000063445.14
ENSMUSG00000100210	H3c7	1.80909	4.68188	4.62757	0.512088	1.28701	1.31652	1.82709	1.28881	12.8152	0.000343822	0.0156655	ENSMUSG00000100210.2
ENSMUSG00000097887	Gm26542	11.875	9.54211	4.15537	2.90183	2.46047	2.20605	1.64172	2.48337	12.8046	0.000345769	0.0156694	ENSMUSG00000097887.2
ENSMUSG00000111540	4930584E12Rik	0.371095	0.847197	0.613862	0.042674	0.189267	0	3.15822	-1.25977	12.8032	0.000346031	0.0156694	ENSMUSG00000111540.1
ENSMUSG00000021319	Sfrp4	9.231	12.6188	11.1912	31.4508	20.4787	29.7461	-1.29242	4.2642	12.7795	0.000350442	0.0157616	ENSMUSG00000021319.7
ENSMUSG00000036526	Card11	8.21048	5.12777	10.0579	2.94451	2.34691	1.70791	1.71414	2.35927	12.7749	0.000351302	0.0157616	ENSMUSG00000036526.8
ENSMUSG00000044676	Zfp612	3.66457	0.267536	0.472201	7.16924	1.55199	5.76421	-2.28488	1.69721	12.7798	0.000350387	0.0157616	ENSMUSG00000044676.10
ENSMUSG00000067201	H2-M9	0.788578	1.82816	2.12491	4.56612	4.31528	6.90281	-1.79728	1.8166	12.7719	0.000351859	0.0157616	ENSMUSG00000067201.11
ENSMUSG00000023019	Gpd1	1224.52	1211.31	1689.3	558.56	685.94	819.193	0.999031	10.0106	12.7516	0.000355705	0.0158492	ENSMUSG00000023019.12
ENSMUSG00000045817	Zfp36l2	130.811	85.9682	75.6466	254.807	169.772	155.598	-0.994627	7.18512	12.7515	0.000355722	0.0158492	ENSMUSG00000045817.8
ENSMUSG00000063531	Sema3e	1.29883	0.222947	0.519421	6.95587	0.870627	1.67233	-2.04179	1.00725	12.7237	0.00036106	0.016044	ENSMUSG00000063531.7
ENSMUSG00000022865	Cxadr	8.07132	4.994	4.43869	21.6784	10.1825	13.3787	-1.34809	3.39914	12.6858	0.000368447	0.0163286	ENSMUSG00000022865.14
ENSMUSG00000002068	Ccne1	6.40139	14.5807	15.7243	2.77381	6.8136	2.56187	1.62913	3.03774	12.6635	0.00037286	0.0164802	ENSMUSG00000002068.16
ENSMUSG00000022587	Ly6e	497.082	1019.13	1671.12	274.778	610.158	376.239	1.24164	9.53428	12.6469	0.000376196	0.0165836	ENSMUSG00000022587.14
ENSMUSG00000001228	Uhrf1	8.21048	7.40183	9.63291	2.04835	3.67177	2.8821	1.57929	2.51372	12.637	0.000378192	0.0166009	ENSMUSG00000001228.14
ENSMUSG00000006764	Tph2	4.73147	6.6884	1.4166	0.128022	0.302827	1.03186	3.3728	1.2931	12.6335	0.000378897	0.0166009	ENSMUSG00000006764.8
ENSMUSG00000071856	Mcc	21.2452	7.84772	7.2719	42.4607	17.8289	19.0005	-1.18693	4.27531	12.6301	0.000379586	0.0166009	ENSMUSG00000071856.10
ENSMUSG00000116697	Gm49694	1.7627	3.92386	2.88043	0.298718	1.05989	0.960701	1.95964	0.91569	12.5965	0.000386465	0.0168574	ENSMUSG00000116697.1
ENSMUSG00000027868	Tbx15	0.417482	0	0.802742	2.56044	0.189267	3.23792	-2.46583	0.37813	12.5799	0.000389926	0.0169638	ENSMUSG00000027868.11
ENSMUSG00000087433	Gm14167	2.36573	5.12777	4.01371	0.469414	1.55199	1.38768	1.8292	1.35511	12.546	0.000397061	0.0172291	ENSMUSG00000087433.1
ENSMUSG00000018800	Abca5	8.67435	2.0957	1.55826	18.4779	4.99664	10.3186	-1.66178	2.95938	12.5265	0.000401215	0.0173249	ENSMUSG00000018800.14
ENSMUSG00000025993	Slc40a1	15.1685	9.94342	8.64128	29.061	30.3584	18.6091	-1.21717	4.22682	12.5259	0.000401354	0.0173249	ENSMUSG00000025993.10
ENSMUSG00000054582	Pabpc1l	17.5806	7.0897	8.2163	2.56044	3.52036	3.20234	1.7034	2.82682	12.5036	0.000406171	0.0174423	ENSMUSG00000054582.4
ENSMUSG00000097187	Gm19426	13.1739	30.722	32.1569	5.16356	17.6397	10.8879	1.23558	4.19889	12.5038	0.000406122	0.0174423	ENSMUSG00000097187.1
ENSMUSG00000020307	Cdc34	108.406	298.035	405.432	58.4634	182.302	115.96	1.13282	7.60614	12.4963	0.000407769	0.0174472	ENSMUSG00000020307.15
ENSMUSG00000040471	Ggt6	0.974125	1.29309	2.78599	0.128022	0.529947	0.177908	2.63095	0.0682511	12.4934	0.000408385	0.0174472	ENSMUSG00000040471.17
ENSMUSG00000039450	Dcxr	48.9846	102.823	110.59	27.7808	56.2122	34.692	1.11945	5.99066	12.4852	0.000410182	0.0174613	ENSMUSG00000039450.11
ENSMUSG00000056492	Adgrf5	223.539	71.4767	69.9802	336.997	155.085	203.669	-1.08325	7.46662	12.4823	0.000410817	0.0174613	ENSMUSG00000056492.6
ENSMUSG00000054619	Mettl7a1	231.192	435.994	211.782	489.94	654.673	645.057	-1.09201	8.79724	12.4731	0.000412854	0.0175031	ENSMUSG00000054619.7
ENSMUSG00000022577	Ly6h	14.983	14.001	19.5491	5.07821	8.25203	5.1949	1.41081	3.49136	12.445	0.000419118	0.0177235	ENSMUSG00000022577.17
ENSMUSG00000046756	Mrps7	110.679	292.64	340.929	68.7905	152.473	109.591	1.08725	7.48589	12.4262	0.000423363	0.0178061	ENSMUSG00000046756.10
ENSMUSG00000073489	Ifi204	34.0944	19.5301	17.8492	52.4464	42.9635	73.547	-1.26337	5.32806	12.4221	0.000424286	0.0178061	ENSMUSG00000073489.6
ENSMUSG00000101389	Ms4a4a	8.62797	2.36323	1.74714	11.9061	10.9775	22.2029	-2.10194	3.28429	12.4225	0.000424198	0.0178061	ENSMUSG00000101389.1
ENSMUSG00000036073	Galt	21.6627	43.8759	55.0115	10.7112	25.0968	15.2289	1.22328	4.84147	12.3962	0.000430197	0.0180087	ENSMUSG00000036073.17
ENSMUSG00000018102	H2bc4	148.253	272.485	208.666	76.1305	125.824	113.576	0.984602	7.2998	12.3807	0.000433803	0.0181102	ENSMUSG00000018102.5
ENSMUSG00000021806	Nid2	230.404	73.0819	55.3892	103.143	30.6233	34.0159	1.03995	6.45687	12.3704	0.000436184	0.0181102	ENSMUSG00000021806.4
ENSMUSG00000024768	Lipf	1.20606	2.80913	1.1805	0.512088	0.151413	0.177908	2.63175	0.10416	12.3656	0.000437318	0.0181102	ENSMUSG00000024768.5
ENSMUSG00000034773	Hrob	1.20606	1.2485	1.55826	0.21337	0.264973	0.391397	2.20565	-0.176938	12.3624	0.00043807	0.0181102	ENSMUSG00000034773.16
ENSMUSG00000044916	1700029I15Rik	13.4522	12.3958	16.1493	3.79799	7.53281	4.37653	1.47406	3.27613	12.3715	0.000435933	0.0181102	ENSMUSG00000044916.10
ENSMUSG00000025766	D3Ertd751e	15.2149	1.60522	1.08606	27.9942	4.88308	20.3882	-2.14296	3.5796	12.3515	0.000440629	0.0181707	ENSMUSG00000025766.14
ENSMUSG00000022122	Ednrb	32.3781	24.4795	23.4212	59.6156	48.3008	60.4886	-1.07608	5.3765	12.3286	0.000446079	0.01835	ENSMUSG00000022122.15
ENSMUSG00000002565	Scin	0.324708	0.312125	0.236101	2.17638	0.870627	1.53001	-2.2937	0.00471901	12.2688	0.000460603	0.0188541	ENSMUSG00000002565.16
ENSMUSG00000025163	Cd7	2.78321	2.98748	8.97182	0.682784	1.47628	1.38768	1.91299	1.63852	12.2693	0.000460476	0.0188541	ENSMUSG00000025163.6
ENSMUSG00000083443	Gm15519	3.52541	7.35724	3.73039	15.2346	10.0311	21.2066	-1.69618	3.36222	12.2065	0.00047622	0.0194455	ENSMUSG00000083443.1
ENSMUSG00000006567	Atp7b	1.71632	3.07666	1.36938	0.128022	0.22712	0.71163	2.70324	0.351607	12.2012	0.000477593	0.0194537	ENSMUSG00000006567.11
ENSMUSG00000034810	Scn7a	107.154	36.7862	23.4684	194.551	63.9343	149.122	-1.422	6.5839	12.1915	0.000480086	0.0195075	ENSMUSG00000034810.7
ENSMUSG00000038205	Prkab2	23.7965	10.7014	8.49962	36.7423	25.3239	40.0648	-1.36134	4.60197	12.1855	0.000481613	0.0195218	ENSMUSG00000038205.12
ENSMUSG00000044749	Abca6	11.1329	3.03207	3.58873	29.8291	5.14805	15.051	-1.42326	3.50928	12.171	0.000485379	0.0196266	ENSMUSG00000044749.13
ENSMUSG00000000409	Lck	7.14358	6.37627	26.0183	2.21905	3.9746	3.6649	1.73461	3.05237	12.1486	0.000491247	0.0197889	ENSMUSG00000000409.14
ENSMUSG00000039405	Prss23	40.0783	66.9731	38.9566	81.4647	104.702	124.998	-1.11511	6.2535	12.1466	0.000491775	0.0197889	ENSMUSG00000039405.7
ENSMUSG00000041992	Rapgef5	23.9356	9.36376	14.4966	49.6299	19.0024	35.0122	-1.11506	4.66282	12.1399	0.000493542	0.019812	ENSMUSG00000041992.9
ENSMUSG00000098749	Gm27477	3.24708	4.36975	4.01371	0.725458	1.51413	1.28093	1.7623	1.37633	12.1271	0.000496948	0.0199007	ENSMUSG00000098749.1
ENSMUSG00000039347	Atp6v0e2	65.8694	169.841	173.865	45.8746	74.4575	56.3967	1.11386	6.61161	12.0475	0.000518609	0.0207182	ENSMUSG00000039347.7
ENSMUSG00000032911	Cspg4	70.5081	82.1335	103.318	41.0524	44.9698	32.735	1.10081	5.96634	12.0414	0.000520329	0.020737	ENSMUSG00000032911.6
ENSMUSG00000001349	Cnn1	81.8729	154.145	324.827	68.1931	51.4805	59.5635	1.43865	6.94734	12.0348	0.000522155	0.02076	ENSMUSG00000001349.5
ENSMUSG00000006611	Hfe	91.0111	221.966	183.97	60.3837	84.1858	83.0828	1.04704	6.91696	12.0244	0.000525083	0.0208266	ENSMUSG00000006611.15
ENSMUSG00000031897	Psmb10	77.8372	167.165	188.503	46.2586	94.0277	55.0802	1.11618	6.71266	12.0172	0.00052712	0.0208497	ENSMUSG00000031897.9
ENSMUSG00000073421	H2-Ab1	491.84	625.9	1027.56	262.232	377.473	390.365	1.01067	9.04794	12.0135	0.000528175	0.0208497	ENSMUSG00000073421.6
ENSMUSG00000016487	Ppfibp1	108.453	46.9971	35.6512	178.335	85.2078	134.925	-1.16019	6.6199	12.0084	0.000529603	0.0208566	ENSMUSG00000016487.15
ENSMUSG00000037709	Fam13a	142.083	110.18	95.1958	235.091	207.739	253.34	-1.01721	7.44322	11.9824	0.000537042	0.0210995	ENSMUSG00000037709.13
ENSMUSG00000019883	Echdc1	22.9615	9.5867	13.505	62.2614	19.2295	25.8678	-1.12843	4.68123	11.9715	0.000540199	0.0211237	ENSMUSG00000019883.11
ENSMUSG00000041261	Car8	1.48438	0.713429	1.27494	5.46227	2.80115	3.45141	-1.75428	1.39239	11.9747	0.000539269	0.0211237	ENSMUSG00000041261.9
ENSMUSG00000020019	Ntn4	10.6226	7.13429	5.19421	22.1478	14.6492	17.6484	-1.28313	3.69973	11.9578	0.000544187	0.0212297	ENSMUSG00000020019.4
ENSMUSG00000005268	Prlr	13.6378	3.83468	3.82483	32.4749	7.15428	13.1652	-1.31064	3.63644	11.9462	0.000547577	0.0212748	ENSMUSG00000005268.20
ENSMUSG00000038508	Gdf15	2.78321	6.28709	5.05255	1.06685	2.34691	0.46256	2.02389	1.61759	11.9451	0.000547904	0.0212748	ENSMUSG00000038508.7
ENSMUSG00000062345	Serpinb2	0.139161	0.222947	0.188881	0.725458	0.870627	1.49442	-2.41242	-0.500134	11.9236	0.000554266	0.0214717	ENSMUSG00000062345.10
ENSMUSG00000028259	Fhl5	1.0669	0	0.236101	2.90183	0.22712	3.34466	-2.74223	0.479638	11.8968	0.000562295	0.0217266	ENSMUSG00000028259.13
ENSMUSG00000046806	Cyren	10.3443	23.2756	17.6131	6.14506	7.72208	5.69304	1.32832	3.56928	11.893	0.000563461	0.0217266	ENSMUSG00000046806.13
ENSMUSG00000028194	Ddah1	14.7974	14.4915	6.94136	4.48077	4.08816	4.02071	1.44976	3.03687	11.8799	0.000567426	0.0217784	ENSMUSG00000028194.15
ENSMUSG00000070424	Art5	0.556643	0.0445893	0.330541	1.53626	0.870627	1.95698	-2.44015	-0.0285801	11.8836	0.000566301	0.0217784	ENSMUSG00000070424.12
ENSMUSG00000051998	Lax1	10.1123	4.01304	6.5636	1.62161	2.19549	1.9214	1.75709	2.16062	11.8515	0.000576164	0.0220179	ENSMUSG00000051998.14
ENSMUSG00000059248	Septin9	146.397	257.682	312.267	102.887	122.342	83.4031	1.16112	7.41701	11.851	0.000576316	0.0220179	ENSMUSG00000059248.13
ENSMUSG00000039798	2600006K01Rik	2.31935	4.94941	4.72201	0.85348	1.40057	1.28093	1.71922	1.41037	11.8251	0.000584371	0.0222745	ENSMUSG00000039798.2
ENSMUSG00000021943	Gdf10	13.0347	9.14081	14.6855	42.9727	30.3584	20.2459	-1.30998	4.44832	11.8185	0.000586449	0.0223025	ENSMUSG00000021943.7
ENSMUSG00000003032	Klf4	61.2307	23.9445	23.0906	99.8145	49.4743	61.307	-1.05213	5.73425	11.7763	0.000599882	0.0227613	ENSMUSG00000003032.8
ENSMUSG00000027750	Postn	267.235	78.2097	81.6436	478.162	124.5	335.498	-1.17689	7.83056	11.7606	0.000604979	0.0228503	ENSMUSG00000027750.16
ENSMUSG00000097787	2700046G09Rik	2.8296	6.2425	4.01371	6.35843	16.3148	11.4217	-1.35571	2.99375	11.7612	0.000604784	0.0228503	ENSMUSG00000097787.2
ENSMUSG00000010936	Vac14	65.7766	124.939	135.569	37.6812	70.6343	46.8609	1.0522	6.32764	11.7519	0.000607805	0.022905	ENSMUSG00000010936.11
ENSMUSG00000034863	Ano8	72.8738	47.7106	55.1531	27.6101	31.494	22.6654	1.09489	5.42591	11.7452	0.000610005	0.0229359	ENSMUSG00000034863.9
ENSMUSG00000030103	Bhlhe40	19.5753	11.1473	18.7464	41.0951	33.803	32.1657	-1.14757	4.71048	11.7084	0.000622197	0.0232366	ENSMUSG00000030103.11
ENSMUSG00000037049	Smpd1	106.644	227.183	268.352	73.2713	111.819	75.8242	1.12786	7.16913	11.7093	0.000621896	0.0232366	ENSMUSG00000037049.9
ENSMUSG00000091243	Vgll3	29.0846	20.9124	16.0076	70.4548	28.8821	69.7754	-1.28817	5.29581	11.7121	0.000620938	0.0232366	ENSMUSG00000091243.2
ENSMUSG00000007480	Mc5r	13.9161	12.3958	13.9772	4.86484	4.61811	6.97398	1.31221	3.25238	11.7038	0.000623742	0.0232421	ENSMUSG00000007480.5
ENSMUSG00000045954	Cavin2	472.59	204.977	181.089	713.979	387.24	722.981	-1.16512	8.80489	11.691	0.000628018	0.0233491	ENSMUSG00000045954.7
ENSMUSG00000006526	Stimate	58.1228	119.098	130.044	37.1691	56.2879	50.0276	1.03586	6.23263	11.6713	0.000634712	0.0235453	ENSMUSG00000006526.13
ENSMUSG00000020087	Tysnd1	76.5848	164.668	185.481	52.0623	78.9242	59.35	1.08758	6.68534	11.6432	0.000644363	0.0235498	ENSMUSG00000020087.5
ENSMUSG00000022893	Adamts1	51.3967	14.7591	13.6938	83.001	28.3143	59.4211	-1.24123	5.38733	11.6548	0.000640381	0.0235498	ENSMUSG00000022893.14
ENSMUSG00000025262	Fam120c	8.25687	1.6498	2.21935	21.0383	3.74748	7.00956	-1.39734	2.88871	11.6463	0.000643321	0.0235498	ENSMUSG00000025262.8
ENSMUSG00000031605	Klhl2	63.5037	53.9531	46.7479	141.934	84.7915	109.769	-1.0151	6.38443	11.6474	0.000642923	0.0235498	ENSMUSG00000031605.8
ENSMUSG00000038776	Ephx1	130.857	166.987	191.572	80.6539	92.9678	58.2825	1.08415	6.91039	11.6421	0.000644754	0.0235498	ENSMUSG00000038776.13
ENSMUSG00000043833	2900005J15Rik	3.52541	0.401304	0.377761	6.5718	2.15764	3.62931	-2.10449	1.52004	11.6666	0.000636309	0.0235498	ENSMUSG00000043833.6
ENSMUSG00000051412	Vamp7	11.6431	3.38879	3.30541	18.2218	9.34977	23.9108	-1.63629	3.55285	11.6498	0.000642079	0.0235498	ENSMUSG00000051412.6
ENSMUSG00000025815	Dhtkd1	15.1221	3.29961	3.87205	24.1535	12.3402	11.6352	-1.37824	3.56387	11.6269	0.000650038	0.0236908	ENSMUSG00000025815.13
ENSMUSG00000101089	2610016A17Rik	18.1373	50.1184	52.5088	44.5517	116.891	80.6633	-1.04516	5.9207	11.6178	0.000653232	0.023755	ENSMUSG00000101089.1
ENSMUSG00000035504	Reep6	55.9426	160.611	191.855	30.9813	99.8571	52.1981	1.13539	6.62421	11.6058	0.000657454	0.0238564	ENSMUSG00000035504.16
ENSMUSG00000028653	Trit1	17.7198	11.727	12.23	29.4451	29.3363	32.0589	-1.1481	4.47131	11.582	0.000665934	0.0240068	ENSMUSG00000028653.16
ENSMUSG00000034853	Acot11	22.4049	6.59922	6.3275	2.3044	2.00623	3.98513	1.8737	2.87511	11.5892	0.000663362	0.0240068	ENSMUSG00000034853.16
ENSMUSG00000037321	Tap1	53.948	62.6034	138.402	27.2687	41.2223	29.3903	1.26729	5.87956	11.5845	0.00066504	0.0240068	ENSMUSG00000037321.17
ENSMUSG00000040283	Btnl9	75.054	24.6579	19.2186	103.911	55.7958	82.1933	-1.2434	5.91242	11.5715	0.000669721	0.0240693	ENSMUSG00000040283.14
ENSMUSG00000078566	Bnip3	146.815	216.392	123.339	378.177	284.468	354.499	-1.09725	7.96987	11.5691	0.000670562	0.0240693	ENSMUSG00000078566.8
ENSMUSG00000025612	Bach1	30.1051	6.06415	6.13862	40.583	17.3747	32.735	-1.44808	4.47629	11.542	0.000680405	0.0243699	ENSMUSG00000025612.5
ENSMUSG00000024181	Mrpl28	75.1468	183.396	196.766	42.9301	108.374	67.3202	1.03703	6.81246	11.5005	0.000695758	0.0248514	ENSMUSG00000024181.9
ENSMUSG00000035757	Selenoo	20.5958	38.0347	28.2376	15.6187	11.4317	7.57886	1.34994	4.34478	11.4977	0.000696838	0.0248514	ENSMUSG00000035757.16
ENSMUSG00000032238	Rora	34.7902	7.62477	5.94974	56.8845	15.6713	37.5385	-1.44692	4.72794	11.4748	0.000705478	0.0250009	ENSMUSG00000032238.17
ENSMUSG00000073633	Fbxo36	13.545	33.3528	33.0069	7.16924	15.3306	12.9517	1.13155	4.27055	11.4746	0.000705543	0.0250009	ENSMUSG00000073633.9
ENSMUSG00000104970	Gm43137	0.834964	3.03207	1.27494	0.085348	0.68136	0.426978	2.17618	0.176116	11.4801	0.000703469	0.0250009	ENSMUSG00000104970.1
ENSMUSG00000090200	1700025N21Rik	0.417482	3.83468	4.62757	0	1.89267	0.391397	2.63611	0.949468	11.4642	0.000709514	0.0250881	ENSMUSG00000090200.1
ENSMUSG00000030842	Lamtor1	169.266	437.243	527.449	89.9142	284.771	174.278	1.0418	8.13217	11.4423	0.000717917	0.0252829	ENSMUSG00000030842.12
ENSMUSG00000031112	Stk26	3.8965	1.96193	2.07769	13.3143	3.36895	9.21561	-1.57752	2.51939	11.438	0.000719585	0.0252829	ENSMUSG00000031112.10
ENSMUSG00000036880	Acaa2	240.331	379.455	353.632	128.449	212.092	167.518	0.940291	7.9483	11.4415	0.000718208	0.0252829	ENSMUSG00000036880.10
ENSMUSG00000024222	Fkbp5	42.0265	45.6595	65.8721	100.924	83.7694	117.206	-0.989714	6.248	11.4055	0.000732282	0.0256188	ENSMUSG00000024222.17
ENSMUSG00000025759	Mfsd8	12.6172	3.43338	5.24143	28.1222	7.83564	13.2363	-1.22646	3.56505	11.4017	0.000733772	0.0256188	ENSMUSG00000025759.11
ENSMUSG00000041939	Mvk	48.0105	92.7904	106.056	25.6471	57.1964	34.4785	1.07325	5.9253	11.4029	0.000733289	0.0256188	ENSMUSG00000041939.14
ENSMUSG00000036502	Tmem255a	2.87599	2.05111	3.21097	9.21759	6.51077	6.86723	-1.47785	2.3832	11.3849	0.000740442	0.0257435	ENSMUSG00000036502.14
ENSMUSG00000045932	Ifit2	10.3443	3.43338	4.67479	21.8491	7.15428	16.0828	-1.30522	3.4171	11.3863	0.000739888	0.0257435	ENSMUSG00000045932.12
ENSMUSG00000028226	Mmp16	0.139161	0.222947	0.236101	2.64579	0.605653	1.03186	-2.55205	-0.144078	11.3709	0.000746048	0.0258843	ENSMUSG00000028226.15
ENSMUSG00000020686	Gas2l2	1.53077	2.0957	1.6527	0.384066	0.529947	0.426978	1.96405	0.232035	11.3639	0.000748862	0.0258847	ENSMUSG00000020686.12
ENSMUSG00000021967	Mrpl57	50.3762	133.634	136.561	26.842	77.4858	56.3967	0.99012	6.32719	11.3631	0.000749174	0.0258847	ENSMUSG00000021967.4
ENSMUSG00000040712	Camta2	107.71	109.823	118.9	60.3837	60.0732	50.5969	0.979089	6.40351	11.3572	0.000751545	0.0259127	ENSMUSG00000040712.16
ENSMUSG00000076940	Iglv2	7.42191	5.35072	2.73877	0.938828	1.96837	1.20977	1.8453	1.74008	11.3489	0.000754918	0.0259751	ENSMUSG00000076940.3
ENSMUSG00000069270	H2ac6	0.927738	4.36975	4.72201	0.682784	0.45424	0.284652	2.62582	0.978731	11.3239	0.000765152	0.0262729	ENSMUSG00000069270.6
ENSMUSG00000024901	Peli3	4.03566	2.58618	1.6527	9.81502	6.28365	6.22677	-1.48238	2.37675	11.3154	0.000768688	0.0262857	ENSMUSG00000024901.15
ENSMUSG00000037348	Paqr7	30.1051	62.2467	56.1447	16.5148	32.781	22.2029	1.0434	5.19931	11.316	0.000768432	0.0262857	ENSMUSG00000037348.15
ENSMUSG00000049281	Scn3b	1.11329	1.51604	1.93603	5.29158	3.93675	5.08816	-1.66099	1.69789	11.3101	0.000770862	0.0263059	ENSMUSG00000049281.16
ENSMUSG00000081189	Hspd1-ps4	17.8126	7.58018	7.22468	24.6656	20.138	46.1848	-1.50947	4.37181	11.295	0.000777147	0.026466	ENSMUSG00000081189.1
ENSMUSG00000026200	Glb1l	9.60209	5.35072	6.28028	19.4167	15.6713	13.9124	-1.23548	3.56056	11.2656	0.000789571	0.0268018	ENSMUSG00000026200.13
ENSMUSG00000028970	Abcb1b	19.9464	10.7906	9.34959	36.4436	21.4628	27.8959	-1.14348	4.39738	11.264	0.000790233	0.0268018	ENSMUSG00000028970.9
ENSMUSG00000096422	Igkv12-44	4.08205	0.356714	5.8553	0.042674	0.302827	0.426978	3.34921	0.927736	11.2549	0.000794111	0.0268785	ENSMUSG00000096422.2
ENSMUSG00000024084	Qpct	7.28275	6.33168	3.35263	16.3015	11.9238	14.1614	-1.37495	3.32021	11.2477	0.000797231	0.0269292	ENSMUSG00000024084.8
ENSMUSG00000035258	Abi3bp	40.2175	7.13429	8.54684	61.0238	16.6933	28.0027	-1.1744	4.75605	11.2014	0.00081736	0.0275532	ENSMUSG00000035258.15
ENSMUSG00000041625	Ggact	17.2559	38.8373	32.5347	9.51631	14.9899	15.3001	1.10834	4.42493	11.1889	0.000822883	0.0276273	ENSMUSG00000041625.15
ENSMUSG00000056220	Pla2g4a	6.77249	6.37627	5.05255	17.5817	11.9617	14.5884	-1.27032	3.39007	11.1908	0.000822019	0.0276273	ENSMUSG00000056220.14
ENSMUSG00000039601	Rcan2	7.70023	5.52907	5.28865	20.3982	10.4854	14.3749	-1.25769	3.42256	11.183	0.000825524	0.02766	ENSMUSG00000039601.16
ENSMUSG00000046056	Sbsn	94.3046	97.7844	78.7632	49.4592	48.0359	41.5236	0.960005	6.09562	11.1598	0.000835872	0.0279504	ENSMUSG00000046056.15
ENSMUSG00000020400	Tnip1	54.3191	107.772	113.328	37.1691	52.3512	35.2257	1.09155	6.06106	11.15	0.000840329	0.0279887	ENSMUSG00000020400.17
ENSMUSG00000022351	Sqle	30.8009	24.0336	21.2491	10.4551	11.9617	11.4928	1.14945	4.202	11.1498	0.000840386	0.0279887	ENSMUSG00000022351.14
ENSMUSG00000052155	Acvr2a	23.0079	2.05111	3.30541	31.7921	6.20795	21.6691	-1.5756	3.88374	11.1455	0.000842375	0.0279989	ENSMUSG00000052155.5
ENSMUSG00000030972	Acsm5	5.84475	9.63129	13.08	21.6357	25.7781	19.3919	-1.28936	3.99903	11.1241	0.000852127	0.0282665	ENSMUSG00000030972.6
ENSMUSG00000003873	Bax	54.551	97.3831	104.451	22.0625	68.2874	41.5236	1.04972	6.01761	11.1075	0.000859792	0.0283925	ENSMUSG00000003873.11
ENSMUSG00000005364	Il5ra	0.324708	0.178357	0.377761	0.597436	1.55199	3.16676	-2.37164	0.190062	11.1093	0.000858945	0.0283925	ENSMUSG00000005364.11
ENSMUSG00000027589	Pcmtd2	45.923	10.3001	8.49962	64.0537	24.0369	46.6118	-1.37367	5.05867	11.1011	0.000862761	0.0283925	ENSMUSG00000027589.14
ENSMUSG00000031555	Adam9	101.263	23.454	16.2909	140.91	50.8749	95.7499	-1.36838	6.16015	11.1033	0.000861738	0.0283925	ENSMUSG00000031555.15
ENSMUSG00000047205	Dusp18	8.1641	6.51004	4.39147	17.3257	13.2487	14.4105	-1.27061	3.42892	11.0819	0.000871759	0.028632	ENSMUSG00000047205.12
ENSMUSG00000097177	9330159M07Rik	3.71095	2.89831	0.897182	7.42528	7.3814	9.96282	-1.87338	2.4545	11.0448	0.000889371	0.0291528	ENSMUSG00000097177.8
ENSMUSG00000024074	Crim1	76.5384	21.4475	18.227	121.834	39.5567	60.0616	-1.08698	5.81671	11.0344	0.000894342	0.029258	ENSMUSG00000024074.8
ENSMUSG00000037254	Itih2	0.185548	2.14029	0.613862	1.32289	5.82941	2.06373	-1.89069	1.08952	11.0196	0.000901539	0.0294355	ENSMUSG00000037254.18
ENSMUSG00000025732	Mcrip2	80.806	183.039	216.079	44.765	117.042	69.4907	1.04299	6.8901	10.999	0.000911588	0.0297053	ENSMUSG00000025732.6
ENSMUSG00000020836	Coro6	18.3228	2.80913	5.52476	25.2203	11.1667	18.6091	-1.39232	3.77601	10.9679	0.000927021	0.0300902	ENSMUSG00000020836.15
ENSMUSG00000044068	Zrsr1	14.2408	9.09622	7.83854	28.1222	16.6176	25.7254	-1.18572	4.09038	10.9707	0.000925654	0.0300902	ENSMUSG00000044068.7
ENSMUSG00000024300	Myo1f	49.031	37.2321	54.0198	18.3498	24.529	23.3415	1.07718	5.10809	10.9593	0.000931331	0.0301124	ENSMUSG00000024300.17
ENSMUSG00000028238	Atp6v0d2	32.7492	7.04511	5.52476	3.1152	3.06612	2.98885	1.79938	3.19287	10.9627	0.000929626	0.0301124	ENSMUSG00000028238.6
ENSMUSG00000039037	St6galnac5	2.78321	1.07014	0.283321	12.3328	1.66555	3.02443	-1.99676	1.85351	10.9455	0.000938312	0.0302792	ENSMUSG00000039037.5
ENSMUSG00000104445	Rhbg	2.92238	4.94941	5.66642	0.981502	1.96837	1.49442	1.60514	1.61724	10.937	0.000942638	0.0303599	ENSMUSG00000104445.1
ENSMUSG00000046318	Ccbe1	1.34522	2.14029	2.88043	12.8022	7.34355	4.55443	-1.87563	2.39802	10.931	0.000945663	0.0303984	ENSMUSG00000046318.16
ENSMUSG00000027204	Fbn1	110.54	152.362	105.301	358.206	216.407	208.437	-1.06131	7.58471	10.9017	0.000960775	0.030718	ENSMUSG00000027204.13
ENSMUSG00000032081	Apoc3	0.788578	2.67536	2.64433	2.1337	21.16	4.83909	-1.77219	2.53988	10.8943	0.000964592	0.030718	ENSMUSG00000032081.10
ENSMUSG00000035356	Nfkbiz	14.1016	2.18488	1.60548	18.9473	7.91135	13.1652	-1.74614	3.28447	10.8945	0.000964524	0.030718	ENSMUSG00000035356.17
ENSMUSG00000037172	Dennd11	7.83939	2.67536	2.07769	15.4907	5.86727	11.4217	-1.50541	2.93645	10.8938	0.000964847	0.030718	ENSMUSG00000037172.14
ENSMUSG00000038668	Lpar1	12.5709	7.44642	6.13862	23.9828	14.195	22.701	-1.24471	3.86796	10.9045	0.000959322	0.030718	ENSMUSG00000038668.14
ENSMUSG00000040653	Ppp1r14c	0.278321	0.133768	0.849962	1.74963	0.529947	2.91768	-2.1037	0.233609	10.8885	0.000967639	0.030748	ENSMUSG00000040653.6
ENSMUSG00000050335	Lgals3	287.877	500.114	499.731	126.486	353.702	208.401	0.983516	8.36397	10.8546	0.0009855	0.0312558	ENSMUSG00000050335.17
ENSMUSG00000033763	Mtss2	62.2976	200.429	100.673	45.2771	47.9223	48.6755	1.18833	6.39721	10.85	0.000987981	0.0312748	ENSMUSG00000033763.14
ENSMUSG00000053297	AI854703	5.89114	6.2425	6.61082	2.09103	2.64973	2.06373	1.46702	2.11389	10.8302	0.000998571	0.0315499	ENSMUSG00000053297.14
ENSMUSG00000020799	Tekt1	0.463869	1.42686	2.21935	0.170696	0.302827	0.355815	2.1616	-0.162637	10.826	0.00100083	0.0315612	ENSMUSG00000020799.16
ENSMUSG00000057130	Txnl4a	33.7233	99.3004	85.6573	21.0383	47.2031	37.2894	0.986166	5.75785	10.8192	0.00100452	0.0316175	ENSMUSG00000057130.12
ENSMUSG00000035513	Ntng2	39.7072	51.5452	46.5118	23.172	26.3838	18.0398	1.03603	5.10012	10.8083	0.00101048	0.031745	ENSMUSG00000035513.19
ENSMUSG00000025488	Cox8b	218.853	254.07	124	45.7892	94.3305	106.816	1.30511	7.13666	10.7925	0.00101912	0.0319561	ENSMUSG00000025488.9
ENSMUSG00000090223	Pcp4	4.40676	3.3442	5.57198	1.79231	0.90848	1.81466	1.5898	1.6049	10.7868	0.00102226	0.0319942	ENSMUSG00000090223.2
ENSMUSG00000002307	Daxx	60.8596	111.652	85.374	35.7182	46.0296	46.505	0.974639	6.0097	10.7688	0.00103224	0.0322457	ENSMUSG00000002307.16
ENSMUSG00000030671	Pde3b	322.296	95.0644	66.4859	557.024	148.082	362.255	-1.27589	8.01472	10.7555	0.0010397	0.0324181	ENSMUSG00000030671.9
ENSMUSG00000023959	Clic5	30.7081	5.88579	4.86367	41.0524	15.5956	34.6208	-1.53346	4.47336	10.7508	0.00104233	0.0324244	ENSMUSG00000023959.10
ENSMUSG00000024529	Lox	45.923	25.8618	12.0884	87.055	39.8596	75.931	-1.37766	5.58139	10.7482	0.00104381	0.0324244	ENSMUSG00000024529.14
ENSMUSG00000112327	Gm36827	0.463869	0	0	2.00568	0.0757067	0.747212	-3.15344	-0.651403	10.7407	0.00104802	0.0324945	ENSMUSG00000112327.1
ENSMUSG00000108660	Gm21284	0.371095	0.178357	0.0472201	1.49359	0.68136	0.747212	-2.38067	-0.560714	10.7335	0.00105214	0.0325613	ENSMUSG00000108660.1
ENSMUSG00000030708	Dnajb13	13.0347	21.6704	19.2658	6.7425	10.334	6.61816	1.18647	3.70233	10.7265	0.0010561	0.0325627	ENSMUSG00000030708.14
ENSMUSG00000044667	Plppr4	24.8634	5.75202	3.49429	5.93169	1.77911	2.24164	1.48345	2.88902	10.7291	0.00105464	0.0325627	ENSMUSG00000044667.12
ENSMUSG00000025804	Ccr1	4.03566	3.38879	6.75248	7.29726	16.0498	15.1933	-1.41717	3.15191	10.7079	0.00106681	0.0327456	ENSMUSG00000025804.5
ENSMUSG00000030789	Itgax	30.6154	9.5867	16.3854	6.44378	7.07857	5.40839	1.43461	3.66141	10.7083	0.00106656	0.0327456	ENSMUSG00000030789.9
ENSMUSG00000044501	Zfp758	8.44242	0.445893	0.708302	10.7112	2.91471	9.46468	-2.22227	2.47003	10.7059	0.00106794	0.0327456	ENSMUSG00000044501.17
ENSMUSG00000020634	Ubxn2a	23.3326	5.35072	5.33587	40.6257	9.91757	31.2406	-1.3955	4.27744	10.6924	0.00107578	0.0328647	ENSMUSG00000020634.12
ENSMUSG00000085085	1700086P04Rik	0.927738	2.22947	2.03047	0.42674	0.492093	0.177908	2.22127	0.158928	10.6957	0.00107384	0.0328647	ENSMUSG00000085085.2
ENSMUSG00000020744	Slc25a19	116.06	263.657	261.836	78.1788	108.261	128.2	0.962256	7.31687	10.6683	0.00108989	0.0329926	ENSMUSG00000020744.13
ENSMUSG00000036281	Snapc4	29.0846	31.6584	25.1211	13.357	15.0656	12.7026	1.05897	4.4086	10.6726	0.00108736	0.0329926	ENSMUSG00000036281.13
ENSMUSG00000036594	H2-Aa	481.403	706.027	1157.74	260.482	452.309	459.891	0.953189	9.1957	10.6776	0.00108441	0.0329926	ENSMUSG00000036594.15
ENSMUSG00000040254	Sema3d	1.90186	0.936376	1.08606	9.04689	1.36272	6.68933	-1.84643	1.84802	10.6758	0.00108547	0.0329926	ENSMUSG00000040254.11
ENSMUSG00000078190	Dnm3os	3.61818	0.178357	0.0944403	6.31576	1.32487	2.20605	-2.44398	1.24815	10.6693	0.00108926	0.0329926	ENSMUSG00000078190.7
ENSMUSG00000033722	BC034090	14.1016	11.8162	12.5133	5.37693	6.32151	4.37653	1.26811	3.19459	10.6349	0.00110975	0.0335326	ENSMUSG00000033722.9
ENSMUSG00000040339	Fam102b	69.2093	29.6519	21.2963	120.213	46.7489	96.1057	-1.19907	5.99917	10.6299	0.00111271	0.033556	ENSMUSG00000040339.10
ENSMUSG00000107002	0610012G03Rik	83.0326	218.711	250.975	47.7096	138.505	85.2889	1.00393	7.10272	10.6269	0.00111456	0.033556	ENSMUSG00000107002.1
ENSMUSG00000053399	Adamts18	0.185548	0.0891786	0	0.682784	0.492093	0.604886	-2.76716	-1.1987	10.6189	0.00111937	0.0336397	ENSMUSG00000053399.9
ENSMUSG00000060550	H2-Q7	64.8025	55.915	150.066	37.5105	34.5222	46.3983	1.05791	6.02101	10.6127	0.00112315	0.0336926	ENSMUSG00000060550.16
ENSMUSG00000029178	Klf3	55.2468	19.8868	18.9825	88.4206	36.0364	60.6309	-1.06701	5.54299	10.5911	0.00113636	0.0339662	ENSMUSG00000029178.14
ENSMUSG00000115186	Gm49417	1.48438	0.0891786	0.0472201	3.15788	0.757067	1.85024	-2.69675	0.402965	10.5926	0.00113541	0.0339662	ENSMUSG00000115186.1
ENSMUSG00000020154	Ptprb	188.053	38.7927	36.9261	264.579	76.9937	120.016	-1.05806	6.9186	10.5762	0.00114554	0.034179	ENSMUSG00000020154.10
ENSMUSG00000059430	Actg2	155.35	190.129	279.496	153.37	47.9223	63.94	1.40227	7.21368	10.5719	0.00114821	0.0341973	ENSMUSG00000059430.14
ENSMUSG00000038388	Mpp6	18.6012	11.2811	9.30237	31.7921	21.0843	34.8699	-1.18854	4.40945	10.5656	0.0011521	0.0342519	ENSMUSG00000038388.14
ENSMUSG00000014791	Elmo3	32.5636	23.3202	33.6207	11.0952	17.034	11.2793	1.19646	4.43006	10.5612	0.00115488	0.0342731	ENSMUSG00000014791.10
ENSMUSG00000023845	Lnpep	171.585	23.8999	20.588	233.128	50.2314	127.773	-1.36532	6.70902	10.5502	0.00116176	0.0343631	ENSMUSG00000023845.7
ENSMUSG00000073988	Ttpa	3.98927	2.85372	2.64433	6.52913	8.44129	12.9873	-1.52125	2.66537	10.5497	0.00116205	0.0343631	ENSMUSG00000073988.13
ENSMUSG00000086233	Gm11816	1.43799	0.802608	0.188881	3.54194	2.38476	3.73606	-2.2077	1.08049	10.5165	0.00118315	0.0349249	ENSMUSG00000086233.1
ENSMUSG00000027636	Sla2	1.90186	1.11473	1.46382	0.384066	0.34068	0.391397	1.96145	0.00412367	10.5108	0.00118679	0.0349703	ENSMUSG00000027636.11
ENSMUSG00000043154	Ppp2r3a	17.5806	8.69492	7.60244	31.7068	15.8984	27.3622	-1.18462	4.18857	10.4857	0.001203	0.0353852	ENSMUSG00000043154.15
ENSMUSG00000000049	Apoh	0.185548	1.51604	0.330541	0.256044	7.91135	2.13489	-2.0558	1.11434	10.466	0.00121594	0.0357025	ENSMUSG00000000049.11
ENSMUSG00000029596	Sdsl	22.3121	45.0352	41.0343	13.3143	23.3555	14.0191	1.08031	4.73257	10.4287	0.00124072	0.0363661	ENSMUSG00000029596.13
ENSMUSG00000029186	Pi4k2b	10.7154	3.38879	2.17213	16.8562	8.47915	17.8975	-1.63766	3.3241	10.4138	0.00125075	0.0365955	ENSMUSG00000029186.12
ENSMUSG00000102153	Gm37474	1.7627	5.30613	5.71364	0.42674	2.80115	1.06745	1.7634	1.54524	10.3991	0.00126077	0.0368237	ENSMUSG00000102153.1
ENSMUSG00000028354	Fmn2	0.0927738	0.178357	0.0472201	0.938828	0.529947	0.498141	-2.57626	-1.08194	10.3868	0.00126921	0.0370052	ENSMUSG00000028354.13
ENSMUSG00000051285	Pcmtd1	84.6561	11.9945	10.4829	120.469	27.1408	107.385	-1.63869	5.91762	10.3786	0.00127481	0.0371035	ENSMUSG00000051285.17
ENSMUSG00000104350	Gm38244	1.85548	0	0	4.31008	0.378533	0.996282	-3.1368	0.42243	10.3739	0.00127806	0.0371331	ENSMUSG00000104350.1
ENSMUSG00000112246	Gm40761	2.69044	3.16584	7.88576	7.5533	10.7503	13.8056	-1.34563	2.95247	10.3634	0.00128536	0.0372801	ENSMUSG00000112246.1
ENSMUSG00000067276	Capn6	0.881351	0.891786	1.6527	6.5718	3.36895	2.91768	-1.86255	1.4889	10.3475	0.00129648	0.0375369	ENSMUSG00000067276.5
ENSMUSG00000021273	Fdft1	64.5242	159.986	159.132	45.0638	76.9558	61.0935	0.986352	6.56275	10.3391	0.00130242	0.0375779	ENSMUSG00000021273.11
ENSMUSG00000041515	Irf8	35.2541	55.4691	68.6581	20.4409	33.5759	19.8545	1.09706	5.28347	10.34	0.00130179	0.0375779	ENSMUSG00000041515.10
ENSMUSG00000001056	Nhp2	52.0461	133.813	153.796	26.842	89.9774	56.5034	0.990405	6.41907	10.3127	0.00132115	0.0380523	ENSMUSG00000001056.3
ENSMUSG00000021613	Hapln1	2.22657	0.490482	0.472201	0.256044	0.0378533	0.213489	2.47689	-0.5454	10.2765	0.00134733	0.038443	ENSMUSG00000021613.9
ENSMUSG00000023110	Prmt5	14.5655	22.0271	28.521	36.6143	59.7326	39.6734	-1.08256	5.07117	10.2834	0.00134236	0.038443	ENSMUSG00000023110.12
ENSMUSG00000024011	Pi16	42.4904	81.866	97.4623	165.319	179.993	123.432	-1.14462	6.84784	10.2785	0.00134586	0.038443	ENSMUSG00000024011.17
ENSMUSG00000030401	Rtn2	49.7268	135.997	132.027	36.1022	58.6727	52.6606	1.0031	6.27809	10.2899	0.00133763	0.038443	ENSMUSG00000030401.16
ENSMUSG00000051236	Msrb3	75.6571	25.5051	20.8713	125.803	40.8816	84.5417	-1.13621	5.96116	10.2748	0.00134859	0.038443	ENSMUSG00000051236.13
ENSMUSG00000057068	Fam47e	1.66993	1.11473	0.897182	0.384066	0.302827	0.213489	2.00467	-0.260948	10.2804	0.00134449	0.038443	ENSMUSG00000057068.15
ENSMUSG00000032312	Csk	86.5116	150.088	191.95	52.3183	92.5135	63.0149	1.00835	6.72982	10.271	0.00135134	0.0384554	ENSMUSG00000032312.7
ENSMUSG00000048368	Omd	0.788578	1.15932	0.566642	3.79799	1.77911	6.65374	-2.12871	1.35783	10.2438	0.00137147	0.0388951	ENSMUSG00000048368.9
ENSMUSG00000078440	Dohh	23.7501	66.1705	84.8546	12.5462	44.2505	24.0531	1.10448	5.41543	10.2462	0.00136965	0.0388951	ENSMUSG00000078440.10
ENSMUSG00000019256	Ahr	14.4727	4.77106	2.45545	22.8733	10.8261	15.3712	-1.4668	3.57126	10.2231	0.00138696	0.0391308	ENSMUSG00000019256.17
ENSMUSG00000041417	Pik3r1	173.209	60.4631	46.2285	243.114	113.863	253.625	-1.27131	7.21443	10.2258	0.0013849	0.0391308	ENSMUSG00000041417.15
ENSMUSG00000049115	Agtr1a	11.7359	9.49752	6.94136	24.879	16.5041	20.495	-1.14562	3.91671	10.2213	0.00138826	0.0391308	ENSMUSG00000049115.15
ENSMUSG00000076613	Ighg2b	60.0711	14.8037	30.882	8.10806	16.1255	2.66861	2.18581	4.4707	10.2201	0.0013892	0.0391308	ENSMUSG00000076613.4
ENSMUSG00000030243	Recql	10.3907	2.36323	1.60548	14.0398	8.32773	10.4965	-1.63225	2.99333	10.213	0.00139453	0.0392143	ENSMUSG00000030243.16
ENSMUSG00000023224	Serping1	532.615	657.425	618.442	334.095	349.575	284.439	0.901543	8.85437	10.2089	0.00139763	0.0392351	ENSMUSG00000023224.12
ENSMUSG00000001444	Tbx21	2.73683	2.76454	5.90252	0.981502	1.21131	1.03186	1.72745	1.32496	10.1833	0.00141716	0.0393845	ENSMUSG00000001444.2
ENSMUSG00000003452	Bicd1	2.31935	1.73898	2.21935	9.687	3.70963	5.55072	-1.49501	2.10319	10.1867	0.00141459	0.0393845	ENSMUSG00000003452.15
ENSMUSG00000026289	Atg16l1	72.6883	84.1846	76.5911	39.3881	45.7268	38.1434	0.923309	5.8955	10.1833	0.00141717	0.0393845	ENSMUSG00000026289.15
ENSMUSG00000030249	Abcc9	39.3361	10.1664	7.88576	61.1519	19.3809	31.1338	-1.1731	4.82083	10.1981	0.00140583	0.0393845	ENSMUSG00000030249.15
ENSMUSG00000030861	Acadsb	201.273	117.537	115.548	328.249	197.481	297.319	-0.938383	7.71191	10.1869	0.00141443	0.0393845	ENSMUSG00000030861.15
ENSMUSG00000103715	4933431K14Rik	3.29347	5.4399	6.0914	1.28022	2.00623	1.9214	1.48897	1.76982	10.1917	0.00141078	0.0393845	ENSMUSG00000103715.1
ENSMUSG00000031119	Gpc4	95.1859	92.2553	83.1546	68.1504	37.8912	35.9373	0.992706	6.10505	10.1743	0.00142409	0.0395108	ENSMUSG00000031119.4
ENSMUSG00000021185	Dglucy	45.1345	69.916	67.0998	29.5304	35.885	24.5868	1.00737	5.50564	10.1658	0.00143071	0.0396282	ENSMUSG00000021185.16
ENSMUSG00000030611	Mrps11	29.5485	68.9797	64.2666	17.0696	37.8912	26.5082	0.978277	5.35001	10.1609	0.00143454	0.0396682	ENSMUSG00000030611.10
ENSMUSG00000001750	Tcirg1	121.673	56.0042	84.0991	34.822	47.0895	31.881	1.15701	5.96959	10.1522	0.00144127	0.0397882	ENSMUSG00000001750.16
ENSMUSG00000041633	Kctd12b	42.6296	9.89883	8.83016	65.4193	18.4724	47.6792	-1.30029	5.01103	10.147	0.00144537	0.0398097	ENSMUSG00000041633.14
ENSMUSG00000055320	Tead1	115.086	25.0592	21.8157	186.315	40.3138	102.51	-1.19232	6.35645	10.1451	0.00144684	0.0398097	ENSMUSG00000055320.18
ENSMUSG00000028996	Rbp7	34.3263	111.072	121.025	78.0081	258.728	168.443	-0.960718	7.00786	10.1389	0.00145174	0.0398128	ENSMUSG00000028996.9
ENSMUSG00000032776	Mctp2	0.834964	0.0891786	0.330541	1.79231	0.832773	2.27722	-2.19939	0.167738	10.1404	0.00145056	0.0398128	ENSMUSG00000032776.9
ENSMUSG00000032577	Mapkapk3	26.4405	42.9395	62.7556	15.7894	24.4533	19.8545	1.07135	5.005	10.1051	0.00147861	0.0404765	ENSMUSG00000032577.16
ENSMUSG00000089901	Gm8113	2.73683	2.36323	1.74714	7.16924	7.64637	3.98513	-1.42548	2.12734	10.1023	0.00148082	0.0404765	ENSMUSG00000089901.1
ENSMUSG00000003348	Mob3a	42.1193	85.6561	92.1737	26.6713	46.6732	35.0122	0.977456	5.7759	10.0817	0.00149746	0.0408641	ENSMUSG00000003348.10
ENSMUSG00000051314	Ffar2	87.5785	116.69	88.5377	59.7863	51.7834	40.0292	0.956588	6.2122	10.0776	0.00150087	0.04089	ENSMUSG00000051314.11
ENSMUSG00000023367	Tmem176a	93.516	126.634	112.856	56.3297	64.2371	55.5783	0.910907	6.40826	10.0663	0.00151007	0.0410734	ENSMUSG00000023367.14
ENSMUSG00000006356	Crip2	154.097	263.122	269.533	86.2015	164.889	115.391	0.911832	7.45627	10.0582	0.00151673	0.0411872	ENSMUSG00000006356.10
ENSMUSG00000049804	Armcx4	9.37016	3.25502	2.45545	18.6485	6.66219	9.64259	-1.32142	3.07525	10.0526	0.00152133	0.0412448	ENSMUSG00000049804.9
ENSMUSG00000050552	Lamtor4	100.381	261.204	304.239	55.7323	175.147	110.516	0.961375	7.39185	10.0256	0.00154376	0.0417846	ENSMUSG00000050552.8
ENSMUSG00000025227	Mfsd13a	11.7823	25.9956	25.6878	4.95019	17.9046	6.40467	1.25958	3.95685	10.0076	0.00155894	0.042127	ENSMUSG00000025227.14
ENSMUSG00000033910	Gucy1a1	20.0391	14.9374	13.4577	42.9727	25.2482	31.2406	-1.02431	4.62883	9.99441	0.00157016	0.0422926	ENSMUSG00000033910.13
ENSMUSG00000047284	Neurl4	92.4955	73.1711	64.6916	46.472	43.0392	32.2724	0.920515	5.87685	9.99524	0.00156946	0.0422926	ENSMUSG00000047284.14
ENSMUSG00000028967	Errfi1	24.5851	18.8613	27.0571	45.7465	28.4279	90.2347	-1.07458	5.29471	9.9554	0.00160378	0.0430915	ENSMUSG00000028967.10
ENSMUSG00000116802	Gm5165	1.85548	0.312125	0.472201	4.56612	0.90848	3.45141	-1.87444	1.01509	9.95399	0.00160501	0.0430915	ENSMUSG00000116802.1
ENSMUSG00000026107	Nabp1	133.409	20.9124	11.5217	132.332	83.3152	102.724	-1.73521	6.33616	9.93151	0.00162474	0.0435508	ENSMUSG00000026107.11
ENSMUSG00000074743	Thbd	127.239	96.7142	89.3877	261.592	146.076	188.582	-0.904239	7.24497	9.92308	0.00163219	0.04368	ENSMUSG00000074743.4
ENSMUSG00000003438	Timm50	99.8246	218.934	267.927	65.974	130.783	79.667	1.02701	7.16917	9.91677	0.00163779	0.0436894	ENSMUSG00000003438.17
ENSMUSG00000020865	Abcc3	28.6207	55.3353	44.5286	22.8733	17.7911	16.0117	1.15074	4.95101	9.91906	0.00163576	0.0436894	ENSMUSG00000020865.16
ENSMUSG00000020521	Rnft1	26.7652	10.3893	7.69688	41.9912	19.1916	41.4525	-1.30456	4.62503	9.91005	0.00164379	0.0437089	ENSMUSG00000020521.7
ENSMUSG00000038828	Tmem214	62.8543	135.997	153.513	41.0951	79.6056	47.5725	1.02299	6.4404	9.912	0.00164204	0.0437089	ENSMUSG00000038828.13
ENSMUSG00000071042	Rasgrp3	18.0445	7.35724	6.65804	30.3412	14.6114	21.8115	-1.14534	4.04978	9.90648	0.00164698	0.0437238	ENSMUSG00000071042.12
ENSMUSG00000038212	Mfsd14b	55.154	18.995	13.505	72.8019	40.011	64.367	-1.23336	5.467	9.89839	0.00165424	0.0438465	ENSMUSG00000038212.16
ENSMUSG00000026413	Pkp1	4.31398	4.994	4.43869	2.51777	0.378533	1.28093	2.009	1.61084	9.89472	0.00165754	0.043864	ENSMUSG00000026413.12
ENSMUSG00000110631	Gm42047	72.9202	19.9314	17.377	10.7112	5.14805	17.0791	1.60546	4.58065	9.87302	0.0016772	0.0443139	ENSMUSG00000110631.1
ENSMUSG00000018774	Cd68	76.2137	80.3054	91.2293	30.0425	63.6314	33.1264	1.04909	5.96576	9.86666	0.001683	0.0443966	ENSMUSG00000018774.13
ENSMUSG00000031673	Cdh11	15.8643	13.3322	9.39681	44.253	18.7374	24.5157	-1.12049	4.39966	9.85497	0.00169374	0.0446089	ENSMUSG00000031673.6
ENSMUSG00000055027	Smyd1	6.54055	7.98149	8.97182	21.8918	14.2329	17.684	-1.18247	3.69793	9.84448	0.00170342	0.0447603	ENSMUSG00000055027.17
ENSMUSG00000113737	BB123696	0.139161	0.178357	0.236101	0.725458	0.45424	1.9214	-2.27317	-0.493077	9.84291	0.00170487	0.0447603	ENSMUSG00000113737.1
ENSMUSG00000053199	Arhgap20	8.39603	3.43338	2.17213	17.8377	6.01868	12.2045	-1.44247	3.07661	9.83823	0.00170922	0.0448037	ENSMUSG00000053199.13
ENSMUSG00000029999	Tgfa	1.29883	0.891786	0.330541	3.75531	2.11979	2.45512	-1.82441	0.928115	9.82694	0.00171974	0.0450086	ENSMUSG00000029999.14
ENSMUSG00000010057	Nprl2	21.2916	30.4545	35.4151	13.4423	15.0278	11.8842	1.08593	4.41445	9.81495	0.00173099	0.0451606	ENSMUSG00000010057.8
ENSMUSG00000034918	Cdhr2	1.7627	1.33768	0.661082	0.21337	0.416387	0.213489	2.08389	-0.252683	9.8174	0.00172869	0.0451606	ENSMUSG00000034918.8
ENSMUSG00000032109	Nlrx1	28.0177	56.5392	65.211	20.8676	26.8759	16.2963	1.16462	5.15808	9.80621	0.00173924	0.0453047	ENSMUSG00000032109.15
ENSMUSG00000104574	Gm42836	0.371095	2.00652	2.26657	0	0.984187	0.213489	2.54362	0.0652834	9.79848	0.00174656	0.0454243	ENSMUSG00000104574.1
ENSMUSG00000024797	Vps51	36.7384	45.0352	43.0175	19.502	25.551	18.7159	0.976935	4.97731	9.79531	0.00174957	0.0454315	ENSMUSG00000024797.14
ENSMUSG00000055368	Slc6a2	1.20606	1.60522	0.708302	4.86484	3.10397	3.06001	-1.67508	1.33304	9.76677	0.00177694	0.0460702	ENSMUSG00000055368.14
ENSMUSG00000022123	Scel	0.463869	0.0891786	0.0472201	1.06685	0.832773	0.782793	-2.47442	-0.643252	9.75189	0.00179139	0.0463171	ENSMUSG00000022123.9
ENSMUSG00000042251	Pm20d1	17.024	10.7906	10.7662	5.54762	5.48873	5.15932	1.21719	3.2017	9.75122	0.00179204	0.0463171	ENSMUSG00000042251.12
ENSMUSG00000024737	Slc15a3	18.3228	13.1093	22.6184	3.88334	12.4159	4.12746	1.61275	3.64182	9.73856	0.00180443	0.0463524	ENSMUSG00000024737.2
ENSMUSG00000028551	Cdkn2c	226.925	433.051	451.283	128.577	286.815	177.16	0.920402	8.14997	9.74171	0.00180133	0.0463524	ENSMUSG00000028551.14
ENSMUSG00000028832	Stmn1	22.6368	36.5186	32.6763	11.9487	18.6617	15.051	1.00294	4.52296	9.73842	0.00180456	0.0463524	ENSMUSG00000028832.11
ENSMUSG00000036144	Meox2	15.4005	8.20443	8.40518	20.3128	20.5165	35.1545	-1.26118	4.17782	9.74072	0.0018023	0.0463524	ENSMUSG00000036144.6
ENSMUSG00000029059	Prxl2b	111.885	266.644	225.098	71.2656	143.01	104.112	0.887635	7.2644	9.73115	0.00181171	0.0464643	ENSMUSG00000029059.9
ENSMUSG00000064325	Hhip	0.556643	0.0891786	0	1.83498	0.416387	0.604886	-2.52175	-0.574491	9.72443	0.00181834	0.0465625	ENSMUSG00000064325.4
ENSMUSG00000031299	Pdha1	202.015	100.772	94.1097	330.638	152.36	320.091	-1.02032	7.64451	9.71444	0.00182826	0.0466563	ENSMUSG00000031299.10
ENSMUSG00000034160	Ogt	174.925	23.5432	17.377	217.211	55.3416	147.948	-1.51844	6.72991	9.70944	0.00183324	0.0466563	ENSMUSG00000034160.13
ENSMUSG00000064288	H4c12	0.371095	2.0957	2.54989	0.298718	0.0378533	0.249071	2.93634	-6.14331e-05	9.71715	0.00182556	0.0466563	ENSMUSG00000064288.4
ENSMUSG00000090622	A930033H14Rik	2.8296	0.356714	0	4.86484	2.61188	4.12746	-3.06336	1.3572	9.71105	0.00183163	0.0466563	ENSMUSG00000090622.1
ENSMUSG00000020592	Sdc1	47.7321	67.6866	71.3968	30.3839	37.2855	27.0064	0.971	5.55424	9.70378	0.00183889	0.0466785	ENSMUSG00000020592.14
ENSMUSG00000032777	Gtf3c1	97.9228	118.028	133.444	72.5885	58.6727	44.1211	1.01205	6.45178	9.70295	0.00183973	0.0466785	ENSMUSG00000032777.9
ENSMUSG00000091021	Gm17300	0.231935	0.222947	0	1.06685	0.719213	0.46256	-2.444	-0.884453	9.69963	0.00184306	0.0466917	ENSMUSG00000091021.1
ENSMUSG00000027249	F2	0	1.47145	0.566642	0.128022	7.68423	1.53001	-2.07326	1.00315	9.69406	0.00184865	0.0467621	ENSMUSG00000027249.15
ENSMUSG00000026991	Pkp4	73.1985	50.7872	46.2757	110.056	101.598	104.716	-0.922193	6.34338	9.69096	0.00185177	0.0467698	ENSMUSG00000026991.20
ENSMUSG00000030872	Gga2	84.517	107.728	110.731	54.5801	54.3952	50.9527	0.91244	6.27099	9.68196	0.00186086	0.0469281	ENSMUSG00000030872.14
ENSMUSG00000001891	Ugp2	69.9979	51.4561	47.7868	104.935	90.8858	138.448	-0.978244	6.39256	9.67878	0.00186408	0.0469381	ENSMUSG00000001891.16
ENSMUSG00000043991	Pura	22.776	5.79661	5.6192	33.5418	11.9995	27.4334	-1.28525	4.16613	9.64458	0.00189911	0.0477479	ENSMUSG00000043991.5
ENSMUSG00000027556	Car1	0.510256	0.66884	0.14166	1.79231	1.55199	2.06373	-2.13888	0.287105	9.63982	0.00190404	0.0477995	ENSMUSG00000027556.15
ENSMUSG00000102059	Gm20257	30.2907	29.5627	22.8545	11.0952	11.6967	16.0828	1.09843	4.34611	9.60912	0.00193614	0.048532	ENSMUSG00000102059.1
ENSMUSG00000037202	Prf1	1.20606	1.38227	3.73039	0.42674	0.45424	0.782793	1.79995	0.484541	9.60496	0.00194053	0.0485687	ENSMUSG00000037202.6
ENSMUSG00000020219	Timm13	141.155	349.268	371.15	72.4605	250.627	144.959	0.932427	7.79234	9.5941	0.00195203	0.0487099	ENSMUSG00000020219.7
ENSMUSG00000054580	Pla2r1	14.4727	2.89831	5.33587	23.7694	8.66841	13.1296	-1.18816	3.51938	9.5961	0.00194991	0.0487099	ENSMUSG00000054580.14
ENSMUSG00000001525	Tubb5	272.894	568.603	699	191.009	318.119	244.623	0.954781	8.57912	9.58686	0.00195974	0.048756	ENSMUSG00000001525.10
ENSMUSG00000035198	Tubg1	37.5734	92.9687	94.1097	26.7566	47.3167	32.6638	0.99803	5.78935	9.58909	0.00195737	0.048756	ENSMUSG00000035198.9
ENSMUSG00000023047	Amhr2	5.33449	16.3197	15.016	3.4566	6.20795	4.05629	1.31161	3.08238	9.56442	0.00198385	0.0492658	ENSMUSG00000023047.11
ENSMUSG00000032006	Pdgfd	13.8697	6.37627	3.77761	27.1834	10.1068	24.3378	-1.41664	3.84502	9.56228	0.00198617	0.0492658	ENSMUSG00000032006.15
ENSMUSG00000048387	Osr1	14.4263	22.5176	45.473	57.994	60.641	51.8067	-1.21183	5.40042	9.54267	0.0020075	0.0497207	ENSMUSG00000048387.8
ENSMUSG00000006442	Srm	45.7375	106.881	111.203	28.6343	62.1173	43.5518	0.937015	6.05376	9.50886	0.00204482	0.0504198	ENSMUSG00000006442.10
ENSMUSG00000029406	Pitpnm2	95.8354	111.919	117.436	65.1632	62.0416	42.0218	0.962268	6.36589	9.5111	0.00204232	0.0504198	ENSMUSG00000029406.15
ENSMUSG00000043019	Edem3	42.1193	7.00052	7.2719	54.4094	16.012	34.6564	-1.2618	4.75485	9.51107	0.00204236	0.0504198	ENSMUSG00000043019.12
ENSMUSG00000001131	Timp1	8.99906	10.9244	9.30237	2.60312	6.51077	3.45141	1.31411	2.81533	9.49842	0.00205649	0.0504669	ENSMUSG00000001131.11
ENSMUSG00000002105	Slc39a13	65.0345	84.14	75.3633	33.7125	48.6415	39.2108	0.8935	5.85198	9.49272	0.00206289	0.0504669	ENSMUSG00000002105.15
ENSMUSG00000005233	Spc25	6.49417	5.61825	5.43031	2.00568	2.64973	2.02815	1.39584	2.03875	9.49304	0.00206253	0.0504669	ENSMUSG00000005233.16
ENSMUSG00000025375	Aatk	50.3762	52.7046	73.0495	35.5475	26.3459	25.7254	1.00295	5.4604	9.49957	0.0020552	0.0504669	ENSMUSG00000025375.15
ENSMUSG00000053977	Cd8a	8.81351	1.56063	3.91927	1.45092	1.1356	0.782793	1.82403	1.5885	9.49268	0.00206293	0.0504669	ENSMUSG00000053977.13
ENSMUSG00000066026	Dhrs3	263.71	528.027	631.711	189.814	291.811	209.717	0.972281	8.46164	9.49088	0.00206495	0.0504669	ENSMUSG00000066026.14
ENSMUSG00000086782	E130102H24Rik	6.0303	0.356714	0.283321	7.42528	2.38476	5.97769	-2.37423	1.93912	9.48808	0.00206811	0.0504698	ENSMUSG00000086782.2
ENSMUSG00000028476	Reck	14.0088	5.08318	6.3275	26.5859	11.2803	14.624	-1.09194	3.70858	9.46964	0.00208901	0.0507027	ENSMUSG00000028476.13
ENSMUSG00000030956	Fam53b	96.8559	153.833	148.649	79.075	69.2337	45.1885	1.05584	6.62757	9.46354	0.00209596	0.0507027	ENSMUSG00000030956.15
ENSMUSG00000034158	Lrrc58	166.251	71.4321	41.5065	302.986	95.8825	181.074	-1.1301	7.16267	9.46449	0.00209488	0.0507027	ENSMUSG00000034158.9
ENSMUSG00000050447	Lypd6	0.834964	1.11473	1.08606	0.384066	0.0757067	0.213489	2.27713	-0.537172	9.46661	0.00209246	0.0507027	ENSMUSG00000050447.15
ENSMUSG00000076580	Igkv8-27	0	0.713429	0.330541	2.1337	6.13224	0.391397	-2.93204	0.781568	9.46738	0.00209158	0.0507027	ENSMUSG00000076580.3
ENSMUSG00000103364	Gm38157	2.45851	12.2621	14.5438	0.938828	6.47292	4.76792	1.29872	2.8037	9.46432	0.00209507	0.0507027	ENSMUSG00000103364.1
ENSMUSG00000020609	Apob	0.278321	3.56714	0.472201	0.597436	10.0311	2.52629	-1.69013	1.59343	9.45314	0.00210788	0.050917	ENSMUSG00000020609.14
ENSMUSG00000030889	Vwa3a	22.8224	4.94941	3.39985	28.4209	13.7786	17.684	-1.37812	3.93214	9.45033	0.00211111	0.050921	ENSMUSG00000030889.14
ENSMUSG00000030742	Lat	6.40139	4.77106	15.8187	1.32289	4.12601	2.17047	1.80106	2.54446	9.44701	0.00211493	0.0509392	ENSMUSG00000030742.7
ENSMUSG00000021494	Ddx41	29.4557	74.6425	78.291	20.2275	38.8375	28.3229	0.985247	5.49305	9.43767	0.00212574	0.0511254	ENSMUSG00000021494.9
ENSMUSG00000031827	Cotl1	122.833	209.436	281.29	62.6028	155.312	102.297	0.954382	7.28266	9.4259	0.00213942	0.05138	ENSMUSG00000031827.13
ENSMUSG00000017493	Igfbp4	1098.4	2505.03	2445.86	869.995	1133.59	914.587	0.968538	10.5456	9.41248	0.00215513	0.0516582	ENSMUSG00000017493.12
ENSMUSG00000046006	Gapt	1.62354	3.07666	8.07464	3.2859	14.0814	15.1221	-1.37115	2.93513	9.41055	0.0021574	0.0516582	ENSMUSG00000046006.6
ENSMUSG00000096929	A330023F24Rik	3.80373	0.0445893	0.566642	6.5718	0.719213	3.16676	-2.01027	1.35893	9.40807	0.00216033	0.0516582	ENSMUSG00000096929.7
ENSMUSG00000039167	Adgrl4	62.8079	32.2827	35.5568	91.9198	61.5874	91.1243	-0.945643	5.96899	9.40485	0.00216412	0.0516746	ENSMUSG00000039167.12
ENSMUSG00000017716	Birc5	4.36037	6.19791	5.66642	1.53626	2.839	1.88582	1.4006	1.93359	9.38282	0.00219028	0.051705	ENSMUSG00000017716.15
ENSMUSG00000022206	Npr3	424.719	140.546	79.377	704.121	205.96	466.26	-1.25745	8.39626	9.38442	0.00218838	0.051705	ENSMUSG00000022206.7
ENSMUSG00000022361	Zhx1	2.96876	0.267536	0.802742	5.63297	0.946333	5.33723	-1.7881	1.46129	9.39183	0.00217954	0.051705	ENSMUSG00000022361.14
ENSMUSG00000027896	Slc16a4	4.49953	0.980965	0.330541	7.21191	3.4068	4.09187	-1.9132	1.81199	9.38867	0.00218331	0.051705	ENSMUSG00000027896.15
ENSMUSG00000028049	Scamp3	64.5706	102.11	112.431	37.6385	66.5462	40.385	0.956499	6.14339	9.39258	0.00217866	0.051705	ENSMUSG00000028049.15
ENSMUSG00000031790	Mmp15	35.9035	59.9726	67.8553	24.1962	33.2731	21.0287	1.03458	5.33786	9.38588	0.00218663	0.051705	ENSMUSG00000031790.8
ENSMUSG00000037020	Wdr62	23.8893	21.0462	24.7433	11.9487	13.0594	8.18375	1.09259	4.10574	9.39679	0.00217366	0.051705	ENSMUSG00000037020.16
ENSMUSG00000048930	Tada3	44.8098	60.6415	75.08	25.9031	37.7776	28.3585	0.95867	5.50787	9.38917	0.00218271	0.051705	ENSMUSG00000048930.12
ENSMUSG00000052613	Pcdh15	0.0927738	0.178357	0.330541	1.62161	0.719213	0.818375	-2.32767	-0.476897	9.37512	0.0021995	0.0518489	ENSMUSG00000052613.16
ENSMUSG00000082762	Gm12366	1.57716	2.45241	3.54151	0.384066	0.90848	1.17419	1.65915	0.803544	9.36377	0.00221316	0.052097	ENSMUSG00000082762.1
ENSMUSG00000022203	Efs	36.8776	50.5643	59.3557	24.0255	29.1471	17.4705	1.05565	5.18238	9.35509	0.00222367	0.0521965	ENSMUSG00000022203.7
ENSMUSG00000058656	Samd12	8.07132	1.42686	1.22772	12.0341	4.50455	6.79607	-1.53621	2.52749	9.35732	0.00222096	0.0521965	ENSMUSG00000058656.13
ENSMUSG00000027177	Hipk3	149.644	64.0748	52.2727	253.057	92.4	175.346	-1.00677	7.03587	9.34263	0.00223883	0.0524563	ENSMUSG00000027177.14
ENSMUSG00000049225	Pdp1	11.5967	5.8412	4.53313	20.2275	10.4854	22.3452	-1.30258	3.65548	9.34082	0.00224105	0.0524563	ENSMUSG00000049225.14
ENSMUSG00000030306	Tmtc1	13.2203	6.6884	6.98858	35.9315	9.46333	19.2852	-1.14195	3.94039	9.3372	0.00224548	0.0524861	ENSMUSG00000030306.14
ENSMUSG00000047746	Fbxo40	0.324708	0.0891786	1.84159	2.21905	0.11356	7.08072	-1.99129	1.03656	9.32633	0.00225884	0.0526504	ENSMUSG00000047746.14
ENSMUSG00000076928	Trac	5.24172	6.77758	17.1409	1.70696	4.73167	3.55815	1.46916	2.72134	9.32666	0.00225844	0.0526504	ENSMUSG00000076928.5
ENSMUSG00000035478	Mbd3	137.491	439.561	487.076	104.21	232.041	155.918	0.987821	8.01935	9.32151	0.0022648	0.0526702	ENSMUSG00000035478.14
ENSMUSG00000060586	H2-Eb1	562.256	727.921	1121.15	288.903	541.454	417.905	0.937318	9.25268	9.32051	0.00226603	0.0526702	ENSMUSG00000060586.11
ENSMUSG00000006517	Mvd	14.0552	34.5567	51.045	8.40678	20.7058	14.1614	1.10901	4.5786	9.27151	0.00232745	0.0538347	ENSMUSG00000006517.5
ENSMUSG00000020935	Dcakd	31.4503	59.2592	63.6527	21.1236	32.7053	20.6017	1.01864	5.25571	9.26768	0.00233233	0.0538347	ENSMUSG00000020935.8
ENSMUSG00000028389	Zfp37	1.71632	0.66884	0.849962	4.73682	1.36272	5.08816	-1.69488	1.32262	9.27565	0.0023222	0.0538347	ENSMUSG00000028389.12
ENSMUSG00000029832	Nfe2l3	0.742191	0.66884	0.0944403	2.21905	1.66555	1.81466	-2.1271	0.375204	9.26944	0.00233009	0.0538347	ENSMUSG00000029832.16
ENSMUSG00000036503	Rnf13	87.3466	41.1559	24.3656	111.593	81.7253	131.616	-1.24557	6.31704	9.27507	0.00232293	0.0538347	ENSMUSG00000036503.13
ENSMUSG00000106943	Dancr	6.0303	7.31265	7.93298	1.45092	2.72544	4.55443	1.40895	2.34357	9.25632	0.00234684	0.0540944	ENSMUSG00000106943.2
ENSMUSG00000031848	Lsm4	56.6848	124.27	100.909	35.2914	65.0699	49.5295	0.881748	6.17064	9.24383	0.0023629	0.054287	ENSMUSG00000031848.15
ENSMUSG00000040972	Igsf21	4.22121	8.15984	5.90252	2.09103	3.02827	1.85024	1.3729	2.09795	9.24268	0.00236439	0.054287	ENSMUSG00000040972.8
ENSMUSG00000049723	Mmp12	60.2566	14.982	19.6908	13.741	13.1351	6.79607	1.29553	4.42626	9.24221	0.00236499	0.054287	ENSMUSG00000049723.14
ENSMUSG00000004937	Sgta	184.852	459.627	563.006	133.1	265.011	172.677	0.988522	8.21166	9.22844	0.00238284	0.0543963	ENSMUSG00000004937.6
ENSMUSG00000019942	Cdk1	7.93216	11.7716	8.54684	3.15788	3.93675	4.66118	1.25968	2.75305	9.23145	0.00237893	0.0543963	ENSMUSG00000019942.13
ENSMUSG00000039873	Neurl2	8.44242	8.69492	6.98858	3.02986	3.9746	3.02443	1.2696	2.52727	9.22964	0.00238129	0.0543963	ENSMUSG00000039873.4
ENSMUSG00000094689	Ighv1-81	3.06154	3.12125	1.93603	1.70696	0.757067	0.284652	1.82006	0.910617	9.23406	0.00237555	0.0543963	ENSMUSG00000094689.1
ENSMUSG00000084897	Gm14226	0.510256	0.0891786	0.188881	1.963	0.22712	1.49442	-2.1541	-0.254505	9.22322	0.00238964	0.054402	ENSMUSG00000084897.1
ENSMUSG00000098041	Gm26981	1.11329	0.0891786	0	2.00568	0.870627	1.49442	-2.87816	0.031266	9.22565	0.00238648	0.054402	ENSMUSG00000098041.1
ENSMUSG00000097462	9530026P05Rik	3.15431	2.36323	2.21935	7.98004	4.92093	6.90281	-1.34303	2.22801	9.21027	0.00240661	0.0547134	ENSMUSG00000097462.7
ENSMUSG00000022570	Tsta3	29.2701	82.7578	84.524	19.9714	45.3104	30.2443	0.968666	5.60747	9.19785	0.002423	0.0550106	ENSMUSG00000022570.7
ENSMUSG00000076490	Trbc1	4.63869	5.66284	11.0967	1.36557	3.70963	2.66861	1.47304	2.30079	9.1937	0.00242849	0.0550601	ENSMUSG00000076490.6
ENSMUSG00000039835	Nhsl1	4.22121	3.87927	4.48591	16.1308	8.55485	7.82793	-1.29161	2.92746	9.1892	0.00243448	0.0551207	ENSMUSG00000039835.16
ENSMUSG00000023132	Gzma	1.39161	3.96845	9.58569	0.682784	1.7034	1.49442	1.66527	1.68002	9.16783	0.00246307	0.0556921	ENSMUSG00000023132.8
ENSMUSG00000028015	Ctso	52.9275	23.9891	16.8104	70.7109	45.2726	75.504	-1.15728	5.5738	9.1422	0.0024978	0.0561718	ENSMUSG00000028015.3
ENSMUSG00000037664	Cdkn1c	17.024	21.1353	33.243	49.8006	47.9223	43.4095	-1.03825	5.15036	9.14624	0.0024923	0.0561718	ENSMUSG00000037664.13
ENSMUSG00000040557	Mettl27	9.46293	8.51656	11.144	20.9529	21.0465	18.5736	-1.0623	3.91102	9.14449	0.00249468	0.0561718	ENSMUSG00000040557.14
ENSMUSG00000074457	S100a16	143.011	352.612	365.2	82.4889	230.867	157.519	0.872434	7.79459	9.14272	0.0024971	0.0561718	ENSMUSG00000074457.10
ENSMUSG00000051627	H1f4	3.15431	1.96193	1.32216	8.7055	4.31528	3.8428	-1.37695	1.9906	9.13606	0.00250621	0.0562087	ENSMUSG00000051627.3
ENSMUSG00000056035	Cyp3a11	0	0.535072	0.0944403	0.21337	1.74125	0.71163	-2.41643	-0.623935	9.13835	0.00250307	0.0562087	ENSMUSG00000056035.8
ENSMUSG00000041426	Hibch	88.6918	75.133	65.3999	154.096	112.462	166.272	-0.907632	6.78707	9.13295	0.00251046	0.0562282	ENSMUSG00000041426.12
ENSMUSG00000021238	Aldh6a1	351.52	182.682	127.778	499.073	301.918	452.846	-1.01341	8.3192	9.12042	0.00252771	0.0564625	ENSMUSG00000021238.11
ENSMUSG00000049807	Arhgap23	113.416	143.667	123.622	96.87	58.4077	42.0218	1.03148	6.59104	9.12148	0.00252626	0.0564625	ENSMUSG00000049807.16
ENSMUSG00000028777	Gnat3	0.371095	0	0	0.64011	0.757067	0.71163	-3.34156	-0.976666	9.11489	0.00253538	0.0564898	ENSMUSG00000028777.8
ENSMUSG00000067336	Bmpr2	75.7962	23.3202	21.2963	126.016	34.2194	81.3749	-1.0668	5.9171	9.11463	0.00253574	0.0564898	ENSMUSG00000067336.6
ENSMUSG00000000001	Gnai3	70.3689	23.6769	23.0434	88.3352	47.7709	103.685	-1.16321	5.89663	9.10909	0.00254342	0.0565851	ENSMUSG00000000001.4
ENSMUSG00000024790	Sac3d1	15.0757	32.8623	43.5842	7.25458	22.5984	14.3749	1.06437	4.50461	9.0987	0.00255791	0.0565918	ENSMUSG00000024790.8
ENSMUSG00000027109	Sp3	58.8186	17.8803	13.3161	84.2812	31.1154	71.8747	-1.23194	5.53314	9.0926	0.00256646	0.0565918	ENSMUSG00000027109.16
ENSMUSG00000028011	Tdo2	0.324708	1.38227	0.566642	1.32289	3.86104	1.77908	-1.68519	0.712958	9.09182	0.00256755	0.0565918	ENSMUSG00000028011.16
ENSMUSG00000039640	Mrpl12	117.359	278.014	416.907	67.1262	199.222	139.302	0.954497	7.66578	9.10318	0.00255165	0.0565918	ENSMUSG00000039640.7
ENSMUSG00000048636	A730049H05Rik	0.463869	0.0445893	0.236101	0.938828	0.719213	1.53001	-2.27368	-0.409736	9.0976	0.00255945	0.0565918	ENSMUSG00000048636.7
ENSMUSG00000050503	Fbxl22	11.1329	11.3257	23.5628	6.65715	5.56444	6.65374	1.19787	3.44431	9.09453	0.00256375	0.0565918	ENSMUSG00000050503.9
ENSMUSG00000074794	Arrdc3	30.2443	16.9439	11.0495	68.2358	20.4408	63.0504	-1.31085	5.13298	9.0973	0.00255987	0.0565918	ENSMUSG00000074794.10
ENSMUSG00000027827	Kcnab1	2.41212	1.15932	4.58035	8.10806	4.58025	7.25863	-1.44747	2.2559	9.08325	0.00257961	0.0565918	ENSMUSG00000027827.17
ENSMUSG00000067212	H2-T23	72.5491	152.05	297.203	68.1931	24.6047	116.316	1.35557	6.92943	9.08308	0.00257985	0.0565918	ENSMUSG00000067212.8
ENSMUSG00000070639	Lrrc8b	14.2872	5.03859	2.97487	21.465	10.6368	16.3675	-1.35179	3.57132	9.08214	0.00258118	0.0565918	ENSMUSG00000070639.5
ENSMUSG00000096111	Gm21917	1.11329	1.47145	0.472201	0.341392	0.22712	0.142326	2.03689	-0.513177	9.08644	0.00257512	0.0565918	ENSMUSG00000096111.7
ENSMUSG00000060429	Sntb1	90.8256	31.0788	24.6961	130.028	54.2817	78.991	-0.995589	6.09602	9.07526	0.00259091	0.0567304	ENSMUSG00000060429.12
ENSMUSG00000002763	Pex6	125.894	214.92	270.099	91.2797	123.78	82.2289	0.989083	7.2426	9.05537	0.00261924	0.056904	ENSMUSG00000002763.16
ENSMUSG00000011096	Akt1s1	95.6498	205.022	229.159	68.8759	114.279	80.4142	0.942005	7.04775	9.06403	0.00260687	0.056904	ENSMUSG00000011096.17
ENSMUSG00000022307	Oxr1	54.8293	20.0206	15.8187	76.8132	35.3929	79.1689	-1.19599	5.55769	9.05422	0.00262089	0.056904	ENSMUSG00000022307.16
ENSMUSG00000025529	Zfp711	0.649417	0	0.0944403	1.57894	0.34068	0.889538	-2.47767	-0.553092	9.05735	0.0026164	0.056904	ENSMUSG00000025529.14
ENSMUSG00000035456	Prdm8	0.649417	0.267536	0.236101	2.26172	1.02204	0.889538	-1.85941	-0.0327949	9.06086	0.00261138	0.056904	ENSMUSG00000035456.9
ENSMUSG00000042293	Gm5617	32.61	94.1726	115.831	20.3982	61.3981	33.6957	1.02203	5.90108	9.05856	0.00261468	0.056904	ENSMUSG00000042293.8
ENSMUSG00000097085	Gm26634	0.927738	1.29309	0.897182	0.298718	0.0757067	0.320234	2.21509	-0.498509	9.05288	0.00262281	0.056904	ENSMUSG00000097085.2
ENSMUSG00000014361	Mertk	39.4753	8.38279	9.77457	46.0453	21.0843	46.505	-1.26468	4.83981	9.03901	0.00264279	0.0570454	ENSMUSG00000014361.5
ENSMUSG00000021367	Edn1	5.84475	2.497	1.84159	11.2233	4.95879	9.67817	-1.42256	2.60919	9.03724	0.00264535	0.0570454	ENSMUSG00000021367.8
ENSMUSG00000025574	Tk1	12.5709	11.504	12.9855	6.31576	5.90512	4.37653	1.17259	3.17217	9.03844	0.00264362	0.0570454	ENSMUSG00000025574.13
ENSMUSG00000026171	Rnf25	43.3718	42.8503	46.559	18.5205	26.1945	25.2273	0.939662	5.08161	9.03645	0.00264649	0.0570454	ENSMUSG00000026171.12
ENSMUSG00000089991	Gm16332	0.417482	0	0	0.981502	0.189267	1.17419	-3.17269	-0.848891	9.0436	0.00263615	0.0570454	ENSMUSG00000089991.2
ENSMUSG00000006373	Pgrmc1	135.728	83.2037	47.0785	190.582	138.203	195.52	-1.08275	7.04235	9.02114	0.00266876	0.0574508	ENSMUSG00000006373.10
ENSMUSG00000033249	Hsf4	13.313	12.7971	12.7022	5.4196	7.79779	4.37653	1.18026	3.24387	9.01866	0.00267238	0.0574544	ENSMUSG00000033249.10
ENSMUSG00000049653	Spatc1	2.18018	1.96193	1.4166	0.512088	0.643507	0.498141	1.72401	0.34914	9.00768	0.00268848	0.0577258	ENSMUSG00000049653.5
ENSMUSG00000026109	Tmeff2	16.3282	10.969	6.65804	28.8903	18.6238	21.4912	-1.08656	4.1087	8.99637	0.00270516	0.0580092	ENSMUSG00000026109.14
ENSMUSG00000028370	Pappa	1.57716	0.62425	0.377761	5.50495	1.21131	2.02815	-1.7118	0.982578	8.99393	0.00270878	0.0580119	ENSMUSG00000028370.7
ENSMUSG00000052658	5830454E08Rik	2.41212	3.03207	5.76086	0.768132	1.47628	1.49442	1.54188	1.35671	8.95159	0.00277228	0.0592192	ENSMUSG00000052658.5
ENSMUSG00000114357	Gm48449	0.417482	0.713429	1.32216	0.21337	0.11356	0.142326	2.26302	-0.841497	8.9516	0.00277227	0.0592192	ENSMUSG00000114357.1
ENSMUSG00000072653	Zfp783	4.87063	2.89831	2.07769	9.60165	7.15428	6.22677	-1.28172	2.47615	8.9485	0.00277698	0.0592435	ENSMUSG00000072653.14
ENSMUSG00000037876	Jmjd1c	44.8561	4.10222	7.46078	58.25	8.93339	31.8099	-1.1884	4.6997	8.94073	0.00278882	0.0594197	ENSMUSG00000037876.17
ENSMUSG00000050323	Ndufaf6	11.0865	18.9505	19.7852	5.88901	9.0848	8.39724	1.0708	3.61742	8.93549	0.00279683	0.0595141	ENSMUSG00000050323.14
ENSMUSG00000032186	Tmod2	9.231	2.80913	4.39147	18.8192	5.14805	13.9124	-1.18979	3.19266	8.93232	0.00280168	0.059541	ENSMUSG00000032186.15
ENSMUSG00000074199	Krtdap	0.0463869	0.758018	0.14166	1.32289	1.24916	1.24535	-2.51342	-0.167176	8.91831	0.00282326	0.059923	ENSMUSG00000074199.7
ENSMUSG00000032271	Nnmt	192.97	529.498	496.284	152.133	279.471	149.549	0.997262	8.2291	8.91333	0.00283096	0.06001	ENSMUSG00000032271.13
ENSMUSG00000017978	Cadps2	7.23636	8.02608	7.17746	17.8377	16.4662	13.4854	-1.0822	3.56049	8.90688	0.00284098	0.0601455	ENSMUSG00000017978.18
ENSMUSG00000063897	CAAA01118383.1	51.4431	76.6936	94.2986	27.6101	53.4489	36.3999	0.930219	5.82589	8.90262	0.00284762	0.0602095	ENSMUSG00000063897.3
ENSMUSG00000018821	Avpi1	13.4522	36.4295	46.8424	8.44946	21.5007	12.8093	1.09931	4.54351	8.89726	0.00285599	0.0603096	ENSMUSG00000018821.3
ENSMUSG00000055296	Tmem245	137.259	29.2952	21.5796	215.888	44.5534	71.59	-0.990339	6.43923	8.88718	0.00287181	0.060527	ENSMUSG00000055296.14
ENSMUSG00000079457	Gm7609	4.08205	1.2485	1.32216	0.341392	0.5678	0.46256	2.03454	0.490685	8.88606	0.00287357	0.060527	ENSMUSG00000079457.11
ENSMUSG00000016637	Ift27	23.4718	61.0874	65.5415	16.6002	30.964	24.2666	0.97354	5.21191	8.87718	0.00288758	0.0607451	ENSMUSG00000016637.7
ENSMUSG00000001627	Ifrd1	59.1897	26.6198	18.227	78.5202	49.2093	106.816	-1.26238	5.82089	8.86168	0.0029122	0.0608013	ENSMUSG00000001627.12
ENSMUSG00000027942	4933434E20Rik	22.4513	37.7671	37.3511	9.04689	22.3713	20.5661	0.972476	4.64403	8.86931	0.00290005	0.0608013	ENSMUSG00000027942.17
ENSMUSG00000029071	Dvl1	160.406	126.767	137.977	59.6583	89.9395	77.2475	0.918617	6.76475	8.86556	0.00290601	0.0608013	ENSMUSG00000029071.16
ENSMUSG00000029669	Tspan12	143.846	35.4485	21.4379	170.056	80.2491	182.569	-1.47534	6.72377	8.86392	0.00290863	0.0608013	ENSMUSG00000029669.14
ENSMUSG00000035394	Cfap53	0.510256	0.579661	0.802742	0.128022	0.0378533	0.249071	2.27029	-1.12319	8.86794	0.00290222	0.0608013	ENSMUSG00000035394.11
ENSMUSG00000107655	Gm44220	3.33986	1.51604	0.991623	7.12656	3.06612	6.47584	-1.57485	1.9442	8.87008	0.00289883	0.0608013	ENSMUSG00000107655.1
ENSMUSG00000064326	Siva1	22.3121	55.8258	67.2887	12.4608	36.0742	25.6899	0.95311	5.1971	8.85362	0.00292508	0.0609171	ENSMUSG00000064326.13
ENSMUSG00000071178	Serpina1b	0.417482	3.47797	1.13328	0.42674	28.9578	3.52257	-1.766	2.68618	8.85429	0.00292401	0.0609171	ENSMUSG00000071178.11
ENSMUSG00000033849	B3galt2	149.644	55.7812	28.1432	295.816	69.0823	187.835	-1.32153	7.03498	8.84421	0.00294021	0.0611556	ENSMUSG00000033849.3
ENSMUSG00000077222	Gm22270	1.02051	2.54159	3.21097	0.298718	0.90848	0.960701	1.64857	0.644424	8.83995	0.00294707	0.0612217	ENSMUSG00000077222.1
ENSMUSG00000017386	Traf4	27.4147	42.3598	53.3115	17.5817	24.3397	18.1822	0.996566	4.93568	8.82291	0.00297473	0.0615587	ENSMUSG00000017386.10
ENSMUSG00000022303	Dcstamp	2.73683	1.2485	0.991623	0.170696	0.643507	0.249071	2.20215	0.106476	8.82708	0.00296793	0.0615587	ENSMUSG00000022303.9
ENSMUSG00000032434	Cmtm6	61.7874	81.9106	65.4943	130.198	133.282	112.473	-0.852338	6.60906	8.82126	0.00297741	0.0615587	ENSMUSG00000032434.9
ENSMUSG00000033361	Prrg3	30.1979	21.8488	15.5826	60.8532	29.3742	48.8178	-1.02747	5.11011	8.82037	0.00297886	0.0615587	ENSMUSG00000033361.13
ENSMUSG00000070891	Gm12689	1.71632	1.69439	5.00533	0.384066	1.05989	0.71163	1.87369	0.871288	8.81856	0.00298181	0.0615587	ENSMUSG00000070891.2
ENSMUSG00000026018	Ica1l	0.139161	0.222947	0.14166	0.85348	0.45424	1.28093	-2.22617	-0.707457	8.80379	0.00300605	0.0619052	ENSMUSG00000026018.12
ENSMUSG00000073478	D730003I15Rik	8.11771	17.702	14.9688	3.1152	9.31192	7.18747	1.11615	3.34251	8.80472	0.00300453	0.0619052	ENSMUSG00000073478.6
ENSMUSG00000073295	Nudt11	0.0927738	0.0891786	0.330541	1.06685	0.5678	0.747212	-2.27958	-0.800406	8.79687	0.00301748	0.0620638	ENSMUSG00000073295.4
ENSMUSG00000039879	Heca	37.9445	9.54211	7.17746	51.5075	18.3967	41.4525	-1.28519	4.795	8.7821	0.003042	0.0624907	ENSMUSG00000039879.9
ENSMUSG00000029158	Yipf7	0.0463869	0.133768	0.755522	0.682784	0.302827	3.06001	-2.15599	-0.0979899	8.76256	0.00307476	0.0630858	ENSMUSG00000029158.9
ENSMUSG00000001870	Ltbp1	33.7233	24.97	24.1295	75.7464	35.9985	50.7748	-0.923847	5.35687	8.75425	0.00308881	0.0632697	ENSMUSG00000001870.16
ENSMUSG00000030427	Lilra6	1.15967	0.980965	1.46382	2.00568	3.59607	6.01328	-1.57769	1.40108	8.75276	0.00309134	0.0632697	ENSMUSG00000030427.17
ENSMUSG00000041878	8430432A02Rik	1.66993	2.63077	1.69992	0.810806	0.416387	0.498141	1.80241	0.441841	8.74977	0.00309642	0.0632956	ENSMUSG00000041878.3
ENSMUSG00000037190	Cyb561d2	13.0347	35.6714	37.4928	8.79085	19.0024	11.137	1.07682	4.38739	8.73839	0.0031158	0.0636136	ENSMUSG00000037190.12
ENSMUSG00000038418	Egr1	13.1739	18.3262	15.9604	88.9753	42.2443	18.6091	-1.38307	5.04311	8.72738	0.00313467	0.0639204	ENSMUSG00000038418.7
ENSMUSG00000052415	Tchh	1.25245	0.267536	0.14166	2.21905	1.32487	1.88582	-2.11828	0.351831	8.71973	0.00314785	0.0641105	ENSMUSG00000052415.5
ENSMUSG00000002984	Tomm40	71.5286	116.244	136.938	44.381	72.9055	55.8274	0.88492	6.37584	8.70468	0.00317394	0.0645627	ENSMUSG00000002984.17
ENSMUSG00000086340	1810059C17Rik	1.29883	2.497	3.06931	0.42674	0.90848	0.889538	1.6109	0.666694	8.68925	0.00320093	0.0650321	ENSMUSG00000086340.1
ENSMUSG00000020258	Glyctk	4.12844	5.88579	6.61082	2.56044	1.93052	1.56559	1.45741	1.94467	8.67551	0.00322514	0.0653426	ENSMUSG00000020258.16
ENSMUSG00000028581	Laptm5	165.23	225.176	326.102	90.8957	172.346	105.713	0.956178	7.49972	8.67167	0.00323194	0.0653426	ENSMUSG00000028581.17
ENSMUSG00000038065	Mturn	29.8732	23.0527	17.6131	51.8489	34.6736	52.6251	-0.985273	5.13099	8.67679	0.00322289	0.0653426	ENSMUSG00000038065.13
ENSMUSG00000038582	Pptc7	22.1729	6.64381	7.41356	31.1094	14.0814	25.1561	-1.10631	4.15814	8.67268	0.00323017	0.0653426	ENSMUSG00000038582.15
ENSMUSG00000043262	Uevld	13.6378	9.1854	6.75248	24.6229	16.0498	19.3919	-1.05641	3.90999	8.65487	0.00326188	0.0658678	ENSMUSG00000043262.16
ENSMUSG00000005534	Insr	113.741	32.2381	26.3016	160.07	53.2218	98.7387	-1.03397	6.33639	8.64997	0.00327067	0.0658896	ENSMUSG00000005534.10
ENSMUSG00000019838	Slc16a10	78.8578	77.4962	54.492	44.381	28.8064	37.7876	0.927357	5.74714	8.64764	0.00327485	0.0658896	ENSMUSG00000019838.11
ENSMUSG00000024614	Tmx3	45.5519	10.4339	5.94974	64.4378	20.2137	62.1965	-1.55596	5.12481	8.64885	0.00327268	0.0658896	ENSMUSG00000024614.7
ENSMUSG00000020680	Taf15	72.6419	18.4154	13.9299	84.9213	39.6324	69.3128	-1.2066	5.64095	8.6357	0.00329639	0.0662426	ENSMUSG00000020680.15
ENSMUSG00000030711	Sult1a1	185.408	252.42	234.023	301.919	455.3	430.892	-0.811742	8.27654	8.63297	0.00330132	0.0662617	ENSMUSG00000030711.16
ENSMUSG00000070315	4930581F22Rik	5.52004	1.38227	0.330541	9.08957	3.70963	5.55072	-1.90739	2.12276	8.6212	0.00332274	0.0666111	ENSMUSG00000070315.12
ENSMUSG00000032401	Lctl	31.3576	30.0086	19.7852	38.3213	84.7158	46.4339	-1.00903	5.38777	8.61663	0.00333108	0.0666242	ENSMUSG00000032401.15
ENSMUSG00000036781	Rps27l	124.549	334.464	289.601	76.2585	190.402	152.396	0.815744	7.60504	8.61463	0.00333473	0.0666242	ENSMUSG00000036781.13
ENSMUSG00000041741	Pde3a	15.7252	5.8412	5.66642	32.7736	9.12265	16.2963	-1.07576	3.84049	8.61426	0.00333542	0.0666242	ENSMUSG00000041741.10
ENSMUSG00000025860	Xiap	95.1396	20.199	15.7243	127.382	35.62	86.9968	-1.21641	5.99093	8.60765	0.00334755	0.0666578	ENSMUSG00000025860.15
ENSMUSG00000051596	Otop1	32.9347	11.0581	5.00533	2.3044	0.416387	6.22677	2.93482	3.28126	8.60948	0.00334417	0.0666578	ENSMUSG00000051596.13
ENSMUSG00000083483	Gm14044	0.371095	0.936376	1.93603	0.042674	0.302827	0.498141	2.00369	-0.406088	8.60678	0.00334913	0.0666578	ENSMUSG00000083483.3
ENSMUSG00000038224	Serpinf2	0	0.802608	0.236101	0.042674	4.73167	0.782793	-2.23167	0.269066	8.59312	0.00337436	0.0670795	ENSMUSG00000038224.12
ENSMUSG00000038403	Hjv	2.08741	3.21043	8.73572	9.43096	4.42884	22.274	-1.32615	3.0812	8.57527	0.00340759	0.0676592	ENSMUSG00000038403.10
ENSMUSG00000016493	Cd46	3.61818	0.356714	0.0944403	6.99854	1.05989	3.23792	-2.19388	1.40547	8.56868	0.00341994	0.06782	ENSMUSG00000016493.13
ENSMUSG00000039997	Ifi203	45.5983	8.47197	12.23	58.6768	17.3747	45.3664	-1.09209	4.97155	8.56661	0.00342385	0.06782	ENSMUSG00000039997.16
ENSMUSG00000036678	Aaas	21.5235	25.4159	23.7517	11.0099	14.195	10.9591	0.973912	4.16056	8.56202	0.00343249	0.0678914	ENSMUSG00000036678.8
ENSMUSG00000043445	Pgp	66.5652	170.554	174.148	52.4037	79.6434	71.1275	0.914421	6.67922	8.55978	0.00343671	0.0678914	ENSMUSG00000043445.7
ENSMUSG00000068417	Pnp2	8.8599	23.231	18.4631	6.05971	7.68423	7.8991	1.12834	3.5977	8.55819	0.00343971	0.0678914	ENSMUSG00000068417.8
ENSMUSG00000108030	9530062K07Rik	0.556643	0.490482	0.283321	1.1522	2.11979	1.49442	-1.82734	0.156261	8.55407	0.00344751	0.0679646	ENSMUSG00000108030.1
ENSMUSG00000024910	Ctsw	5.98391	2.67536	7.55522	1.62161	1.89267	1.60117	1.55115	1.85671	8.54192	0.00347059	0.068138	ENSMUSG00000024910.5
ENSMUSG00000024935	Slc1a1	1.43799	1.11473	1.03884	2.3044	4.35313	4.66118	-1.60511	1.37141	8.54081	0.0034727	0.068138	ENSMUSG00000024935.11
ENSMUSG00000026573	Xcl1	0.417482	0.891786	2.26657	0.170696	0.22712	0.426978	1.94532	-0.314373	8.54122	0.00347192	0.068138	ENSMUSG00000026573.7
ENSMUSG00000053044	Cd8b1	4.22121	1.73898	7.13024	0.469414	1.62769	0.960701	2.07624	1.46269	8.54557	0.00346364	0.068138	ENSMUSG00000053044.8
ENSMUSG00000035305	Ror1	3.71095	1.91734	3.21097	9.00422	4.20172	8.14817	-1.25187	2.35778	8.53771	0.00347863	0.0681738	ENSMUSG00000035305.5
ENSMUSG00000026616	Cr2	0.649417	0	0	1.28022	0.492093	0.533723	-2.96994	-0.784195	8.52781	0.00349761	0.0683853	ENSMUSG00000026616.16
ENSMUSG00000027111	Itga6	114.715	59.5713	46.6535	186.613	94.709	106.887	-0.854799	6.66694	8.52778	0.00349766	0.0683853	ENSMUSG00000027111.16
ENSMUSG00000104388	Gm37033	3.80373	10.211	11.6162	1.57894	6.39721	2.56187	1.36729	2.60913	8.518	0.00351651	0.0686731	ENSMUSG00000104388.1
ENSMUSG00000037031	Tspan15	60.5813	85.121	71.3968	37.7665	48.6037	33.5534	0.859718	5.81367	8.51517	0.00352198	0.0686993	ENSMUSG00000037031.10
ENSMUSG00000003680	Taf6l	16.0963	24.3012	25.3572	7.68132	15.5199	9.96282	1.01936	4.04975	8.50886	0.00353422	0.0687766	ENSMUSG00000003680.16
ENSMUSG00000041193	Pla2g5	5.42727	7.71395	2.88043	1.62161	1.28701	2.02815	1.6115	1.83375	8.51026	0.00353149	0.0687766	ENSMUSG00000041193.15
ENSMUSG00000031891	Hsd11b2	5.98391	8.78409	7.55522	3.4566	3.02827	2.66861	1.27694	2.41077	8.49785	0.00355567	0.0689899	ENSMUSG00000031891.6
ENSMUSG00000043631	Ecm2	19.9928	9.76506	9.86901	39.4735	15.2927	24.9782	-0.989607	4.32082	8.50045	0.00355059	0.0689899	ENSMUSG00000043631.8
ENSMUSG00000067847	Romo1	150.804	360.772	281.951	87.6098	217.43	150.083	0.807884	7.70173	8.49684	0.00355764	0.0689899	ENSMUSG00000067847.13
ENSMUSG00000022803	Popdc2	13.4986	27.7346	34.2346	9.38828	13.5893	11.4217	1.04839	4.20038	8.49098	0.00356912	0.0691319	ENSMUSG00000022803.12
ENSMUSG00000020580	Rock2	184.991	51.3223	48.4479	249.728	84.64	206.657	-1.07233	7.10561	8.48815	0.00357467	0.0691588	ENSMUSG00000020580.10
ENSMUSG00000022584	Ly6c2	7.97855	10.9244	58.9307	2.47509	10.069	4.41211	1.82816	3.9872	8.48368	0.00358346	0.0692483	ENSMUSG00000022584.14
ENSMUSG00000021876	Rnase4	117.637	186.428	151.624	238.292	254.147	321.159	-0.849897	7.72549	8.47436	0.00360186	0.0693619	ENSMUSG00000021876.15
ENSMUSG00000031906	Smpd3	12.6172	15.8292	24.2711	41.1804	48.263	26.4371	-1.15444	4.81725	8.47753	0.0035956	0.0693619	ENSMUSG00000031906.9
ENSMUSG00000035847	Ids	45.8303	16.2305	13.08	68.2784	26.838	45.1885	-1.02306	5.16978	8.47487	0.00360086	0.0693619	ENSMUSG00000035847.15
ENSMUSG00000034462	Pkd2	83.9139	21.3583	19.5019	109.672	39.1025	68.9926	-1.02157	5.83738	8.46864	0.00361321	0.0694197	ENSMUSG00000034462.9
ENSMUSG00000039735	Fnbp1l	34.4191	4.45893	6.5636	37.5958	12.7566	30.102	-1.27904	4.39721	8.47069	0.00360914	0.0694197	ENSMUSG00000039735.16
ENSMUSG00000018293	Pfn1	465.539	784.237	877.397	254.294	567.838	374.709	0.85527	9.11395	8.45862	0.00363317	0.0695177	ENSMUSG00000018293.4
ENSMUSG00000038429	Usp5	145.005	226.157	258.247	103.698	132.903	95.8566	0.892503	7.3254	8.45957	0.00363128	0.0695177	ENSMUSG00000038429.10
ENSMUSG00000064147	Rab44	2.64405	4.50352	7.83854	6.05971	10.7125	15.5135	-1.14071	2.99615	8.45919	0.00363204	0.0695177	ENSMUSG00000064147.7
ENSMUSG00000087361	0610043K17Rik	0.788578	0	0	1.10952	0.643507	1.70791	-3.65915	-0.311346	8.45768	0.00363505	0.0695177	ENSMUSG00000087361.7
ENSMUSG00000021388	Aspn	16.7921	10.7014	7.0358	39.1321	12.4916	47.4302	-1.38688	4.48304	8.44226	0.00366601	0.0700293	ENSMUSG00000021388.14
ENSMUSG00000028664	Ephb2	19.6217	35.5823	29.7959	13.5277	15.7848	12.5603	0.986971	4.40731	8.43134	0.00368808	0.0702891	ENSMUSG00000028664.14
ENSMUSG00000030498	Gas2	2.8296	0.802608	0.236101	3.79799	3.52036	4.44769	-2.1237	1.43512	8.43168	0.00368739	0.0702891	ENSMUSG00000030498.15
ENSMUSG00000039065	Atpsckmt	31.6823	38.1239	43.537	15.8747	23.9233	20.5661	0.916714	4.85929	8.42682	0.00369727	0.070327	ENSMUSG00000039065.11
ENSMUSG00000055523	Gucy2g	0.185548	0.401304	0.236101	1.32289	1.1356	0.747212	-1.94607	-0.387947	8.4262	0.00369852	0.070327	ENSMUSG00000055523.7
ENSMUSG00000033295	Ptprf	52.6491	66.4381	55.5781	42.29	31.0397	19.1073	0.985314	5.47862	8.42231	0.00370644	0.0703969	ENSMUSG00000033295.14
ENSMUSG00000050010	Shisa3	0.974125	0.0891786	0.0472201	1.28022	1.43843	1.38768	-2.72058	-0.0505573	8.41573	0.00371988	0.0705715	ENSMUSG00000050010.8
ENSMUSG00000035595	Fam174c	11.7359	27.0657	34.1402	5.46227	18.7374	12.4535	1.02818	4.19706	8.40018	0.00375185	0.0709351	ENSMUSG00000035595.6
ENSMUSG00000040584	Abcb1a	25.3736	7.04511	5.14699	39.0894	12.0374	22.4519	-1.1587	4.21816	8.40183	0.00374844	0.0709351	ENSMUSG00000040584.8
ENSMUSG00000085113	B130011K05Rik	0.695804	0.0445893	0	1.02418	0.946333	0.996282	-3.00762	-0.48944	8.40153	0.00374906	0.0709351	ENSMUSG00000085113.1
ENSMUSG00000106032	Gm42463	2.36573	1.20391	1.60548	0.42674	0.45424	0.604886	1.74461	0.240194	8.39791	0.00375654	0.070943	ENSMUSG00000106032.1
ENSMUSG00000033268	Duox1	1.53077	1.82816	1.13328	3.2859	6.28365	2.95327	-1.42353	1.55267	8.38841	0.00377621	0.071153	ENSMUSG00000033268.8
ENSMUSG00000040701	Ap1g2	40.8205	32.8623	39.3344	19.7581	22.2956	17.0435	0.937724	4.84594	8.38978	0.00377336	0.071153	ENSMUSG00000040701.16
ENSMUSG00000021703	Serinc5	13.1275	6.19791	5.47754	24.7509	11.4317	13.9124	-1.04524	3.65214	8.36827	0.00381829	0.0716209	ENSMUSG00000021703.9
ENSMUSG00000024338	Psmb8	69.534	133.322	228.734	42.1193	98.0023	62.3388	1.00895	6.72448	8.3695	0.00381571	0.0716209	ENSMUSG00000024338.15
ENSMUSG00000026857	Ntmt1	23.8893	48.2456	53.6893	14.5518	29.412	20.495	0.939392	4.99046	8.36962	0.00381545	0.0716209	ENSMUSG00000026857.9
ENSMUSG00000042258	Isl1	0.649417	0.222947	0.849962	2.21905	1.21131	1.95698	-1.74155	0.354365	8.37018	0.00381428	0.0716209	ENSMUSG00000042258.13
ENSMUSG00000018796	Acsl1	1484.61	907.526	750.328	2819.86	1265.4	1613.3	-0.836849	10.5251	8.3593	0.00383719	0.0718944	ENSMUSG00000018796.13
ENSMUSG00000019820	Utrn	187.542	60.6861	59.3085	309.344	86.6463	159.441	-0.886034	7.16906	8.3557	0.00384478	0.0719555	ENSMUSG00000019820.11
ENSMUSG00000032377	Plscr4	22.7296	14.4915	9.86901	35.7608	23.0905	40.1004	-1.10649	4.61091	8.35154	0.00385361	0.0720395	ENSMUSG00000032377.8
ENSMUSG00000028671	Gale	47.4538	83.605	95.3847	26.6286	56.8557	40.3139	0.877129	5.86913	8.34361	0.00387045	0.0722731	ENSMUSG00000028671.16
ENSMUSG00000071068	Treml2	0	0.356714	0	0.682784	0.529947	0.818375	-3.29005	-1.01858	8.33604	0.00388663	0.0724937	ENSMUSG00000071068.7
ENSMUSG00000029321	Slc10a6	4.91701	4.28057	4.01371	8.62015	8.02491	17.1147	-1.26501	2.98732	8.32886	0.00390201	0.072699	ENSMUSG00000029321.1
ENSMUSG00000024276	Zfp397	27.2291	3.43338	4.86367	32.9443	8.06276	27.2554	-1.31682	4.12	8.31215	0.00393807	0.0732886	ENSMUSG00000024276.7
ENSMUSG00000031561	Tenm3	0.834964	0.713429	0.613862	5.80367	1.58984	1.42326	-1.7328	0.939683	8.30784	0.00394743	0.0733808	ENSMUSG00000031561.16
ENSMUSG00000018659	Pnpo	34.6046	77.0949	91.7015	23.8975	46.976	30.102	0.950483	5.66686	8.30042	0.00396359	0.0734982	ENSMUSG00000018659.12
ENSMUSG00000085519	Gm13703	2.31935	4.36975	2.59711	0.64011	0.719213	1.60117	1.69922	1.08052	8.29885	0.00396702	0.0734982	ENSMUSG00000085519.1
ENSMUSG00000106755	Tpi-rs11	1.57716	4.50352	2.36101	0.341392	2.04408	0.818375	1.56849	1.01215	8.30181	0.00396057	0.0734982	ENSMUSG00000106755.1
ENSMUSG00000046699	Slitrk4	0.510256	0.133768	0.472201	2.64579	0.302827	1.67233	-1.87656	0.0669543	8.29268	0.00398052	0.0736662	ENSMUSG00000046699.14
ENSMUSG00000114554	5430425K12Rik	0.371095	0	0.0472201	0.682784	0.605653	0.604886	-2.67873	-1.06603	8.29028	0.00398578	0.0736815	ENSMUSG00000114554.1
ENSMUSG00000071253	Slc25a16	40.403	11.3703	8.40518	48.9471	23.8476	43.6585	-1.22758	4.88412	8.28456	0.00399836	0.073832	ENSMUSG00000071253.8
ENSMUSG00000053063	Clec12a	31.6359	18.7721	26.4433	10.4978	13.2108	13.1652	1.03389	4.24997	8.28097	0.00400626	0.0738958	ENSMUSG00000053063.11
ENSMUSG00000032387	Rbpms2	58.5403	96.1346	81.5964	37.9799	51.102	41.1322	0.841701	5.93444	8.27586	0.00401756	0.0740219	ENSMUSG00000032387.15
ENSMUSG00000028393	Alad	64.1067	222.322	276.474	56.287	109.51	67	1.08373	7.05189	8.27369	0.00402236	0.0740284	ENSMUSG00000028393.10
ENSMUSG00000040564	Apoc1	86.1869	235.565	201.063	40.8817	185.443	86.7122	0.87869	7.12297	8.27103	0.00402826	0.0740453	ENSMUSG00000040564.14
ENSMUSG00000052291	5330438D12Rik	5.47366	8.15984	6.89414	2.47509	1.89267	3.87839	1.35133	2.28356	8.26926	0.00403219	0.0740453	ENSMUSG00000052291.8
ENSMUSG00000022174	Dad1	119.539	299.863	303.342	77.4107	192.863	125.069	0.846709	7.54245	8.26439	0.00404302	0.074099	ENSMUSG00000022174.8
ENSMUSG00000029547	Ints1	78.3939	97.9181	114.887	53.8546	59.9975	41.0255	0.909552	6.21761	8.26394	0.00404404	0.074099	ENSMUSG00000029547.10
ENSMUSG00000070407	Hs3st3b1	2.69044	3.29961	1.55826	5.63297	8.36559	4.19862	-1.27567	2.1331	8.2591	0.00405482	0.0742147	ENSMUSG00000070407.5
ENSMUSG00000031166	Wdr13	53.3449	17.5236	16.3854	63.7123	37.5884	56.4679	-1.04562	5.35502	8.25466	0.00406474	0.0742329	ENSMUSG00000031166.13
ENSMUSG00000072082	Ccnf	4.73147	4.68188	6.28028	2.26172	2.2712	1.45884	1.39694	1.88122	8.25655	0.00406053	0.0742329	ENSMUSG00000072082.7
ENSMUSG00000030772	Dkk3	3.43263	4.05763	6.13862	17.155	7.9492	9.89166	-1.31452	3.03486	8.24555	0.0040852	0.0743775	ENSMUSG00000030772.6
ENSMUSG00000031075	Ano1	19.1114	12.5742	21.2963	47.4535	30.699	27.6468	-0.99343	4.73081	8.24646	0.00408316	0.0743775	ENSMUSG00000031075.19
ENSMUSG00000039701	Usp53	15.9107	3.07666	3.02209	21.8064	7.15428	13.3431	-1.25571	3.43387	8.24504	0.00408635	0.0743775	ENSMUSG00000039701.11
ENSMUSG00000060227	Casc4	7.0972	2.67536	2.97487	12.7595	5.56444	10.0696	-1.21449	2.79676	8.2392	0.00409951	0.0743775	ENSMUSG00000060227.15
ENSMUSG00000072845	Tmprss11a	0.927738	0	0	2.43242	0.0757067	1.06745	-2.90042	-0.254889	8.24233	0.00409246	0.0743775	ENSMUSG00000072845.3
ENSMUSG00000106743	Gm42847	0.834964	0.356714	1.03884	2.60312	1.7034	2.27722	-1.63668	0.644169	8.24064	0.00409628	0.0743775	ENSMUSG00000106743.1
ENSMUSG00000020284	Cfap410	33.7233	79.6811	89.4821	24.0681	47.1652	29.0701	0.953794	5.66124	8.23677	0.00410501	0.074396	ENSMUSG00000020284.16
ENSMUSG00000032094	Cd3d	3.2007	4.90482	17.7075	1.02418	3.86104	1.74349	1.76398	2.45184	8.23448	0.0041102	0.074409	ENSMUSG00000032094.8
ENSMUSG00000040651	Tasor	37.2951	4.50352	6.46916	48.2643	10.1825	20.8864	-1.07176	4.41614	8.21887	0.0041457	0.0749366	ENSMUSG00000040651.9
ENSMUSG00000097386	9130213A22Rik	0.0463869	0.401304	0.0944403	0.682784	1.09775	0.426978	-2.20329	-0.858063	8.2177	0.00414836	0.0749366	ENSMUSG00000097386.1
ENSMUSG00000056153	Socs6	22.4977	7.00052	4.81645	29.4877	14.0814	30.0308	-1.32184	4.17631	8.21473	0.00415517	0.0749779	ENSMUSG00000056153.15
ENSMUSG00000070425	Xntrpc	1.25245	0.758018	1.1805	0	0.34068	0.320234	2.45914	-0.485359	8.21271	0.00415981	0.0749803	ENSMUSG00000070425.13
ENSMUSG00000025858	Get4	56.4529	133.902	137.458	41.5645	74.4575	52.2692	0.894848	6.37085	8.20895	0.00416843	0.0750544	ENSMUSG00000025858.12
ENSMUSG00000043648	Pld6	1.53077	2.14029	1.32216	0.64011	0.5678	0.355815	1.67551	0.220169	8.20694	0.00417305	0.0750562	ENSMUSG00000043648.7
ENSMUSG00000028494	Plin2	514.06	660.145	725.821	253.612	495.576	343.362	0.838274	8.96243	8.19715	0.00419563	0.0753807	ENSMUSG00000028494.12
ENSMUSG00000022051	Bnip3l	111.189	96.4021	68.5164	175.774	137.445	203.918	-0.912344	7.04769	8.18537	0.00422295	0.0757896	ENSMUSG00000022051.15
ENSMUSG00000075705	Msrb1	177.708	457.798	494.82	103.655	330.081	199.043	0.853934	8.19932	8.1832	0.00422801	0.0757987	ENSMUSG00000075705.12
ENSMUSG00000042271	Nxt2	12.0142	6.37627	3.39985	20.5262	10.2204	22.4164	-1.36042	3.65406	8.18116	0.00423278	0.0758023	ENSMUSG00000042271.13
ENSMUSG00000033192	Lpcat2	2.04102	2.05111	2.83321	3.88334	6.54863	7.04514	-1.30653	2.05895	8.17718	0.00424207	0.075887	ENSMUSG00000033192.5
ENSMUSG00000096974	Gm26881	2.18018	6.86675	4.20259	5.12088	13.5893	9.96282	-1.14984	2.82519	8.17024	0.00425833	0.0760959	ENSMUSG00000096974.2
ENSMUSG00000016194	Hsd11b1	25.6983	21.1799	22.949	43.4422	44.2884	40.5629	-0.880866	5.04931	8.1666	0.00426689	0.0761669	ENSMUSG00000016194.14
ENSMUSG00000037762	Slc16a9	4.63869	2.05111	2.69155	11.2659	4.76952	5.94211	-1.21271	2.41035	8.15995	0.00428256	0.0763646	ENSMUSG00000037762.6
ENSMUSG00000021773	Comtd1	9.74125	24.0782	16.4326	3.54194	14.46	8.36166	1.04753	3.68344	8.15112	0.00430345	0.0765384	ENSMUSG00000021773.11
ENSMUSG00000030359	Pzp	0.185548	3.52256	0.613862	0.384066	10.1825	2.3128	-1.55818	1.57162	8.15339	0.00429807	0.0765384	ENSMUSG00000030359.14
ENSMUSG00000037075	Rnf139	15.3077	5.79661	7.08302	21.6784	13.4001	20.2103	-1.07145	3.80786	8.15	0.00430612	0.0765384	ENSMUSG00000037075.7
ENSMUSG00000080316	Spaca6	25.6056	3.29961	3.06931	32.1335	7.79779	14.3394	-1.24532	3.85379	8.13878	0.00433284	0.0769311	ENSMUSG00000080316.11
ENSMUSG00000008036	Ap2s1	112.303	271.371	305.136	66.4434	195.702	118.024	0.865561	7.47768	8.13002	0.00435383	0.0772212	ENSMUSG00000008036.11
ENSMUSG00000039563	2210406O10Rik	2.36573	2.80913	2.83321	0.725458	1.28701	0.853956	1.5082	0.914403	8.12208	0.00437292	0.0774772	ENSMUSG00000039563.6
ENSMUSG00000001420	Tmem79	7.28275	9.40834	12.4189	3.75531	4.05031	5.26606	1.13699	2.82847	8.11923	0.00437982	0.0775168	ENSMUSG00000001420.13
ENSMUSG00000048376	F2r	6.63333	2.22947	2.83321	11.394	5.52659	8.39724	-1.21167	2.64619	8.10544	0.00441327	0.0780257	ENSMUSG00000048376.6
ENSMUSG00000027499	Pkia	15.6788	7.62477	4.24981	32.3469	9.84187	39.9225	-1.50524	4.19984	8.10298	0.00441926	0.0780485	ENSMUSG00000027499.12
ENSMUSG00000001403	Ube2c	6.91165	13.4214	10.0579	3.37125	6.43507	4.16304	1.12239	2.90075	8.08681	0.00445885	0.0785908	ENSMUSG00000001403.13
ENSMUSG00000023074	Mospd1	25.0953	10.746	8.2163	33.115	20.7058	34.9055	-1.13467	4.47408	8.08466	0.00446415	0.0785908	ENSMUSG00000023074.11
ENSMUSG00000030116	Mfap5	35.8571	86.7262	86.6017	107.709	139.906	121.867	-0.919201	6.59303	8.08543	0.00446226	0.0785908	ENSMUSG00000030116.14
ENSMUSG00000002944	Cd36	2584.77	1532.85	1112.55	3920.85	2240.99	3276.2	-0.899562	11.2555	8.07835	0.00447973	0.0786983	ENSMUSG00000002944.15
ENSMUSG00000055980	Irs1	24.3531	8.11525	7.13024	44.253	12.4916	20.3526	-0.996409	4.28802	8.07936	0.00447723	0.0786983	ENSMUSG00000055980.2
ENSMUSG00000022747	St3gal6	28.296	20.4665	18.8408	46.9841	35.1657	41.9862	-0.88885	5.00218	8.07442	0.00448945	0.0787027	ENSMUSG00000022747.17
ENSMUSG00000100164	2610306M01Rik	7.97855	17.8357	21.8157	4.01136	11.2424	7.08072	1.09285	3.55278	8.0747	0.00448875	0.0787027	ENSMUSG00000100164.1
ENSMUSG00000001120	Pcbp3	16.4674	23.231	26.3488	8.27876	16.2012	8.39724	1.05139	4.04975	8.07035	0.00449954	0.0787964	ENSMUSG00000001120.15
ENSMUSG00000019789	Hey2	0.742191	0.445893	0.283321	2.68846	1.36272	0.853956	-1.68573	0.204143	8.0482	0.00455489	0.0795395	ENSMUSG00000019789.9
ENSMUSG00000024087	Cyp1b1	24.817	4.05763	4.58035	23.3	14.7249	27.7892	-1.47023	4.05647	8.0488	0.00455337	0.0795395	ENSMUSG00000024087.4
ENSMUSG00000045414	Dipk2a	39.0578	11.7716	7.83854	48.7764	22.9391	45.4732	-1.2527	4.87784	8.04745	0.00455676	0.0795395	ENSMUSG00000045414.7
ENSMUSG00000074206	Adh6b	1.53077	2.67536	2.40823	0.554762	0.757067	0.925119	1.54995	0.630825	8.04573	0.00456111	0.0795395	ENSMUSG00000074206.7
ENSMUSG00000113750	Gm5628	0.371095	0	0.0944403	0.810806	0.492093	0.604886	-2.3991	-1.03959	8.0401	0.0045753	0.0797033	ENSMUSG00000113750.1
ENSMUSG00000038836	Agbl3	8.90629	5.08318	4.86367	13.485	12.4159	13.4854	-1.11674	3.2929	8.03337	0.00459233	0.0799161	ENSMUSG00000038836.15
ENSMUSG00000005378	Bud23	37.8517	53.7301	58.3641	20.1848	34.068	28.9634	0.858124	5.28306	8.01034	0.00465109	0.0800186	ENSMUSG00000005378.17
ENSMUSG00000022231	Sema5a	20.8277	10.7906	11.4745	62.3467	15.2549	21.4912	-0.998323	4.57189	8.02696	0.0046086	0.0800186	ENSMUSG00000022231.10
ENSMUSG00000027840	Wnt2b	5.19533	8.78409	10.9551	41.4791	16.1634	15.478	-1.42198	4.03849	8.01751	0.00463272	0.0800186	ENSMUSG00000027840.5
ENSMUSG00000027900	Dram2	67.6321	33.9771	21.2491	88.0365	57.6885	100.874	-1.11633	5.94652	8.00537	0.00466388	0.0800186	ENSMUSG00000027900.15
ENSMUSG00000028392	Bspry	0.417482	0.980965	1.84159	0.128022	0.22712	0.533723	1.85395	-0.392642	8.01177	0.00464742	0.0800186	ENSMUSG00000028392.15
ENSMUSG00000028445	Enho	7.18997	20.1544	24.0823	4.13938	12.908	4.16304	1.30712	3.60622	8.02255	0.00461984	0.0800186	ENSMUSG00000028445.7
ENSMUSG00000036613	Eipr1	21.2452	37.0537	47.9284	11.6073	24.7939	18.6091	0.938553	4.75212	8.01106	0.00464926	0.0800186	ENSMUSG00000036613.8
ENSMUSG00000038886	Man2a2	153.448	82.624	79.9909	241.962	152.019	142.575	-0.790008	7.15169	8.00365	0.00466831	0.0800186	ENSMUSG00000038886.10
ENSMUSG00000042041	2010003K11Rik	15.8643	40.71	75.1744	9.687	28.5036	17.7552	1.09651	4.97058	8.02503	0.00461353	0.0800186	ENSMUSG00000042041.7
ENSMUSG00000047307	Pcdhb13	0.185548	0	0.188881	0.768132	0.529947	0.46256	-2.34128	-1.16429	8.00283	0.00467044	0.0800186	ENSMUSG00000047307.2
ENSMUSG00000051703	Tmem198	4.73147	5.17236	5.14699	1.36557	2.57403	2.20605	1.32972	1.85045	8.01467	0.00464	0.0800186	ENSMUSG00000051703.14
ENSMUSG00000058587	Tmod3	78.3475	38.7035	26.9155	102.802	65.8648	98.0627	-1.00155	6.09891	8.00487	0.00466517	0.0800186	ENSMUSG00000058587.9
ENSMUSG00000079334	Naa80	39.7536	64.0303	65.8721	21.337	45.8025	26.7573	0.89296	5.45949	8.01446	0.00464053	0.0800186	ENSMUSG00000079334.8
ENSMUSG00000086554	9530034E10Rik	0.510256	0.535072	0.944403	0.042674	0	0.498141	2.60548	-1.00455	8.00377	0.00466801	0.0800186	ENSMUSG00000086554.1
ENSMUSG00000117027	Gm49886	1.15967	0.758018	0.661082	0.384066	0.189267	0.142326	1.88494	-0.686372	8.01104	0.00464929	0.0800186	ENSMUSG00000117027.1
ENSMUSG00000048779	P2ry6	17.4879	32.9069	40.751	9.60165	22.7877	13.2719	1.00285	4.51575	7.99836	0.00468198	0.0801337	ENSMUSG00000048779.5
ENSMUSG00000027799	Nbea	16.5601	4.54811	3.68317	24.9216	8.93339	13.6633	-1.13913	3.60159	7.99602	0.00468803	0.0801547	ENSMUSG00000027799.12
ENSMUSG00000044365	Cxxc4	2.92238	0.936376	0.755522	5.33425	2.61188	3.52257	-1.49165	1.47094	7.99083	0.00470148	0.0802834	ENSMUSG00000044365.15
ENSMUSG00000050315	Synpo2	125.106	64.1194	64.5499	271.364	77.5615	155.207	-0.88844	6.98192	7.98939	0.00470522	0.0802834	ENSMUSG00000050315.14
ENSMUSG00000039899	Fgl2	32.7028	13.5106	18.3686	68.0651	17.6775	47.9283	-0.946644	5.05015	7.98617	0.00471361	0.080344	ENSMUSG00000039899.5
ENSMUSG00000023909	Paqr4	34.3727	56.896	126.125	24.6656	33.0081	46.8253	0.898938	5.74743	7.96218	0.00477649	0.0806719	ENSMUSG00000023909.4
ENSMUSG00000025868	Higd2a	89.2484	230.215	229.443	61.92	140.284	95.1094	0.837316	7.14071	7.96145	0.00477842	0.0806719	ENSMUSG00000025868.6
ENSMUSG00000029198	Grpel1	125.106	334.955	299.895	90.725	180.295	140.405	0.818069	7.6096	7.9697	0.00475667	0.0806719	ENSMUSG00000029198.3
ENSMUSG00000031865	Dctn1	178.59	223.303	251.211	130.924	137.445	85.6091	0.897912	7.39163	7.96032	0.00478138	0.0806719	ENSMUSG00000031865.16
ENSMUSG00000037649	H2-DMa	42.3513	65.4571	123.906	23.3	49.5879	44.1922	0.91645	5.86311	7.96151	0.00477825	0.0806719	ENSMUSG00000037649.10
ENSMUSG00000042042	Csgalnact2	29.5949	9.85424	6.3275	41.1804	17.1097	38.0366	-1.26059	4.57149	7.96544	0.00476788	0.0806719	ENSMUSG00000042042.14
ENSMUSG00000043279	Trim56	49.0774	15.9184	14.4021	73.9968	26.3838	39.4955	-0.922163	5.19503	7.96299	0.00477434	0.0806719	ENSMUSG00000043279.9
ENSMUSG00000055413	H2-Q5	10.2979	4.36975	12.2772	5.12088	0.0378533	4.87467	2.32336	2.6392	7.97486	0.00474315	0.0806719	ENSMUSG00000055413.12
ENSMUSG00000063714	Sp3os	10.1123	17.8803	17.8492	4.95019	9.16051	8.57515	1.01698	3.52318	7.97229	0.00474989	0.0806719	ENSMUSG00000063714.15
ENSMUSG00000079055	Slc8a3	0.649417	0.0445893	0.424981	2.09103	0.302827	1.45884	-1.87367	-0.121685	7.971	0.00475327	0.0806719	ENSMUSG00000079055.10
ENSMUSG00000024736	Tmem132a	15.7716	8.15984	8.54684	7.21191	4.69381	3.13117	1.12267	2.998	7.95541	0.00479437	0.0806945	ENSMUSG00000024736.15
ENSMUSG00000040016	Ptger3	33.6769	42.7612	31.543	81.5074	49.9664	79.4179	-0.947254	5.73441	7.95395	0.00479826	0.0806945	ENSMUSG00000040016.16
ENSMUSG00000075470	Alg10b	43.5573	19.1288	11.3328	65.6753	28.655	53.7637	-1.12392	5.21376	7.95248	0.00480214	0.0806945	ENSMUSG00000075470.2
ENSMUSG00000080727	C920021L13Rik	3.94289	4.45893	2.97487	1.53626	1.62769	1.20977	1.36833	1.43147	7.95406	0.00479796	0.0806945	ENSMUSG00000080727.2
ENSMUSG00000025020	Slit1	2.36573	1.60522	2.54989	0.725458	0.90848	0.355815	1.7522	0.572887	7.93666	0.00484432	0.0812709	ENSMUSG00000025020.11
ENSMUSG00000056962	Jmjd6	36.1818	51.9465	49.8172	21.1663	28.6171	26.2592	0.852559	5.15949	7.93595	0.00484623	0.0812709	ENSMUSG00000056962.11
ENSMUSG00000028873	Cdca8	5.24172	7.40183	6.70526	2.17638	3.44465	2.73978	1.21842	2.23016	7.92682	0.00487073	0.0814352	ENSMUSG00000028873.16
ENSMUSG00000040037	Negr1	28.0177	10.7014	9.77457	63.8403	12.378	35.2613	-1.08795	4.74152	7.92801	0.00486754	0.0814352	ENSMUSG00000040037.13
ENSMUSG00000064120	Mocs1	46.7116	46.6404	44.7647	96.614	84.1858	67.0712	-0.827994	6.00948	7.9284	0.00486649	0.0814352	ENSMUSG00000064120.14
ENSMUSG00000030873	Scnn1b	1.29883	0.936376	0.708302	0.21337	0.22712	0.320234	1.89479	-0.533471	7.9223	0.00488291	0.0815568	ENSMUSG00000030873.9
ENSMUSG00000025006	Sorbs1	270.575	136.131	126.172	589.371	179.084	245.762	-0.82778	8.01086	7.92022	0.00488854	0.0815689	ENSMUSG00000025006.18
ENSMUSG00000014177	Tvp23b	25.7911	14.0456	9.06626	34.694	24.9832	43.5162	-1.15934	4.66934	7.91713	0.0048969	0.0816264	ENSMUSG00000014177.10
ENSMUSG00000035873	Pawr	6.54055	5.08318	2.97487	12.4608	8.517	11.8842	-1.2133	3.00089	7.91499	0.00490269	0.081641	ENSMUSG00000035873.8
ENSMUSG00000022414	Tab1	23.1935	33.8879	36.3595	15.448	18.1317	14.4817	0.939191	4.56423	7.91277	0.00490871	0.0816596	ENSMUSG00000022414.8
ENSMUSG00000033964	Zbtb41	28.899	4.5927	3.11653	35.5475	9.84187	24.1954	-1.41323	4.15277	7.9047	0.00493065	0.0819425	ENSMUSG00000033964.12
ENSMUSG00000000682	Cd52	35.1613	72.7698	141.708	15.576	63.9721	48.1062	0.97553	5.97631	7.90273	0.00493604	0.0819501	ENSMUSG00000000682.7
ENSMUSG00000020516	Rps6kb1	51.2575	13.7335	11.7578	64.3097	25.2103	60.4886	-1.17308	5.24355	7.8994	0.00494512	0.0820189	ENSMUSG00000020516.15
ENSMUSG00000006575	Rundc3a	5.00979	8.91786	8.64128	1.963	4.58025	3.59373	1.18773	2.4662	7.8937	0.00496073	0.082183	ENSMUSG00000006575.14
ENSMUSG00000024431	Nr3c1	117.313	34.3784	30.5986	160.924	53.8653	119.376	-1.01361	6.42903	7.89169	0.00496625	0.082183	ENSMUSG00000024431.15
ENSMUSG00000038502	Ptov1	131.646	195.569	251.919	81.3794	140.701	92.334	0.870742	7.21916	7.89038	0.00496985	0.082183	ENSMUSG00000038502.17
ENSMUSG00000024673	Ms4a1	0.231935	0.847197	1.1805	2.81649	2.53617	2.06373	-1.87104	0.772089	7.8835	0.00498877	0.0822974	ENSMUSG00000024673.9
ENSMUSG00000024792	Zfpl1	25.5592	47.9781	54.3031	16.8989	29.0714	19.4275	0.933513	5.01261	7.88068	0.00499658	0.0822974	ENSMUSG00000024792.9
ENSMUSG00000030246	Ldhb	106.226	149.107	147.043	72.5885	77.9779	76.9628	0.80647	6.71507	7.88484	0.00498509	0.0822974	ENSMUSG00000030246.12
ENSMUSG00000079553	Kifc1	5.89114	4.14681	5.47754	1.57894	2.34691	2.17047	1.34543	1.87721	7.88195	0.00499307	0.0822974	ENSMUSG00000079553.11
ENSMUSG00000002767	Mrpl2	78.6722	179.918	166.829	56.2017	99.9328	75.5751	0.825925	6.77608	7.87643	0.00500833	0.0823279	ENSMUSG00000002767.13
ENSMUSG00000097385	Gm26814	0.788578	1.20391	1.36938	0.085348	0.492093	0.426978	1.87211	-0.317322	7.87658	0.00500792	0.0823279	ENSMUSG00000097385.1
ENSMUSG00000053318	Slamf8	7.32913	7.66936	16.0548	1.92033	6.28365	4.76792	1.32176	2.88941	7.87344	0.00501661	0.0823825	ENSMUSG00000053318.7
ENSMUSG00000023927	Satb1	6.44778	2.18488	3.96649	16.1308	4.31528	8.43282	-1.13436	2.8076	7.8634	0.00504453	0.0827593	ENSMUSG00000023927.15
ENSMUSG00000085148	Mir22hg	36.8776	7.53559	5.09977	35.6328	22.4849	44.0499	-1.53897	4.66535	7.85606	0.00506506	0.083014	ENSMUSG00000085148.1
ENSMUSG00000001665	Gstt3	19.297	30.4545	29.5598	11.6073	16.6176	13.1652	0.925043	4.33571	7.84314	0.00510139	0.0834475	ENSMUSG00000001665.11
ENSMUSG00000027805	Pfn2	11.272	10.5231	8.78294	20.3128	16.6176	25.5119	-1.01393	3.96339	7.84308	0.00510155	0.0834475	ENSMUSG00000027805.16
ENSMUSG00000022871	Fetub	0.0463869	0.758018	0.188881	0.298718	2.2712	0.853956	-1.9471	-0.258482	7.83775	0.00511663	0.0836119	ENSMUSG00000022871.13
ENSMUSG00000093483	AA465934	3.61818	3.65632	4.67479	1.36557	2.04408	1.06745	1.44781	1.48976	7.83343	0.00512886	0.0837294	ENSMUSG00000093483.1
ENSMUSG00000024228	Nudt12	23.7037	4.68188	4.76923	29.4024	9.87972	26.7929	-1.27471	4.0557	7.81852	0.00517136	0.0842755	ENSMUSG00000024228.12
ENSMUSG00000048388	Fam171b	2.18018	1.6498	1.03884	7.76667	2.64973	3.45141	-1.41803	1.68388	7.81813	0.00517246	0.0842755	ENSMUSG00000048388.3
ENSMUSG00000054626	Xlr	1.02051	0.0891786	0.377761	1.87766	1.1356	1.49442	-1.94816	0.126449	7.80998	0.00519584	0.0845737	ENSMUSG00000054626.11
ENSMUSG00000032067	Pts	39.2897	36.4295	30.6459	56.5431	67.871	66.1105	-0.844025	5.63156	7.8068	0.00520501	0.08464	ENSMUSG00000032067.6
ENSMUSG00000030801	Kat8	33.5841	32.6394	29.8431	16.8136	17.9425	17.1503	0.886563	4.6286	7.79654	0.00523463	0.0849554	ENSMUSG00000030801.10
ENSMUSG00000049396	Gemin4	0.695804	0.579661	0.755522	0.128022	0.0757067	0.320234	2.04579	-0.997079	7.79798	0.00523048	0.0849554	ENSMUSG00000049396.6
ENSMUSG00000044548	Dact1	5.75198	4.994	4.86367	17.155	12.2645	7.08072	-1.14206	3.13344	7.78847	0.00525807	0.0852525	ENSMUSG00000044548.11
ENSMUSG00000024085	Man2a1	98.8969	42.8503	38.7677	168.093	58.1049	105.321	-0.880876	6.41662	7.78657	0.0052636	0.085259	ENSMUSG00000024085.13
ENSMUSG00000028339	Col15a1	897.448	620.282	555.734	580.879	325.955	325.784	0.775395	9.10614	7.77764	0.0052897	0.0855983	ENSMUSG00000028339.17
ENSMUSG00000037126	Psd	10.4834	15.2941	17.1409	6.65715	7.75993	5.47955	1.09233	3.398	7.76863	0.00531614	0.0857779	ENSMUSG00000037126.16
ENSMUSG00000072704	Smim10l1	120.188	56.3609	39.9954	147.737	97.6994	178.904	-1.07343	6.74024	7.76858	0.00531628	0.0857779	ENSMUSG00000072704.6
ENSMUSG00000079105	C7	2.69044	0.980965	1.1805	6.44378	2.08193	4.02071	-1.36893	1.58039	7.76951	0.00531354	0.0857779	ENSMUSG00000079105.4
ENSMUSG00000051225	Fam83a	6.95804	10.3447	10.5301	5.20623	2.80115	3.70048	1.27185	2.73566	7.761	0.00533863	0.086055	ENSMUSG00000051225.9
ENSMUSG00000065990	Aurkaip1	84.6561	252.108	248.142	63.0722	141.534	105.891	0.829441	7.22217	7.74694	0.00538037	0.0866438	ENSMUSG00000065990.12
ENSMUSG00000020128	Vps54	44.2531	11.8162	10.1995	56.0737	21.5007	49.316	-1.14507	5.01276	7.74163	0.0053962	0.0866573	ENSMUSG00000020128.15
ENSMUSG00000042632	Pla2g6	55.8035	119.499	131.319	42.8874	67.7196	46.3983	0.899762	6.27325	7.74141	0.00539686	0.0866573	ENSMUSG00000042632.17
ENSMUSG00000047631	Apof	0.0463869	0.802608	0.0944403	0.128022	3.89889	0.426978	-2.08752	0.00352133	7.74319	0.00539156	0.0866573	ENSMUSG00000047631.4
ENSMUSG00000018750	Zbtb4	75.889	54.5327	40.8926	141.934	78.0157	83.4742	-0.816547	6.30764	7.7378	0.00540765	0.0867337	ENSMUSG00000018750.14
ENSMUSG00000026548	Slamf9	15.1685	19.6639	28.4265	5.80367	14.8385	11.5996	1.02679	3.99929	7.73634	0.00541205	0.0867337	ENSMUSG00000026548.4
ENSMUSG00000026833	Olfm1	91.6142	114.059	88.9627	45.4478	62.1173	60.88	0.811683	6.2716	7.73205	0.00542492	0.0868563	ENSMUSG00000026833.18
ENSMUSG00000105135	Gm43667	2.73683	1.02555	0.424981	4.60879	2.61188	4.37653	-1.72958	1.44691	7.72097	0.0054583	0.0873065	ENSMUSG00000105135.1
ENSMUSG00000029580	Actb	2310.67	4795.05	4971.48	1621.95	2930.6	2103.83	0.819984	11.6084	7.71717	0.00546981	0.0873178	ENSMUSG00000029580.14
ENSMUSG00000040022	Rab11fip2	21.5699	4.72647	4.39147	31.152	8.32773	21.2777	-1.1904	3.93827	7.71541	0.00547515	0.0873178	ENSMUSG00000040022.14
ENSMUSG00000052143	Gm9869	0.231935	0.312125	0.330541	2.51777	0.643507	0.960701	-1.98431	-0.116253	7.7138	0.00548002	0.0873178	ENSMUSG00000052143.8
ENSMUSG00000086564	Cd101	0.834964	2.00652	2.26657	0.512088	0.529947	0.320234	1.8181	0.199862	7.71469	0.00547732	0.0873178	ENSMUSG00000086564.9
ENSMUSG00000097574	C920006O11Rik	4.03566	3.43338	3.73039	7.76667	8.63056	8.39724	-1.14714	2.60749	7.70671	0.00550161	0.0875778	ENSMUSG00000097574.2
ENSMUSG00000024213	Nudt3	76.9559	130.468	135.994	50.9528	77.5236	64.7584	0.805559	6.48411	7.69758	0.00552948	0.0876856	ENSMUSG00000024213.14
ENSMUSG00000024597	Slc12a2	28.4352	9.00704	7.55522	41.2658	15.1413	28.2873	-1.0541	4.43991	7.69861	0.00552634	0.0876856	ENSMUSG00000024597.11
ENSMUSG00000107881	Gm44250	76.5848	25.8618	14.8743	118.25	35.9607	90.4126	-1.20788	5.91684	7.70254	0.00551432	0.0876856	ENSMUSG00000107881.1
ENSMUSG00000115762	Gm34907	0.881351	0	0	1.19487	0.68136	0.889538	-3.27073	-0.517004	7.70088	0.0055194	0.0876856	ENSMUSG00000115762.1
ENSMUSG00000021898	Asb14	0.371095	0.0891786	0.14166	1.10952	0.151413	2.66861	-2.30368	-0.220148	7.68725	0.00556124	0.0880707	ENSMUSG00000021898.16
ENSMUSG00000026069	Il1rl1	13.0347	2.80913	2.21935	14.1251	8.25203	17.3994	-1.52789	3.28326	7.68623	0.00556437	0.0880707	ENSMUSG00000026069.15
ENSMUSG00000020467	Efemp1	150.154	118.072	95.5263	281.691	165.078	189.649	-0.793754	7.38184	7.68148	0.00557903	0.0881348	ENSMUSG00000020467.15
ENSMUSG00000116518	Gm49494	2.08741	4.01304	1.55826	0.64011	0.378533	0.996282	1.87366	0.752336	7.68184	0.00557791	0.0881348	ENSMUSG00000116518.1
ENSMUSG00000038422	Hdhd3	6.26223	20.199	18.6992	5.4196	6.32151	5.72862	1.21314	3.39366	7.67956	0.00558497	0.088145	ENSMUSG00000038422.2
ENSMUSG00000003746	Man1a	92.8666	42.8057	32.1097	160.71	54.5088	103.471	-0.939568	6.34283	7.6768	0.00559351	0.0881735	ENSMUSG00000003746.16
ENSMUSG00000020949	Fkbp3	26.255	8.51656	6.61082	30.3839	18.3589	37.9299	-1.26471	4.4221	7.67384	0.00560269	0.0881735	ENSMUSG00000020949.9
ENSMUSG00000103932	Gm36963	1.25245	2.40782	1.98325	0.085348	0.984187	0.853956	1.84661	0.418845	7.67437	0.00560105	0.0881735	ENSMUSG00000103932.1
ENSMUSG00000015536	Mocs2	70.137	55.6921	39.051	81.7207	106.103	141.686	-1.0008	6.36626	7.66456	0.0056316	0.0885445	ENSMUSG00000015536.14
ENSMUSG00000028334	Nans	32.4708	80.0824	66.9581	22.4892	43.872	30.6357	0.843209	5.52862	7.65902	0.00564891	0.0887327	ENSMUSG00000028334.10
ENSMUSG00000031787	Katnb1	19.8536	31.3909	40.4677	12.0767	19.873	14.6952	0.945439	4.53193	7.65533	0.00566049	0.0888306	ENSMUSG00000031787.8
ENSMUSG00000022129	Dct	2.78321	6.37627	5.8553	1.06685	3.17968	2.09931	1.2815	1.86193	7.65183	0.00567148	0.0889192	ENSMUSG00000022129.4
ENSMUSG00000033855	Ston1	8.25687	5.93038	3.77761	25.4337	7.07857	12.0621	-1.19225	3.39405	7.64831	0.00568256	0.0889333	ENSMUSG00000033855.15
ENSMUSG00000069372	Ctxn3	0.278321	0.0445893	0.519421	1.62161	0.0378533	2.34838	-2.0618	-0.142436	7.64814	0.00568308	0.0889333	ENSMUSG00000069372.3
ENSMUSG00000087632	Gm6058	0.417482	1.56063	2.97487	0.085348	0.832773	0.426978	1.91565	0.164979	7.6435	0.00569772	0.0890784	ENSMUSG00000087632.1
ENSMUSG00000031451	Gas6	285.419	701.479	516.352	622.102	1062.32	810.725	-0.790737	9.38045	7.63972	0.00570967	0.0891814	ENSMUSG00000031451.6
ENSMUSG00000042087	4933440N22Rik	1.34522	1.51604	0.613862	3.41392	3.9746	1.77908	-1.41352	1.13793	7.63614	0.00572104	0.089275	ENSMUSG00000042087.5
ENSMUSG00000035783	Acta2	438.124	887.862	1099.38	475.346	284.051	337.811	1.09326	9.19762	7.63095	0.00573752	0.0893865	ENSMUSG00000035783.9
ENSMUSG00000100084	2310068J16Rik	1.62354	2.89831	4.15537	0.725458	0.946333	1.45884	1.43297	1.02894	7.6305	0.00573894	0.0893865	ENSMUSG00000100084.2
ENSMUSG00000057606	Colq	0.881351	1.47145	3.02209	0.768132	0.189267	0.249071	2.2272	0.217567	7.62479	0.00575713	0.089586	ENSMUSG00000057606.14
ENSMUSG00000116004	Gm49539	2.78321	7.62477	7.36634	0.810806	4.5424	2.73978	1.28991	2.13345	7.62201	0.005766	0.0896401	ENSMUSG00000116004.1
ENSMUSG00000030753	Thap12	52.7419	42.9841	34.5651	85.6468	59.5811	99.0234	-0.89401	5.96619	7.61391	0.00579198	0.0898757	ENSMUSG00000030753.15
ENSMUSG00000045441	Gprin3	5.28811	1.6498	0.519421	22.5319	1.51413	5.01699	-1.74877	2.62575	7.6155	0.00578688	0.0898757	ENSMUSG00000045441.5
ENSMUSG00000097616	1110019D14Rik	2.27296	2.14029	1.4166	4.52345	4.42884	5.79979	-1.34788	1.81887	7.6122	0.00579746	0.0898768	ENSMUSG00000097616.7
ENSMUSG00000001270	Ckb	111.607	213.404	256.075	86.3722	126.127	89.9145	0.878272	7.20285	7.59298	0.00585959	0.0906709	ENSMUSG00000001270.9
ENSMUSG00000059851	Kmt5c	65.6375	39.7737	50.8561	21.9344	32.3267	25.8322	0.952335	5.30258	7.59355	0.00585776	0.0906709	ENSMUSG00000059851.15
ENSMUSG00000024610	Cd74	1116.39	1813.89	3176.31	673.695	1429.61	972.016	0.923176	10.5797	7.58949	0.00587094	0.0906777	ENSMUSG00000024610.15
ENSMUSG00000026103	Gls	92.9594	20.6449	20.6824	114.75	36.0742	84.0435	-1.03499	5.94518	7.59077	0.00586679	0.0906777	ENSMUSG00000026103.14
ENSMUSG00000014856	Tmem208	41.4699	82.1335	78.716	20.7822	58.5591	39.282	0.828459	5.74332	7.58423	0.00588811	0.0908585	ENSMUSG00000014856.12
ENSMUSG00000020572	Nampt	84.6097	43.3854	34.4235	104.253	74.1168	163.888	-1.09526	6.39593	7.57909	0.00590493	0.090949	ENSMUSG00000020572.8
ENSMUSG00000031896	Ctrl	1.0669	0.802608	1.03884	0.42674	0.189267	0.249071	1.78248	-0.512456	7.58003	0.00590185	0.090949	ENSMUSG00000031896.7
ENSMUSG00000032307	Ube2q2	42.9079	16.6318	13.505	59.1889	26.4973	57.3218	-1.06197	5.17398	7.57267	0.00592601	0.091008	ENSMUSG00000032307.16
ENSMUSG00000038879	Nipal2	0.139161	0.222947	0.519421	0.810806	0.984187	1.17419	-1.85515	-0.440094	7.57125	0.00593066	0.091008	ENSMUSG00000038879.8
ENSMUSG00000064125	Prr36	1.34522	1.56063	1.27494	0.42674	0.719213	0.213489	1.72244	-0.0055987	7.57621	0.00591435	0.091008	ENSMUSG00000064125.14
ENSMUSG00000094433	Igkv5-43	1.99464	0.535072	1.69992	0.469414	0.189267	0.604886	1.69159	-0.0202095	7.57282	0.0059255	0.091008	ENSMUSG00000094433.2
ENSMUSG00000023079	Gtf2ird1	40.3102	27.8683	14.5438	21.7638	9.69045	10.2831	0.970731	4.37952	7.56915	0.00593759	0.0910268	ENSMUSG00000023079.14
ENSMUSG00000029616	Erp29	134.383	222.501	197.569	71.8631	145.546	113.79	0.770242	7.2064	7.56755	0.00594284	0.0910268	ENSMUSG00000029616.9
ENSMUSG00000034579	Pla2g3	0.556643	0.0891786	0.236101	1.02418	0.946333	1.10303	-1.98895	-0.408548	7.56097	0.0059646	0.091276	ENSMUSG00000034579.17
ENSMUSG00000071267	Zfp942	11.3184	1.07014	1.22772	11.9061	3.86104	11.4217	-1.68604	2.78497	7.55827	0.00597354	0.0913286	ENSMUSG00000071267.11
ENSMUSG00000019235	Rps6kl1	8.81351	23.231	12.3717	3.75531	8.47915	8.61073	1.06857	3.45343	7.54663	0.00601223	0.0914376	ENSMUSG00000019235.9
ENSMUSG00000020719	Ddx5	763.529	177.956	165.507	807.777	368.729	658.294	-1.04134	8.93778	7.5503	0.00600002	0.0914376	ENSMUSG00000020719.14
ENSMUSG00000023004	Tuba1b	455.659	1349.94	1348.28	364.137	685.07	599.477	0.825027	9.64476	7.5462	0.00601368	0.0914376	ENSMUSG00000023004.8
ENSMUSG00000030609	Aen	36.5065	38.1239	39.051	20.5689	20.2515	22.2384	0.850719	4.8842	7.55211	0.00599399	0.0914376	ENSMUSG00000030609.18
ENSMUSG00000032899	Styk1	0.463869	0.178357	0.14166	1.36557	0.68136	0.676049	-1.84871	-0.568656	7.54729	0.00601005	0.0914376	ENSMUSG00000032899.14
ENSMUSG00000054099	Slc25a40	7.70023	1.87275	1.4166	11.5647	3.89889	10.4254	-1.46699	2.64148	7.54748	0.00600942	0.0914376	ENSMUSG00000054099.11
ENSMUSG00000052572	Dlg2	1.02051	1.11473	1.27494	3.54194	2.53617	3.09559	-1.4145	1.13208	7.52862	0.00607263	0.0922495	ENSMUSG00000052572.19
ENSMUSG00000041343	Ankrd42	3.15431	0.758018	1.1805	5.20623	2.61188	4.16304	-1.41686	1.55465	7.52335	0.00609042	0.0924354	ENSMUSG00000041343.19
ENSMUSG00000028484	Psip1	24.214	6.59922	6.70526	34.3526	11.2424	27.8603	-1.09816	4.21615	7.51919	0.00610451	0.0925647	ENSMUSG00000028484.16
ENSMUSG00000097093	C330013E15Rik	0.927738	0.312125	0.944403	1.62161	2.38476	2.77536	-1.70419	0.671897	7.50309	0.00615932	0.0933107	ENSMUSG00000097093.2
ENSMUSG00000028434	Epb41l4b	1.53077	1.38227	0.566642	4.48077	2.23335	3.23792	-1.55353	1.22189	7.49794	0.00617696	0.0934076	ENSMUSG00000028434.12
ENSMUSG00000074738	Fndc10	11.3648	19.4409	21.8157	6.95587	11.5831	6.72491	1.04875	3.70645	7.49915	0.00617281	0.0934076	ENSMUSG00000074738.2
ENSMUSG00000059456	Ptk2b	99.0824	113.837	121.97	63.2429	78.0157	49.1381	0.833585	6.45322	7.48513	0.00622107	0.0938185	ENSMUSG00000059456.13
ENSMUSG00000063430	Wscd2	14.6119	19.3072	24.9322	11.2659	7.83564	9.39352	1.03092	3.87082	7.48599	0.0062181	0.0938185	ENSMUSG00000063430.9
ENSMUSG00000072974	Gm4787	0.185548	0.222947	0.0472201	0.469414	0.757067	0.71163	-2.09685	-1.01706	7.48598	0.00621813	0.0938185	ENSMUSG00000072974.4
ENSMUSG00000074746	Pdzd8	22.1729	7.71395	7.508	33.6271	12.4537	27.1131	-1.0407	4.21117	7.48335	0.00622721	0.093826	ENSMUSG00000074746.3
ENSMUSG00000024955	Esrra	82.1048	91.631	114.887	48.9898	62.0795	53.1232	0.80633	6.23925	7.47768	0.00624687	0.0940369	ENSMUSG00000024955.15
ENSMUSG00000033715	Akr1c14	12.4781	10.5677	8.35796	26.97	11.8481	68.6012	-1.41366	4.53886	7.46911	0.00627665	0.0943144	ENSMUSG00000033715.15
ENSMUSG00000040774	Cept1	44.0676	28.8939	25.31	56.8418	56.2879	62.2677	-0.875902	5.51427	7.4698	0.00627425	0.0943144	ENSMUSG00000040774.15
ENSMUSG00000014301	Pam16	42.9079	94.0834	89.2933	25.135	60.1868	45.4376	0.796802	5.89689	7.45327	0.00633211	0.0943797	ENSMUSG00000014301.13
ENSMUSG00000020315	Sptbn1	769.049	414.904	295.126	1363.26	517.796	788.7	-0.854158	9.43371	7.45499	0.00632609	0.0943797	ENSMUSG00000020315.18
ENSMUSG00000021486	Prelid1	136.841	394.125	471.257	96.2299	259.598	179.011	0.834257	8.00143	7.46537	0.00628969	0.0943797	ENSMUSG00000021486.7
ENSMUSG00000024678	Ms4a4d	17.1632	11.9499	9.58569	24.2815	21.0843	31.5964	-1.00903	4.27593	7.46074	0.00630592	0.0943797	ENSMUSG00000024678.6
ENSMUSG00000029484	Anxa3	62.3904	66.7948	50.2894	101.65	98.0023	114.039	-0.812204	6.3626	7.45647	0.00632089	0.0943797	ENSMUSG00000029484.12
ENSMUSG00000043384	Gprasp1	25.1417	5.97497	5.47754	32.9017	11.0153	27.1843	-1.17662	4.1731	7.45672	0.00631999	0.0943797	ENSMUSG00000043384.15
ENSMUSG00000061577	Adgrg5	2.08741	2.497	5.99696	0.85348	1.02204	2.09931	1.36612	1.32067	7.46443	0.006293	0.0943797	ENSMUSG00000061577.12
ENSMUSG00000070461	9230112E08Rik	15.4932	10.6123	8.35796	5.5903	6.2458	4.16304	1.07947	3.08454	7.45379	0.00633031	0.0943797	ENSMUSG00000070461.3
ENSMUSG00000111966	Gm5781	1.90186	6.51004	6.28028	0.896154	2.72544	2.27722	1.27486	1.81003	7.45439	0.00632818	0.0943797	ENSMUSG00000111966.1
ENSMUSG00000029338	Antxr2	50.0051	34.2	34.9901	91.8772	52.4269	65.2921	-0.798114	5.77841	7.44532	0.00636018	0.0947131	ENSMUSG00000029338.13
ENSMUSG00000025499	Hras	60.1174	175.325	195.444	39.4735	120.336	76.2868	0.834871	6.79754	7.43738	0.00638827	0.0949612	ENSMUSG00000025499.18
ENSMUSG00000051378	Kif18b	1.57716	2.0957	2.78599	0.384066	1.05989	0.853956	1.54387	0.616166	7.4379	0.00638643	0.0949612	ENSMUSG00000051378.10
ENSMUSG00000018846	Pank3	396.747	114.728	95.4319	601.021	150.694	455.301	-1.06652	8.24036	7.43199	0.00640746	0.0951582	ENSMUSG00000018846.8
ENSMUSG00000024966	Stip1	104.51	202.034	206.21	72.2471	127.528	88.847	0.803311	7.0622	7.43044	0.00641297	0.0951582	ENSMUSG00000024966.9
ENSMUSG00000006818	Sod2	254.618	369.601	305.892	144.622	213.947	194.595	0.752402	7.95006	7.42613	0.00642833	0.0953011	ENSMUSG00000006818.5
ENSMUSG00000038545	Cul7	74.4974	102.778	96.8013	57.8233	56.0229	38.7127	0.854461	6.1534	7.41656	0.00646261	0.095722	ENSMUSG00000038545.13
ENSMUSG00000069892	9930111J21Rik2	9.41654	0.579661	1.4166	16.0454	1.09775	7.54328	-1.36567	2.6092	7.41437	0.00647051	0.095722	ENSMUSG00000069892.9
ENSMUSG00000115026	Gm49041	2.50489	6.95593	5.94974	1.45092	1.89267	2.49071	1.31551	1.85367	7.41339	0.00647401	0.095722	ENSMUSG00000115026.1
ENSMUSG00000020859	Spag9	158.922	32.7286	21.9101	190.924	56.7421	128.058	-1.17907	6.61914	7.41074	0.00648357	0.0957782	ENSMUSG00000020859.16
ENSMUSG00000007888	Crlf1	4.08205	8.60574	9.82179	1.70696	5.03449	3.41583	1.1806	2.46447	7.39744	0.00653168	0.0963177	ENSMUSG00000007888.15
ENSMUSG00000032652	Crebl2	28.0177	24.8808	13.6938	45.0638	35.7335	42.769	-0.945113	4.99033	7.39804	0.0065295	0.0963177	ENSMUSG00000032652.13
ENSMUSG00000050912	Tmem123	101.031	52.3033	42.0259	132.503	83.6559	139.017	-0.926504	6.52118	7.39095	0.0065553	0.096506	ENSMUSG00000050912.15
ENSMUSG00000105655	Gm42659	1.11329	1.38227	1.51104	0.512088	0.45424	0.284652	1.68745	-0.0770068	7.39074	0.00655606	0.096506	ENSMUSG00000105655.1
ENSMUSG00000004931	Apba3	69.2093	82.5794	89.7655	33.9685	59.9218	46.6474	0.811118	5.99455	7.36803	0.00663938	0.0976459	ENSMUSG00000004931.11
ENSMUSG00000022074	Tnfrsf10b	18.1373	14.5807	12.9855	8.62015	8.17632	6.36909	0.977911	3.52997	7.36547	0.00664883	0.0976985	ENSMUSG00000022074.6
ENSMUSG00000032925	Itgbl1	2.69044	2.45241	1.36938	6.31576	3.86104	6.58258	-1.36912	1.99092	7.36087	0.00666585	0.097862	ENSMUSG00000032925.16
ENSMUSG00000078695	Cisd3	65.5911	166.764	206.683	46.1306	108.525	79.0266	0.837356	6.80988	7.35415	0.00669083	0.098142	ENSMUSG00000078695.8
ENSMUSG00000018076	Med13l	48.4279	11.2811	9.30237	64.2671	19.3809	32.735	-0.992335	4.95346	7.3354	0.00676095	0.0984951	ENSMUSG00000018076.12
ENSMUSG00000021198	Unc79	6.63333	2.71995	0.613862	1.10952	0.302827	0.640467	1.95411	1.04916	7.34129	0.00673883	0.0984951	ENSMUSG00000021198.16
ENSMUSG00000025484	Bet1l	34.048	75.891	79.5187	22.6172	46.1811	35.8662	0.819017	5.61757	7.34355	0.00673038	0.0984951	ENSMUSG00000025484.9
ENSMUSG00000033487	Fndc3a	61.0916	23.7661	16.1021	82.0195	37.3612	61.2002	-0.99138	5.55499	7.33442	0.00676467	0.0984951	ENSMUSG00000033487.14
ENSMUSG00000037119	Fam91a1	21.2916	4.45893	2.73877	32.731	7.11643	14.6596	-1.20906	3.79888	7.33773	0.00675221	0.0984951	ENSMUSG00000037119.4
ENSMUSG00000038007	Acer2	34.3263	24.7025	21.2963	50.014	40.9573	53.7637	-0.868002	5.23278	7.33801	0.00675114	0.0984951	ENSMUSG00000038007.14
ENSMUSG00000041592	Sdk2	4.2676	4.86024	3.77761	9.34561	10.9396	7.32979	-1.08567	2.77554	7.33347	0.00676824	0.0984951	ENSMUSG00000041592.16
ENSMUSG00000046711	Hmga1	25.3273	39.194	50.1006	14.1678	30.2448	14.6596	0.991208	4.85914	7.33401	0.00676618	0.0984951	ENSMUSG00000046711.16
ENSMUSG00000048960	Prex2	34.4191	5.39531	5.19421	48.3497	8.74412	26.8285	-1.16428	4.43125	7.33917	0.0067468	0.0984951	ENSMUSG00000048960.13
ENSMUSG00000021474	Sfxn1	90.5009	93.4146	84.2879	163.271	137.71	155.954	-0.766325	6.91824	7.32342	0.00680618	0.0984999	ENSMUSG00000021474.9
ENSMUSG00000021482	Prxl2c	32.7955	13.5997	10.6245	41.1804	24.8696	41.4525	-1.04622	4.78204	7.32297	0.00680789	0.0984999	ENSMUSG00000021482.10
ENSMUSG00000024294	Mib1	74.451	16.6318	10.9078	94.8643	27.4437	67.9251	-1.20756	5.6086	7.3224	0.00681006	0.0984999	ENSMUSG00000024294.14
ENSMUSG00000027365	Trpm7	67.3074	10.3447	8.73572	82.6169	18.321	62.41	-1.28452	5.38237	7.32865	0.00678639	0.0984999	ENSMUSG00000027365.14
ENSMUSG00000038535	Zfp280d	16.3282	1.69439	1.4166	16.5575	5.41303	13.8056	-1.62741	3.21599	7.32343	0.00680615	0.0984999	ENSMUSG00000038535.17
ENSMUSG00000042814	Mcts2	9.64848	19.4855	25.1211	5.63297	10.6746	10.7456	0.958537	3.76837	7.33132	0.00677634	0.0984999	ENSMUSG00000042814.8
ENSMUSG00000096054	Syne1	93.0058	14.6699	10.3412	122.73	23.0527	59.5279	-1.16567	5.75415	7.329	0.00678506	0.0984999	ENSMUSG00000096054.3
ENSMUSG00000078812	Eif5a	488.361	1082	1347.43	339.813	727.276	518.956	0.822705	9.55212	7.31705	0.00683035	0.0987074	ENSMUSG00000078812.10
ENSMUSG00000027534	Snx16	2.27296	1.02555	0.708302	3.4566	3.59607	3.16676	-1.49954	1.30222	7.31315	0.0068452	0.0988361	ENSMUSG00000027534.16
ENSMUSG00000004846	Plod3	188.053	234.361	232.181	129.985	152.625	97.2443	0.801384	7.43031	7.30456	0.00687798	0.0990512	ENSMUSG00000004846.10
ENSMUSG00000036617	Etl4	35.6715	13.6889	9.72735	59.701	19.5702	28.5364	-0.932713	4.8023	7.30604	0.00687234	0.0990512	ENSMUSG00000036617.17
ENSMUSG00000046764	A530053G22Rik	12.4317	11.1027	4.81645	20.0141	17.1476	19.8189	-1.10375	3.8396	7.30701	0.0068686	0.0990512	ENSMUSG00000046764.8
ENSMUSG00000021062	Rab15	4.03566	9.45293	5.8553	2.09103	3.82319	2.41954	1.17889	2.22886	7.30255	0.00688567	0.0990761	ENSMUSG00000021062.15
ENSMUSG00000014932	Yes1	19.4361	3.52256	2.88043	27.098	6.2458	26.7217	-1.45219	3.84912	7.2967	0.00690816	0.0993137	ENSMUSG00000014932.15
ENSMUSG00000000308	Ckmt1	0.649417	1.29309	2.40823	0.170696	0.529947	0.676049	1.64719	0.0398799	7.29083	0.00693073	0.0994661	ENSMUSG00000000308.14
ENSMUSG00000051007	Gatd1	40.2175	64.164	78.6215	26.7566	42.6607	29.248	0.86644	5.55519	7.29221	0.00692543	0.0994661	ENSMUSG00000051007.15
ENSMUSG00000024780	Cdc37l1	52.1389	18.3262	17.7548	67.0836	31.5697	58.3537	-0.949998	5.35619	7.28506	0.00695304	0.0995743	ENSMUSG00000024780.7
ENSMUSG00000031879	Ciao2b	37.1559	94.5293	84.7129	24.1535	57.4614	40.9187	0.796914	5.82188	7.27651	0.0069862	0.0995743	ENSMUSG00000031879.14
ENSMUSG00000032485	Scap	51.7678	108.62	98.5012	39.4308	63.0258	37.5385	0.856348	6.0565	7.27975	0.00697364	0.0995743	ENSMUSG00000032485.14
ENSMUSG00000032615	Nt5m	24.2604	36.8308	42.0259	13.6557	24.9832	17.4349	0.885566	4.73376	7.27825	0.00697946	0.0995743	ENSMUSG00000032615.14
ENSMUSG00000040269	Mrps28	42.2121	82.1335	69.3664	27.3114	43.8342	38.855	0.790544	5.6638	7.27706	0.00698409	0.0995743	ENSMUSG00000040269.5
ENSMUSG00000040345	Arhgap9	30.8473	29.2506	51.706	14.2531	24.9453	17.008	0.984329	4.8112	7.27744	0.0069826	0.0995743	ENSMUSG00000040345.10
ENSMUSG00000096449	Gm4076	1.15967	0	0.0944403	2.26172	0.189267	1.10303	-2.25961	-0.171231	7.28398	0.00695722	0.0995743	ENSMUSG00000096449.2
ENSMUSG00000113637	Gm7049	1.99464	1.15932	2.31379	0.85348	0.302827	0.782793	1.54539	0.384258	7.28544	0.00695158	0.0995743	ENSMUSG00000113637.1
ENSMUSG00000020838	Slc6a4	1.57716	0.980965	0.991623	4.18205	2.53617	2.49071	-1.36538	1.14926	7.27194	0.00700402	0.0996025	ENSMUSG00000020838.12
ENSMUSG00000024973	Plaat5	3.38624	7.00052	4.72201	1.57894	1.74125	2.59745	1.31987	1.83936	7.27047	0.00700975	0.0996025	ENSMUSG00000024973.17
ENSMUSG00000032350	Gclc	16.1426	10.7014	4.86367	22.6599	18.3589	21.8471	-1.12753	3.98697	7.26985	0.00701215	0.0996025	ENSMUSG00000032350.9
ENSMUSG00000034855	Cxcl10	7.83939	5.12777	6.94136	2.60312	3.59607	2.13489	1.26658	2.25642	7.27344	0.00699815	0.0996025	ENSMUSG00000034855.13
ENSMUSG00000079137	Rpl27-ps1	0.556643	1.6498	2.69155	0.170696	0.643507	0.747212	1.62	0.20177	7.2632	0.00703819	0.099887	ENSMUSG00000079137.3
ENSMUSG00000021687	Scamp1	37.0168	22.4284	17.2826	54.0253	35.0143	50.1344	-0.90448	5.17295	7.25604	0.0070663	0.100094	ENSMUSG00000021687.14
ENSMUSG00000023051	Tarbp2	30.5226	41.8694	52.0838	18.4352	28.4279	20.3526	0.879704	5.00105	7.25462	0.00707187	0.100094	ENSMUSG00000023051.11
ENSMUSG00000026821	Ralgds	58.2156	107.549	101.712	46.8134	53.5246	44.2634	0.842271	6.10339	7.25335	0.00707689	0.100094	ENSMUSG00000026821.16
ENSMUSG00000029762	Akr1b8	34.2799	55.5583	51.6588	23.172	30.8126	24.4801	0.831425	5.19912	7.25464	0.00707179	0.100094	ENSMUSG00000029762.6
ENSMUSG00000075273	Ttc30b	7.23636	4.90482	3.02209	10.9672	9.95543	10.9947	-1.1516	2.98939	7.25083	0.00708683	0.10015	ENSMUSG00000075273.4
ENSMUSG00000007867	Ift43	9.13822	12.5742	10.5773	16.4295	24.264	20.3526	-0.912913	3.96821	7.24618	0.00710519	0.100246	ENSMUSG00000007867.9
ENSMUSG00000021263	Degs2	1.71632	0.66884	0.849962	0.512088	0.189267	0.284652	1.69398	-0.367876	7.24196	0.00712191	0.100246	ENSMUSG00000021263.11
ENSMUSG00000044320	1700001O22Rik	0.60303	0.802608	1.4166	0.170696	0.416387	0.106745	2.04916	-0.60403	7.24226	0.00712072	0.100246	ENSMUSG00000044320.14
ENSMUSG00000063576	Klhdc3	63.6892	112.365	129.1	40.9671	76.9558	53.4079	0.817978	6.31271	7.24148	0.00712382	0.100246	ENSMUSG00000063576.12
ENSMUSG00000090667	Gm765	0.417482	0.267536	1.36938	2.77381	1.7034	1.77908	-1.8628	0.562536	7.24204	0.00712161	0.100246	ENSMUSG00000090667.2
ENSMUSG00000048163	Selplg	39.4753	45.704	93.732	18.7766	41.0709	28.9278	0.97613	5.4818	7.23914	0.00713313	0.100288	ENSMUSG00000048163.13
ENSMUSG00000056228	Cars2	28.0177	32.6394	32.0625	17.155	18.5481	15.2645	0.864395	4.58631	7.23769	0.00713887	0.100288	ENSMUSG00000056228.10
ENSMUSG00000052726	Kcnt2	1.62354	0.312125	0.377761	3.4566	0.68136	3.09559	-1.71747	0.752702	7.23477	0.00715051	0.100367	ENSMUSG00000052726.16
ENSMUSG00000005583	Mef2c	27.3683	8.56115	10.5773	42.29	12.9837	35.0478	-0.981667	4.51696	7.23149	0.00716359	0.100381	ENSMUSG00000005583.16
ENSMUSG00000073062	Zxdb	3.57179	1.51604	2.03047	5.71832	4.35313	6.29793	-1.26971	2.00341	7.23176	0.0071625	0.100381	ENSMUSG00000073062.3
ENSMUSG00000037706	Cd81	450.927	929.241	1058.53	331.449	591.004	411.998	0.818157	9.29677	7.22965	0.00717093	0.100399	ENSMUSG00000037706.17
ENSMUSG00000078616	Trim30c	0.0463869	0.178357	0.14166	0.597436	0.5678	0.426978	-2.1018	-1.25948	7.22422	0.00719265	0.100618	ENSMUSG00000078616.2
ENSMUSG00000020607	Lratd1	8.8599	8.11525	8.64128	30.3839	16.3905	11.3505	-1.06266	3.81203	7.21833	0.00721629	0.100854	ENSMUSG00000020607.7
ENSMUSG00000060560	Ces4a	0.0927738	0.0891786	0.519421	0.768132	0.719213	0.925119	-2.06098	-0.707972	7.217	0.00722163	0.100854	ENSMUSG00000060560.8
ENSMUSG00000030541	Idh2	136.702	210.149	186.095	100.711	103.945	101.87	0.775675	7.12916	7.20874	0.00725494	0.101234	ENSMUSG00000030541.16
ENSMUSG00000085743	8430419K02Rik	0.371095	0.0891786	0.14166	1.92033	0.151413	0.747212	-2.00513	-0.604277	7.20519	0.0072693	0.101349	ENSMUSG00000085743.1
ENSMUSG00000032085	Tagln	9.18461	13.4214	14.166	5.33425	6.20795	6.33351	1.02017	3.19881	7.20275	0.00727919	0.101402	ENSMUSG00000032085.5
ENSMUSG00000106391	Gm42690	1.62354	2.63077	2.88043	0.597436	1.21131	0.818375	1.45027	0.765647	7.19935	0.00729298	0.101509	ENSMUSG00000106391.1
ENSMUSG00000026768	Itga8	3.33986	1.73898	1.1805	9.90037	2.38476	4.83909	-1.35637	1.99529	7.18958	0.00733281	0.101978	ENSMUSG00000026768.10
ENSMUSG00000090641	Zfp712	1.02051	0.0445893	0.661082	2.04835	1.32487	1.77908	-1.97317	0.309625	7.18656	0.00734516	0.102034	ENSMUSG00000090641.2
ENSMUSG00000112375	Gm38560	0.417482	0.490482	0.755522	1.66429	1.40057	1.81466	-1.56931	0.245325	7.1856	0.00734911	0.102034	ENSMUSG00000112375.1
ENSMUSG00000028959	Fastk	102.654	142.418	176.273	63.2856	99.7814	79.2045	0.788111	6.79024	7.18368	0.00735695	0.102058	ENSMUSG00000028959.14
ENSMUSG00000022464	Slc38a4	1.15967	0.980965	0.14166	2.21905	2.839	1.10303	-1.6497	0.585353	7.17766	0.0073817	0.10223	ENSMUSG00000022464.14
ENSMUSG00000030881	Arfip2	67.261	99.4788	93.9208	38.2359	61.1331	54.5109	0.767226	6.11202	7.179	0.00737618	0.10223	ENSMUSG00000030881.15
ENSMUSG00000022516	Nudt16l1	39.568	89.8029	113.281	25.8178	61.6252	44.4769	0.83542	5.9659	7.16614	0.00742923	0.102647	ENSMUSG00000022516.10
ENSMUSG00000027208	Fgf7	4.82424	1.47145	0.755522	7.68132	3.14183	5.69304	-1.49956	2.00711	7.16441	0.0074364	0.102647	ENSMUSG00000027208.14
ENSMUSG00000029201	Ugdh	55.5715	34.8243	32.4402	72.8872	64.1235	75.5751	-0.83043	5.80725	7.16142	0.00744883	0.102647	ENSMUSG00000029201.14
ENSMUSG00000053062	Jam2	63.5965	21.8042	24.035	81.2087	40.2759	61.2714	-0.861262	5.60843	7.1625	0.00744433	0.102647	ENSMUSG00000053062.16
ENSMUSG00000060548	Tnfrsf19	1.66993	1.56063	2.78599	7.12656	3.52036	4.69676	-1.33164	1.86861	7.16655	0.00742755	0.102647	ENSMUSG00000060548.13
ENSMUSG00000089783	Gm454	12.3389	12.0391	19.8325	37.2971	49.0579	18.5024	-1.19073	4.64027	7.1616	0.00744807	0.102647	ENSMUSG00000089783.2
ENSMUSG00000049122	Frmd3	0.649417	0.267536	0.0472201	1.45092	0.68136	1.67233	-2.13962	-0.16665	7.15402	0.0074796	0.102985	ENSMUSG00000049122.17
ENSMUSG00000085260	Med9os	1.02051	2.497	2.36101	0.469414	0.68136	0.818375	1.51736	0.466232	7.14804	0.0075046	0.103244	ENSMUSG00000085260.7
ENSMUSG00000042842	Serpinb6b	6.91165	16.0967	16.6215	13.8264	21.2357	45.7934	-0.954649	4.33506	7.14449	0.00751945	0.103321	ENSMUSG00000042842.11
ENSMUSG00000097533	Gm26590	0.185548	0.133768	0.0472201	0.469414	0.529947	0.569304	-2.09523	-1.26719	7.14374	0.00752262	0.103321	ENSMUSG00000097533.2
ENSMUSG00000060152	Pop5	35.7179	99.3004	120.836	22.0198	74.6846	42.342	0.872298	6.04207	7.13918	0.00754176	0.103498	ENSMUSG00000060152.14
ENSMUSG00000028248	Pnisr	126.358	7.84772	5.24143	140.952	17.5639	59.9193	-1.5543	5.90035	7.13359	0.0075653	0.10365	ENSMUSG00000028248.15
ENSMUSG00000108218	Olfr1372-ps1	1.94825	0.222947	0	3.92601	0.643507	2.02815	-2.36034	0.63292	7.13407	0.0075633	0.10365	ENSMUSG00000108218.2
ENSMUSG00000002308	Cd320	53.716	191.422	205.833	41.8205	111.894	80.77	0.829265	6.83692	7.12947	0.00758273	0.103803	ENSMUSG00000002308.16
ENSMUSG00000022217	Emc9	72.4564	141.705	122.914	53.7693	83.3909	52.3404	0.808963	6.45678	7.11615	0.00763927	0.103978	ENSMUSG00000022217.14
ENSMUSG00000025648	Pfkfb4	21.1524	19.4855	26.6322	10.2844	13.4001	11.7419	0.920672	4.10352	7.11887	0.00762766	0.103978	ENSMUSG00000025648.18
ENSMUSG00000030660	Pik3c2a	27.4611	2.31864	4.39147	36.9984	4.12601	20.744	-1.1545	4.00823	7.12249	0.00761228	0.103978	ENSMUSG00000030660.9
ENSMUSG00000034880	Mrpl34	62.6223	145.317	179.153	38.8334	108.336	68.2809	0.833777	6.65106	7.11675	0.00763669	0.103978	ENSMUSG00000034880.7
ENSMUSG00000037686	Aspg	20.6886	4.94941	9.96345	2.21905	3.44465	5.26606	1.50967	2.96774	7.12317	0.00760942	0.103978	ENSMUSG00000037686.6
ENSMUSG00000047412	Zbtb44	28.1569	7.84772	7.69688	34.7793	15.3306	28.4296	-1.04452	4.35496	7.12043	0.00762105	0.103978	ENSMUSG00000047412.16
ENSMUSG00000086765	Gm11827	0.742191	0.891786	0.944403	2.04835	2.04408	2.95327	-1.43081	0.766666	7.12112	0.00761812	0.103978	ENSMUSG00000086765.7
ENSMUSG00000096795	Zfp433	0.371095	0	0	0.725458	0.189267	0.569304	-2.67816	-1.32632	7.10968	0.00766689	0.104268	ENSMUSG00000096795.4
ENSMUSG00000019861	Gopc	39.7536	10.7014	10.3412	45.8319	21.5007	40.2071	-1.05089	4.81486	7.10745	0.00767642	0.104313	ENSMUSG00000019861.15
ENSMUSG00000024713	Pcsk5	23.7501	26.1739	12.2772	55.5189	28.3143	39.1041	-1.0063	4.95177	7.09856	0.00771458	0.10466	ENSMUSG00000024713.16
ENSMUSG00000028597	Gpx7	29.5949	74.4642	66.5804	22.4465	38.7618	29.7817	0.835999	5.44894	7.09975	0.00770947	0.10466	ENSMUSG00000028597.11
ENSMUSG00000033624	Pdpr	23.982	5.93038	6.18584	44.1676	8.13847	18.6447	-0.976255	4.164	7.08875	0.00775694	0.10498	ENSMUSG00000033624.10
ENSMUSG00000067818	Myl9	206.515	353.326	522.963	178.079	189.002	190.361	0.859019	8.09512	7.08954	0.0077535	0.10498	ENSMUSG00000067818.6
ENSMUSG00000093674	Rpl41	794.144	2447.95	3004.1	517.038	1839.33	1047.38	0.847927	10.6514	7.08778	0.00776112	0.10498	ENSMUSG00000093674.7
ENSMUSG00000110843	Gm35552	1.11329	1.69439	0.849962	0.42674	0.378533	0.320234	1.6469	-0.1993	7.08725	0.00776341	0.10498	ENSMUSG00000110843.1
ENSMUSG00000049410	Zfp683	2.78321	0.490482	1.46382	0.64011	0.34068	0.249071	1.76692	0.0868015	7.08153	0.00778824	0.10523	ENSMUSG00000049410.8
ENSMUSG00000047344	Lancl3	0.60303	0.0891786	0	1.36557	0.416387	0.46256	-2.18101	-0.795381	7.0796	0.00779666	0.105258	ENSMUSG00000047344.9
ENSMUSG00000043931	Gimap7	2.78321	2.40782	5.90252	0.896154	1.51413	1.56559	1.40709	1.36846	7.07781	0.00780444	0.105278	ENSMUSG00000043931.10
ENSMUSG00000024885	Aldh3b1	20.0855	34.5567	34.0457	13.9971	19.0024	13.8056	0.895965	4.50188	7.07148	0.00783205	0.105479	ENSMUSG00000024885.9
ENSMUSG00000031144	Syp	24.817	29.8748	22.8545	15.7894	16.8447	10.1052	0.88433	4.3307	7.07284	0.00782613	0.105479	ENSMUSG00000031144.15
ENSMUSG00000026117	Zap70	3.61818	3.07666	9.06626	0.554762	3.33109	1.31652	1.80863	1.83298	7.0627	0.00787055	0.105748	ENSMUSG00000026117.10
ENSMUSG00000038412	Higd1a	87.161	164.802	144.305	48.4777	100.501	89.7366	0.748156	6.72669	7.06258	0.00787104	0.105748	ENSMUSG00000038412.8
ENSMUSG00000044309	Apol7c	1.15967	1.20391	2.73877	0.170696	0.984187	0.284652	2.03735	0.215144	7.06257	0.0078711	0.105748	ENSMUSG00000044309.8
ENSMUSG00000027952	Pmvk	78.9505	125.251	177.264	36.3583	112.5	69.5974	0.876641	6.64478	7.05611	0.00789955	0.106044	ENSMUSG00000027952.16
ENSMUSG00000028382	Ptbp3	97.1806	25.5051	25.4044	107.368	49.0201	95.821	-0.996713	6.06191	7.05055	0.00792407	0.106287	ENSMUSG00000028382.15
ENSMUSG00000015882	Lcorl	12.71	1.02555	2.17213	15.0639	2.839	11.3149	-1.34343	2.92765	7.04581	0.00794509	0.106483	ENSMUSG00000015882.18
ENSMUSG00000099061	Gm28050	0.788578	0.758018	0.944403	0.42674	0.0378533	0.249071	2.02246	-0.721322	7.04402	0.00795302	0.106504	ENSMUSG00000099061.1
ENSMUSG00000030084	Plxna1	81.641	77.407	78.1965	63.1149	42.3957	33.3399	0.823015	5.97167	7.04207	0.00796169	0.106534	ENSMUSG00000030084.11
ENSMUSG00000017831	Rab5a	47.6394	13.0201	8.6885	58.3354	22.447	57.2862	-1.2349	5.11528	7.02932	0.0080186	0.107114	ENSMUSG00000017831.8
ENSMUSG00000022744	Cldnd1	26.6261	19.3518	15.2993	39.3028	31.6075	39.709	-0.879682	4.84509	7.02803	0.00802434	0.107114	ENSMUSG00000022744.12
ENSMUSG00000046808	Atp10d	18.1837	5.17236	2.92765	23.6414	9.69045	17.257	-1.25006	3.68952	7.03036	0.0080139	0.107114	ENSMUSG00000046808.17
ENSMUSG00000004264	Phb2	162.911	333.84	356.229	115.604	215.991	152.68	0.781212	7.80059	7.01992	0.00806079	0.107188	ENSMUSG00000004264.17
ENSMUSG00000023034	Nr4a1	5.79836	8.42738	5.76086	28.0795	9.57689	13.3787	-1.22401	3.5762	7.02143	0.00805398	0.107188	ENSMUSG00000023034.7
ENSMUSG00000031286	Glt28d2	0.463869	0.758018	0.377761	1.87766	1.1356	2.41954	-1.73221	0.344621	7.01961	0.0080622	0.107188	ENSMUSG00000031286.6
ENSMUSG00000034648	Lrrn1	0.695804	0.133768	1.46382	2.3044	0.605653	3.16676	-1.57141	0.5748	7.02248	0.00804925	0.107188	ENSMUSG00000034648.9
ENSMUSG00000037111	Setd7	79.1825	24.7471	22.8073	110.056	36.8313	72.7642	-0.901877	5.85347	7.02184	0.00805214	0.107188	ENSMUSG00000037111.9
ENSMUSG00000022197	Pdzd2	137.12	61.2211	46.0868	229.629	83.618	103.329	-0.785627	6.78467	7.01206	0.00809627	0.10747	ENSMUSG00000022197.16
ENSMUSG00000107225	Gm43637	0.556643	1.33768	2.17213	0.128022	0.605653	0.569304	1.66456	-0.0454283	7.01344	0.00809002	0.10747	ENSMUSG00000107225.1
ENSMUSG00000015126	Tsr3	19.2506	31.6584	34.4235	11.0526	20.7058	14.6952	0.879961	4.46207	7.00969	0.00810699	0.107526	ENSMUSG00000015126.9
ENSMUSG00000028834	Trim63	0.463869	0.222947	1.55826	2.68846	0.11356	10.7812	-1.88619	1.46011	7.00652	0.00812135	0.107631	ENSMUSG00000028834.13
ENSMUSG00000002997	Prkar2b	531.594	275.651	138.072	924.874	310.094	641.713	-1.05063	8.87782	7.00033	0.00814948	0.107917	ENSMUSG00000002997.15
ENSMUSG00000102869	2900097C17Rik	137.212	41.7802	26.3016	173.299	64.8428	150.972	-1.13872	6.63167	6.99847	0.00815792	0.107943	ENSMUSG00000102869.2
ENSMUSG00000028412	Slc44a1	54.7829	44.5001	42.687	95.7178	65.1456	83.3319	-0.773361	6.01014	6.99149	0.00818981	0.108279	ENSMUSG00000028412.17
ENSMUSG00000030697	Ppp4c	68.699	136.31	145.721	50.9955	82.1796	61.1646	0.804146	6.50654	6.98705	0.00821016	0.10842	ENSMUSG00000030697.7
ENSMUSG00000055430	Nap1l5	3.38624	1.42686	0.424981	6.27308	2.64973	5.15932	-1.67601	1.72867	6.98455	0.00822163	0.10842	ENSMUSG00000055430.4
ENSMUSG00000073680	Tmem88b	19.9928	16.721	15.4882	15.0639	7.91135	5.26606	1.01078	3.75255	6.98347	0.00822659	0.10842	ENSMUSG00000073680.2
ENSMUSG00000109564	Muc16	4.08205	2.80913	8.07464	22.3185	6.73789	9.4291	-1.3056	3.16936	6.98516	0.00821885	0.10842	ENSMUSG00000109564.1
ENSMUSG00000040370	Etfrf1	46.1086	26.8874	23.7517	54.324	50.4206	73.3335	-0.921994	5.52039	6.97964	0.0082442	0.108566	ENSMUSG00000040370.13
ENSMUSG00000038486	Sv2a	1.39161	1.15932	0.472201	4.90751	1.81696	1.95698	-1.4879	1.02878	6.96891	0.0082938	0.109002	ENSMUSG00000038486.9
ENSMUSG00000041536	Serpina3a	1.39161	3.21043	0.424981	0.42674	0.0378533	0.249071	2.51097	0.0384056	6.96822	0.008297	0.109002	ENSMUSG00000041536.13
ENSMUSG00000047036	Zfp445	84.9808	7.0897	7.64966	85.0066	16.1255	64.0823	-1.38986	5.46736	6.96928	0.00829206	0.109002	ENSMUSG00000047036.8
ENSMUSG00000022867	Usp25	52.3244	16.9885	12.7022	67.7237	27.1408	51.8423	-1.01355	5.25587	6.96388	0.00831717	0.109181	ENSMUSG00000022867.11
ENSMUSG00000028555	Ttc39a	0.834964	1.33768	1.27494	0.341392	0.529947	0.213489	1.69501	-0.271128	6.95935	0.00833825	0.109371	ENSMUSG00000028555.15
ENSMUSG00000030616	Sytl2	5.84475	2.58618	2.92765	9.51631	6.01868	8.14817	-1.1272	2.56864	6.95458	0.0083605	0.10949	ENSMUSG00000030616.16
ENSMUSG00000031176	Dynlt3	81.0843	27.9129	20.1158	93.2427	49.0579	124.962	-1.1918	6.04786	6.95591	0.0083543	0.10949	ENSMUSG00000031176.8
ENSMUSG00000097195	Snhg5	12.5709	5.52907	3.87205	13.9544	14.6492	15.5491	-1.18485	3.4745	6.95224	0.00837142	0.109547	ENSMUSG00000097195.10
ENSMUSG00000035049	Rrp12	19.4361	18.2816	21.2018	12.3328	10.0311	8.93096	0.922438	3.9173	6.94685	0.00839669	0.109705	ENSMUSG00000035049.4
ENSMUSG00000040170	Fmo2	51.5822	16.8993	11.4745	71.8204	24.7182	50.5613	-1.03955	5.24533	6.94719	0.00839509	0.109705	ENSMUSG00000040170.13
ENSMUSG00000034163	Zfc3h1	56.1746	7.89231	9.20793	63.627	15.4442	38.5348	-1.0618	4.99542	6.93753	0.00844054	0.109932	ENSMUSG00000034163.10
ENSMUSG00000059409	Ppp2r5d	69.6268	159.63	187.181	60.6825	88.0847	58.7807	0.908591	6.70142	6.9404	0.00842704	0.109932	ENSMUSG00000059409.9
ENSMUSG00000079507	H2-Q1	0.788578	0.0445893	0.0472201	1.06685	2.76329	0.391397	-2.71083	-0.079209	6.93916	0.00843286	0.109932	ENSMUSG00000079507.10
ENSMUSG00000107215	Gm43197	5.33449	0	0.0472201	7.68132	0.189267	1.31652	-2.31411	1.3247	6.93862	0.00843542	0.109932	ENSMUSG00000107215.1
ENSMUSG00000061778	Mospd2	30.4762	8.3382	9.49125	34.6086	17.4504	36.1864	-1.05553	4.51414	6.93289	0.0084625	0.110132	ENSMUSG00000061778.10
ENSMUSG00000001657	Hoxc8	104.602	93.8159	77.441	50.8674	46.9003	60.5597	0.799039	6.17873	6.91828	0.00853191	0.110384	ENSMUSG00000001657.7
ENSMUSG00000023064	Sncg	994.35	2618.91	2117.82	707.45	1490.32	1116.37	0.742915	10.5581	6.92457	0.00850195	0.110384	ENSMUSG00000023064.4
ENSMUSG00000024387	Csnk2b	67.9104	173.007	187.039	53.0865	96.5638	82.3712	0.794437	6.78231	6.91823	0.00853216	0.110384	ENSMUSG00000024387.13
ENSMUSG00000024791	Cdca5	1.29883	3.70091	2.92765	0.85348	1.02204	0.747212	1.4946	0.872102	6.92243	0.00851211	0.110384	ENSMUSG00000024791.10
ENSMUSG00000034487	Poglut3	27.693	13.1538	10.3412	38.62	20.7815	37.2538	-0.987879	4.62835	6.91505	0.00854734	0.110384	ENSMUSG00000034487.4
ENSMUSG00000038642	Ctss	175.76	95.867	124.283	61.2372	79.1135	71.6256	0.863288	6.66375	6.91698	0.00853809	0.110384	ENSMUSG00000038642.10
ENSMUSG00000040312	Cchcr1	25.2809	15.4725	14.0716	11.0526	8.97124	8.11259	0.925177	3.79697	6.92562	0.00849696	0.110384	ENSMUSG00000040312.14
ENSMUSG00000074715	Ccl28	0.371095	0.0445893	0	0.768132	0.302827	0.498141	-2.34271	-1.25146	6.92479	0.00850091	0.110384	ENSMUSG00000074715.3
ENSMUSG00000091476	Catspere2	0.742191	0.178357	0	0.938828	1.17345	1.70791	-2.61554	-0.16909	6.91485	0.00854827	0.110384	ENSMUSG00000091476.8
ENSMUSG00000091639	Gm3756	0.417482	0.847197	1.13328	0.384066	0.0378533	0.106745	2.40314	-0.839953	6.91778	0.00853427	0.110384	ENSMUSG00000091639.2
ENSMUSG00000092569	Gm20544	1.71632	0.356714	0.188881	3.54194	0.870627	1.60117	-1.68422	0.55299	6.91258	0.00855915	0.110438	ENSMUSG00000092569.1
ENSMUSG00000026278	Bok	39.1969	100.058	112.856	25.6898	65.562	51.4509	0.784502	6.04177	6.91091	0.00856711	0.110455	ENSMUSG00000026278.14
ENSMUSG00000060002	Chpt1	853.102	849.025	574.15	1190.73	1278.76	1413.12	-0.789134	10.0036	6.90907	0.00857595	0.110484	ENSMUSG00000060002.14
ENSMUSG00000020198	Ap3d1	159.617	263.166	285.351	126.571	157.773	109.413	0.817819	7.52139	6.90757	0.00858317	0.110491	ENSMUSG00000020198.8
ENSMUSG00000003363	Pld3	86.7435	98.8991	112.526	58.2927	68.5524	44.1211	0.815957	6.29027	6.89864	0.00862615	0.110557	ENSMUSG00000003363.15
ENSMUSG00000020023	Tmcc3	122.508	63.4952	45.2841	164.85	97.548	125.781	-0.837429	6.69117	6.89781	0.00863012	0.110557	ENSMUSG00000020023.18
ENSMUSG00000024442	Dele1	48.1032	69.7823	82.4463	32.3896	45.0455	35.9018	0.800191	5.71022	6.89842	0.00862721	0.110557	ENSMUSG00000024442.6
ENSMUSG00000034724	Cnot6l	42.0729	11.504	8.97182	48.5204	21.7278	40.7408	-1.08979	4.85862	6.89546	0.0086415	0.110557	ENSMUSG00000034724.18
ENSMUSG00000036461	Elf1	33.1666	11.3257	7.41356	41.7352	19.8351	30.8136	-1.05175	4.59321	6.90218	0.00860908	0.110557	ENSMUSG00000036461.16
ENSMUSG00000037972	Snn	28.1105	29.2952	25.2155	45.7892	50.4206	46.5762	-0.790705	5.23498	6.90337	0.00860333	0.110557	ENSMUSG00000037972.7
ENSMUSG00000041845	Rhod	8.02494	21.1353	20.1158	6.23041	9.69045	6.547	1.04234	3.58866	6.90288	0.00860568	0.110557	ENSMUSG00000041845.11
ENSMUSG00000061816	Myl1	73.9871	55.6029	90.7099	161.905	56.1365	296.714	-0.957396	6.93792	6.89567	0.00864048	0.110557	ENSMUSG00000061816.15
ENSMUSG00000015474	Ppt2	28.9918	69.0243	83.2963	18.6059	50.8749	27.9671	0.882461	5.54028	6.88668	0.00868402	0.111015	ENSMUSG00000015474.16
ENSMUSG00000044857	Lemd2	85.3055	109.868	128.25	52.7878	81.7253	51.4153	0.811596	6.40884	6.88409	0.00869661	0.111085	ENSMUSG00000044857.8
ENSMUSG00000086727	4931428L18Rik	3.71095	3.03207	3.39985	7.51063	6.85145	7.36537	-1.10144	2.4345	6.88282	0.00870282	0.111085	ENSMUSG00000086727.8
ENSMUSG00000071649	B3gat3	64.4314	124.761	118.334	41.1378	83.353	56.0409	0.768949	6.34732	6.87989	0.00871711	0.111182	ENSMUSG00000071649.6
ENSMUSG00000004626	Stxbp2	65.4055	77.1841	82.2575	35.6755	56.4015	40.4206	0.783951	5.89806	6.87477	0.00874209	0.111415	ENSMUSG00000004626.14
ENSMUSG00000026986	Hnmt	25.0489	19.5301	15.9604	39.6868	28.5793	43.3383	-0.882536	4.84719	6.86379	0.00879596	0.111938	ENSMUSG00000026986.14
ENSMUSG00000029189	Sel1l3	1.39161	0.312125	0.991623	3.15788	2.04408	1.95698	-1.55042	0.793661	6.86179	0.00880585	0.111938	ENSMUSG00000029189.10
ENSMUSG00000039865	Slc44a3	8.76713	11.5486	11.144	17.411	21.5385	19.3919	-0.895424	3.91274	6.86093	0.00881009	0.111938	ENSMUSG00000039865.8
ENSMUSG00000097767	Miat	1.80909	0.490482	0.802742	4.4381	1.51413	1.95698	-1.38605	0.943519	6.86135	0.008808	0.111938	ENSMUSG00000097767.8
ENSMUSG00000026922	Agpat2	599.783	1222.19	2116.12	399.813	933.69	694.871	0.856241	9.95781	6.85803	0.00882439	0.111951	ENSMUSG00000026922.13
ENSMUSG00000031099	Smarca1	1.94825	0.267536	0.377761	3.41392	0.870627	2.20605	-1.61635	0.68122	6.85799	0.00882458	0.111951	ENSMUSG00000031099.16
ENSMUSG00000020532	Acaca	471.848	503.235	928.112	996.438	1042.93	1102.07	-0.794078	9.71573	6.85356	0.00884649	0.112143	ENSMUSG00000020532.18
ENSMUSG00000042246	Tmc7	1.20606	0.0891786	0.0472201	1.45092	0.832773	1.49442	-2.41057	-0.0794649	6.85129	0.00885773	0.1122	ENSMUSG00000042246.5
ENSMUSG00000006058	Snf8	63.6892	143.087	164.137	42.4607	100.008	66.7865	0.798828	6.59651	6.84803	0.00887392	0.112294	ENSMUSG00000006058.10
ENSMUSG00000074971	Fibin	7.00442	8.73951	5.05255	15.9174	11.621	14.7663	-1.04582	3.40745	6.84707	0.00887869	0.112294	ENSMUSG00000074971.4
ENSMUSG00000040649	Rimklb	0.231935	0.490482	0.802742	2.56044	1.21131	1.53001	-1.80248	0.298618	6.84399	0.00889401	0.112379	ENSMUSG00000040649.15
ENSMUSG00000056629	Fkbp2	96.9023	169.127	149.735	55.4762	113.598	83.6877	0.739217	6.80089	6.843	0.00889892	0.112379	ENSMUSG00000056629.16
ENSMUSG00000025241	Fyco1	58.262	24.9254	24.1767	93.1147	37.5884	51.5932	-0.786875	5.59584	6.83529	0.00893743	0.112733	ENSMUSG00000025241.16
ENSMUSG00000060961	Slc4a4	31.4967	7.58018	4.34425	43.3995	11.7724	26.8996	-1.20778	4.39254	6.83333	0.00894725	0.112733	ENSMUSG00000060961.16
ENSMUSG00000076576	Igkv6-32	0.510256	3.47797	0.566642	0.042674	0.68136	0.391397	1.9039	0.0310135	6.83437	0.00894202	0.112733	ENSMUSG00000076576.2
ENSMUSG00000068798	Rap1a	80.2494	29.8302	27.9543	84.8786	57.9156	124.179	-1.05732	6.07889	6.82894	0.00896926	0.112924	ENSMUSG00000068798.10
ENSMUSG00000071177	Serpina1d	0.278321	1.29309	0.661082	0.21337	14.5735	2.20605	-1.88448	1.72983	6.82594	0.00898433	0.113028	ENSMUSG00000071177.4
ENSMUSG00000033720	Sfxn5	47.2683	51.4561	39.8066	28.933	28.7685	22.6298	0.787161	5.19189	6.82378	0.0089952	0.11308	ENSMUSG00000033720.12
ENSMUSG00000017776	Crk	105.855	35.0472	26.4905	118.89	61.7766	123.575	-1.05698	6.29825	6.81509	0.00903905	0.113545	ENSMUSG00000017776.15
ENSMUSG00000041481	Serpina3g	3.29347	5.8412	18.8408	1.36557	4.80737	2.17047	1.5372	2.61332	6.81269	0.00905124	0.113612	ENSMUSG00000041481.17
ENSMUSG00000025240	Sacm1l	25.2809	5.61825	4.58035	45.5759	6.77575	25.8678	-1.18854	4.2508	6.80726	0.00907882	0.113701	ENSMUSG00000025240.10
ENSMUSG00000027366	Sppl2a	80.1102	32.1043	24.1767	106.77	49.815	71.4121	-0.865699	5.92646	6.80804	0.00907482	0.113701	ENSMUSG00000027366.12
ENSMUSG00000028517	Plpp3	237.315	128.194	82.0214	352.914	170.226	242.025	-0.84372	7.65967	6.80956	0.00906712	0.113701	ENSMUSG00000028517.8
ENSMUSG00000021809	Nudt13	65.4519	79.904	82.8713	35.0354	53.1461	48.0706	0.758235	5.92656	6.79905	0.00912065	0.114096	ENSMUSG00000021809.10
ENSMUSG00000025104	Hdgfl3	15.3077	4.41434	5.00533	22.0198	8.28988	15.7626	-1.02293	3.57154	6.79464	0.00914317	0.114096	ENSMUSG00000025104.13
ENSMUSG00000027287	Snap23	64.2923	21.1799	16.6687	70.0281	39.8217	78.137	-1.0773	5.59835	6.79675	0.00913242	0.114096	ENSMUSG00000027287.14
ENSMUSG00000085396	Firre	90.64	11.3703	8.35796	76.5572	32.4782	58.8874	-1.36865	5.53819	6.79787	0.00912665	0.114096	ENSMUSG00000085396.7
ENSMUSG00000097251	5033417F24Rik	1.85548	3.96845	4.48591	1.23755	1.36272	1.03186	1.42424	1.2597	6.79435	0.00914469	0.114096	ENSMUSG00000097251.2
ENSMUSG00000028005	Gucy1b1	9.9268	4.86024	4.43869	14.8506	9.38763	13.6633	-1.04548	3.26507	6.78763	0.00917918	0.11444	ENSMUSG00000028005.13
ENSMUSG00000040532	Abhd11	34.7438	84.5413	102.468	24.6656	55.9472	38.7127	0.830769	5.83093	6.78501	0.00919264	0.114515	ENSMUSG00000040532.14
ENSMUSG00000081887	Gm12097	0.463869	0	0	0.682784	0.22712	0.996282	-2.89462	-1.03274	6.78379	0.00919896	0.114515	ENSMUSG00000081887.1
ENSMUSG00000058690	Ccser2	108.128	37.1875	24.6961	140.568	54.6981	113.79	-1.02969	6.32075	6.78159	0.00921027	0.11457	ENSMUSG00000058690.14
ENSMUSG00000019997	Ccn2	5.05617	12.9755	18.4159	19.4167	18.0182	30.2443	-1.02847	4.12515	6.77997	0.00921863	0.114588	ENSMUSG00000019997.11
ENSMUSG00000064351	mt-Co1	16188.4	5908.08	3182.87	17871.2	10461.5	21551.9	-1.21422	13.6128	6.77681	0.00923499	0.114706	ENSMUSG00000064351.1
ENSMUSG00000086877	A230072C01Rik	4.2676	0.936376	1.32216	4.77949	4.35313	5.79979	-1.49104	1.87648	6.77231	0.00925832	0.11491	ENSMUSG00000086877.7
ENSMUSG00000030930	Chst15	57.3342	56.7176	53.6421	36.5716	35.0522	27.042	0.776705	5.4747	6.76882	0.00927642	0.115048	ENSMUSG00000030930.14
ENSMUSG00000025466	Fuom	16.189	31.0342	37.3983	8.8762	20.7058	17.1503	0.858175	4.45742	6.76728	0.00928444	0.115062	ENSMUSG00000025466.19
ENSMUSG00000030960	Eef1akmt2	7.74661	5.35072	2.12491	10.8819	9.57689	15.8338	-1.36436	3.11848	6.76451	0.00929883	0.115154	ENSMUSG00000030960.16
ENSMUSG00000101067	Gm29007	0.139161	0.0445893	0.236101	0.554762	0.492093	0.569304	-2.00537	-1.21494	6.76001	0.00932235	0.11536	ENSMUSG00000101067.1
ENSMUSG00000037053	Azgp1	0.0927738	0.802608	0.188881	0.128022	4.99664	0.604886	-1.8999	0.311127	6.75536	0.00934666	0.115568	ENSMUSG00000037053.6
ENSMUSG00000058624	Gda	108.592	47.8443	45.8507	119.829	88.0847	160.473	-0.940855	6.57299	6.75413	0.00935311	0.115568	ENSMUSG00000058624.13
ENSMUSG00000020427	Igfbp3	28.9454	22.2055	29.9848	94.1816	27.1408	51.3085	-0.920946	5.40541	6.74854	0.00938243	0.115587	ENSMUSG00000020427.11
ENSMUSG00000024298	Zfp871	54.0408	7.491	8.16908	60.3837	14.4978	36.9692	-1.08487	4.92333	6.7516	0.00936639	0.115587	ENSMUSG00000024298.15
ENSMUSG00000048755	Mcat	39.4289	87.7072	105.159	30.2559	54.7738	37.2538	0.851816	5.88683	6.74894	0.00938036	0.115587	ENSMUSG00000048755.9
ENSMUSG00000060992	Copz1	121.163	261.383	284.832	87.2684	168.902	124.144	0.766768	7.44867	6.75076	0.00937077	0.115587	ENSMUSG00000060992.9
ENSMUSG00000027076	Timm10	23.982	39.9074	39.9482	11.7354	25.5131	23.0212	0.822245	4.77766	6.74496	0.00940129	0.115655	ENSMUSG00000027076.10
ENSMUSG00000109408	A930037H05Rik	1.80909	0.312125	0.188881	2.98718	0.984187	1.88582	-1.75806	0.537061	6.74485	0.00940189	0.115655	ENSMUSG00000109408.1
ENSMUSG00000031959	Wdr59	30.8009	18.6829	15.3938	9.72968	9.38763	12.24	0.99506	4.01015	6.74049	0.00942489	0.115681	ENSMUSG00000031959.15
ENSMUSG00000040414	Slc25a28	86.558	94.5739	109.976	46.6854	72.3756	52.803	0.778582	6.27124	6.74061	0.00942423	0.115681	ENSMUSG00000040414.8
ENSMUSG00000085558	4930412C18Rik	3.98927	1.47145	3.87205	6.61447	4.99664	8.18375	-1.17591	2.3071	6.74229	0.00941537	0.115681	ENSMUSG00000085558.7
ENSMUSG00000024383	Map3k2	35.3468	8.29361	7.17746	42.6313	15.5199	27.1131	-1.02062	4.50888	6.73419	0.0094582	0.115993	ENSMUSG00000024383.9
ENSMUSG00000026005	Rpe	54.5974	16.8993	10.0107	63.9684	29.1849	70.5937	-1.24289	5.35648	6.73305	0.00946426	0.115993	ENSMUSG00000026005.15
ENSMUSG00000020728	Cep112	3.52541	0.445893	1.4166	6.48645	1.32487	4.16304	-1.30449	1.5763	6.72879	0.00948687	0.116184	ENSMUSG00000020728.17
ENSMUSG00000050310	Rictor	31.4039	3.87927	2.12491	35.078	8.13847	20.9575	-1.44776	4.08884	6.72696	0.00949661	0.116218	ENSMUSG00000050310.9
ENSMUSG00000016918	Sulf1	28.2032	28.448	26.6322	66.5288	39.746	44.4769	-0.819854	5.28893	6.71925	0.00953775	0.116452	ENSMUSG00000016918.15
ENSMUSG00000032093	Cd3e	4.9634	4.28057	8.26352	2.17638	2.72544	2.3128	1.22614	2.06731	6.71611	0.0095546	0.116452	ENSMUSG00000032093.7
ENSMUSG00000054843	Atrnl1	38.965	21.3137	13.0328	67.3396	27.368	37.3962	-0.887098	5.10113	6.71748	0.00954723	0.116452	ENSMUSG00000054843.9
ENSMUSG00000066057	Gm1976	1.71632	0.891786	0.944403	3.84066	2.30905	2.59745	-1.32322	1.09867	6.71588	0.0095558	0.116452	ENSMUSG00000066057.7
ENSMUSG00000085615	A330035P11Rik	2.36573	0.980965	1.03884	5.88901	2.00623	2.98885	-1.28993	1.39727	6.71551	0.0095578	0.116452	ENSMUSG00000085615.2
ENSMUSG00000099077	Ppp2r3d	14.1944	17.2561	18.6047	6.87052	11.8859	7.75677	0.947551	3.68218	6.7164	0.00955301	0.116452	ENSMUSG00000099077.4
ENSMUSG00000096842	Gm10736	74.7293	302.048	578.73	59.0182	206.793	121.796	1.0295	7.80686	6.71287	0.00957196	0.116539	ENSMUSG00000096842.1
ENSMUSG00000047757	Fancb	1.80909	0.847197	0.0944403	3.2859	1.96837	3.52257	-2.05141	1.01337	6.70898	0.00959286	0.116664	ENSMUSG00000047757.17
ENSMUSG00000100980	Gm29100	0.649417	0.133768	0	0.725458	1.32487	0.889538	-2.55388	-0.481286	6.70835	0.00959625	0.116664	ENSMUSG00000100980.1
ENSMUSG00000026834	Acvr1c	155.535	43.4746	32.2986	224.465	58.6727	104.112	-0.877257	6.68898	6.70692	0.00960397	0.116673	ENSMUSG00000026834.13
ENSMUSG00000046178	Nxph1	0.834964	0.980965	0.188881	4.39542	1.02204	2.17047	-1.92598	0.757624	6.70047	0.00963875	0.116996	ENSMUSG00000046178.3
ENSMUSG00000060780	Lrrtm1	2.04102	0.490482	1.1805	0.256044	0.264973	0.426978	1.77913	-0.238546	6.69937	0.00964468	0.116996	ENSMUSG00000060780.2
ENSMUSG00000001986	Gria3	8.34964	0.980965	1.6527	9.47363	3.06612	8.93096	-1.39842	2.45938	6.69211	0.00968407	0.11704	ENSMUSG00000001986.16
ENSMUSG00000020878	Lrrc46	0.371095	1.2485	1.27494	0.128022	0.45424	0.284652	1.71414	-0.5104	6.69274	0.00968064	0.11704	ENSMUSG00000020878.6
ENSMUSG00000022437	Samm50	132.527	262.141	249.039	106.898	147.931	107.634	0.782512	7.39035	6.69509	0.00966786	0.11704	ENSMUSG00000022437.7
ENSMUSG00000023963	Cyp39a1	2.96876	2.58618	1.03884	6.27308	4.01245	5.62188	-1.35173	1.94296	6.69616	0.00966209	0.11704	ENSMUSG00000023963.10
ENSMUSG00000043241	Upf2	24.214	4.994	4.91089	33.2857	7.79779	29.8885	-1.20782	4.13806	6.68962	0.0096976	0.11704	ENSMUSG00000043241.14
ENSMUSG00000055003	Lrtm2	0.371095	0.980965	0.472201	0.085348	0.151413	0.213489	1.93307	-1.1325	6.69269	0.00968088	0.11704	ENSMUSG00000055003.14
ENSMUSG00000115338	Pnp	61.741	185.046	167.915	39.9429	111.327	95.0382	0.727808	6.78461	6.68988	0.0096962	0.11704	ENSMUSG00000115338.2
ENSMUSG00000030584	Dpf1	3.66457	1.29309	1.88881	0.768132	0.984187	0.391397	1.63131	0.648454	6.68758	0.00970868	0.117089	ENSMUSG00000030584.14
ENSMUSG00000045092	S1pr1	70.74	46.6404	47.5035	99.0464	75.0632	105.819	-0.775268	6.21388	6.68522	0.00972156	0.117159	ENSMUSG00000045092.8
ENSMUSG00000087138	Gm15545	5.89114	5.03859	7.22468	2.73114	2.42261	3.13117	1.12308	2.16321	6.67927	0.00975408	0.117466	ENSMUSG00000087138.1
ENSMUSG00000028096	Gpr89	24.1212	53.195	53.2171	19.8007	26.838	21.1354	0.870969	5.04989	6.67449	0.00978026	0.117696	ENSMUSG00000028096.13
ENSMUSG00000023912	Slc25a27	5.28811	0.758018	0.613862	6.5718	2.30905	4.83909	-1.57144	1.80171	6.67179	0.00979507	0.117704	ENSMUSG00000023912.10
ENSMUSG00000025743	Sdc3	133.177	148.928	176.603	94.2669	103.718	66.7509	0.805826	6.91466	6.67266	0.00979032	0.117704	ENSMUSG00000025743.14
ENSMUSG00000079243	Xirp1	0.974125	0.936376	2.03047	8.23609	0.492093	23.9464	-2.14775	2.63658	6.66516	0.0098316	0.118057	ENSMUSG00000079243.4
ENSMUSG00000027329	Spef1	15.2149	17.2115	24.1295	7.68132	12.4159	9.32236	0.942682	3.84835	6.65992	0.00986052	0.118275	ENSMUSG00000027329.9
ENSMUSG00000042759	Apobr	21.8482	36.9645	49.9589	14.0824	23.2041	21.9182	0.83197	4.81105	6.65712	0.00987606	0.118275	ENSMUSG00000042759.12
ENSMUSG00000050705	2310061I04Rik	31.6823	60.151	73.8051	20.4409	41.4494	30.6713	0.811775	5.42994	6.65774	0.0098726	0.118275	ENSMUSG00000050705.15
ENSMUSG00000116995	Gm21926	12.2925	5.03859	5.66642	13.4423	14.6492	17.9331	-1.11316	3.53595	6.65673	0.00987817	0.118275	ENSMUSG00000116995.1
ENSMUSG00000020676	Ccl11	71.8069	32.5056	44.6702	73.314	101.636	97.4578	-0.937368	6.13599	6.65068	0.0099118	0.118336	ENSMUSG00000020676.2
ENSMUSG00000026854	Usp20	30.2907	24.97	31.0236	15.576	18.4724	13.3075	0.871764	4.48203	6.65109	0.00990954	0.118336	ENSMUSG00000026854.16
ENSMUSG00000027428	Rbbp9	29.9659	18.0587	14.7799	43.4422	28.655	38.7483	-0.86142	4.85961	6.65282	0.00989993	0.118336	ENSMUSG00000027428.9
ENSMUSG00000040717	Il17rd	10.4371	6.10874	6.28028	20.2702	11.2424	12.24	-0.933147	3.48357	6.65215	0.0099036	0.118336	ENSMUSG00000040717.6
ENSMUSG00000042429	Adora1	71.3895	119.41	90.6626	63.8403	43.5692	46.0425	0.866279	6.1811	6.64787	0.00992745	0.118438	ENSMUSG00000042429.8
ENSMUSG00000027677	Ttc14	60.7669	4.77106	4.62757	64.1391	9.99328	43.2671	-1.41069	4.97024	6.64341	0.00995232	0.118529	ENSMUSG00000027677.17
ENSMUSG00000028978	Nos3	75.054	97.829	109.551	55.9883	63.1015	41.3813	0.818195	6.20734	6.64011	0.00997076	0.118529	ENSMUSG00000028978.12
ENSMUSG00000030265	Kras	37.2951	12.4404	10.3412	45.2345	21.1979	46.7185	-1.06043	4.85617	6.64047	0.00996879	0.118529	ENSMUSG00000030265.14
ENSMUSG00000031722	Hp	1543.25	1680.84	1389.78	765.359	1166.68	882.92	0.730815	10.274	6.64024	0.00997005	0.118529	ENSMUSG00000031722.10
ENSMUSG00000033082	Clec1a	7.32913	0.891786	0.472201	7.93737	2.87685	9.14445	-1.90684	2.28391	6.64137	0.00996374	0.118529	ENSMUSG00000033082.10
ENSMUSG00000060681	Slc9a6	54.551	55.8704	35.9817	85.2627	80.7033	79.6314	-0.772669	6.03178	6.63163	0.0100184	0.11901	ENSMUSG00000060681.15
ENSMUSG00000061665	Cd2ap	69.9979	12.708	14.591	82.0621	21.6143	62.0542	-1.01672	5.45699	6.62903	0.010033	0.119049	ENSMUSG00000061665.7
ENSMUSG00000069495	Epc2	20.3639	6.95593	5.00533	28.2929	11.1667	22.2384	-1.08585	3.97827	6.62851	0.0100359	0.119049	ENSMUSG00000069495.12
ENSMUSG00000038843	Gcnt1	7.37552	3.52256	3.11653	12.1194	5.98083	11.8842	-1.12818	2.89271	6.62627	0.0100485	0.119113	ENSMUSG00000038843.18
ENSMUSG00000041828	Abca8a	53.2986	21.492	25.2628	82.9156	34.7115	49.7785	-0.768734	5.48101	6.6185	0.0100925	0.119549	ENSMUSG00000041828.15
ENSMUSG00000037736	Limch1	17.5806	7.53559	5.76086	27.4394	11.356	19.9256	-0.99966	3.90909	6.61412	0.0101173	0.119673	ENSMUSG00000037736.20
ENSMUSG00000048406	B330016D10Rik	6.95804	13.4214	15.2049	4.77949	5.64015	6.40467	1.01791	3.13893	6.61496	0.0101126	0.119673	ENSMUSG00000048406.5
ENSMUSG00000032328	Tmem30a	114.947	41.914	30.457	148.335	60.5653	160.935	-1.07765	6.53842	6.60491	0.0101698	0.120207	ENSMUSG00000032328.12
ENSMUSG00000011305	Plin5	25.4664	38.9711	21.2491	12.4608	11.4317	18.6091	0.997388	4.42229	6.59926	0.0102021	0.120446	ENSMUSG00000011305.11
ENSMUSG00000049047	Armcx3	13.8697	4.45893	3.02209	19.8861	7.3814	15.727	-1.18386	3.43497	6.59885	0.0102045	0.120446	ENSMUSG00000049047.11
ENSMUSG00000015016	Acsf3	44.5778	73.394	80.1326	32.1762	46.1811	33.6957	0.795861	5.694	6.59317	0.0102371	0.120734	ENSMUSG00000015016.8
ENSMUSG00000026748	Plxdc2	57.5198	44.6785	28.9932	100.839	55.5308	73.4047	-0.820537	5.91291	6.59119	0.0102485	0.120734	ENSMUSG00000026748.13
ENSMUSG00000079669	Gm17396	3.24708	5.12777	3.77761	2.04835	1.21131	1.56559	1.33245	1.53682	6.5908	0.0102507	0.120734	ENSMUSG00000079669.2
ENSMUSG00000003344	Btbd2	50.7937	126.455	156.346	43.9969	72.9434	48.889	0.891687	6.38044	6.58744	0.01027	0.120877	ENSMUSG00000003344.14
ENSMUSG00000035164	Zc3h12c	6.91165	1.33768	0.897182	11.9061	2.2712	5.51514	-1.34596	2.29068	6.58058	0.0103097	0.121258	ENSMUSG00000035164.8
ENSMUSG00000022323	Rida	24.1212	12.485	5.99696	25.8605	25.2482	35.5815	-1.20878	4.43599	6.57424	0.0103465	0.121519	ENSMUSG00000022323.11
ENSMUSG00000109819	B930018H19Rik	0.324708	0.445893	0.14166	0.597436	1.21131	1.63675	-1.85314	-0.27467	6.5751	0.0103415	0.121519	ENSMUSG00000109819.1
ENSMUSG00000025105	Bnc1	2.1338	3.03207	4.43869	12.1194	7.30569	5.37281	-1.33784	2.54211	6.57221	0.0103583	0.121571	ENSMUSG00000025105.10
ENSMUSG00000025429	Pstpip2	2.41212	0.535072	1.27494	3.58462	2.61188	3.73606	-1.42847	1.29442	6.56434	0.0104042	0.121852	ENSMUSG00000025429.9
ENSMUSG00000040118	Cacna2d1	15.7716	4.54811	6.13862	24.6656	6.88931	22.0605	-1.02584	3.74813	6.56544	0.0103978	0.121852	ENSMUSG00000040118.15
ENSMUSG00000078348	Sf3b5	67.9568	154.725	187.794	46.8134	109.926	73.4403	0.793849	6.73948	6.56506	0.0104	0.121852	ENSMUSG00000078348.4
ENSMUSG00000019943	Atp2b1	70.0442	14.9374	15.2993	80.8673	26.1567	57.3218	-0.965998	5.46569	6.56102	0.0104237	0.121908	ENSMUSG00000019943.10
ENSMUSG00000041225	Arhgap12	34.3263	8.07067	8.64128	40.0282	14.6114	40.7053	-1.09103	4.61405	6.56115	0.0104229	0.121908	ENSMUSG00000041225.16
ENSMUSG00000036202	Rif1	18.6012	3.29961	2.36101	25.3484	5.60229	14.3038	-1.23381	3.54504	6.55604	0.0104529	0.122163	ENSMUSG00000036202.16
ENSMUSG00000024645	Timm21	20.3175	12.6634	11.3801	26.8846	21.1222	37.8587	-0.953905	4.44625	6.55078	0.0104838	0.122439	ENSMUSG00000024645.5
ENSMUSG00000021222	Dcaf4	25.9767	45.169	53.8309	19.5874	27.2544	19.3919	0.869131	4.99742	6.53916	0.0105525	0.123154	ENSMUSG00000021222.9
ENSMUSG00000096956	Snhg18	39.1506	111.072	87.2156	29.1464	58.4834	45.7578	0.762144	5.95145	6.53784	0.0105604	0.12316	ENSMUSG00000096956.2
ENSMUSG00000007594	Hapln4	0.788578	0.62425	1.60548	0.085348	0.45424	0.284652	1.91617	-0.487545	6.52898	0.0106131	0.123303	ENSMUSG00000007594.10
ENSMUSG00000021250	Fos	9.37016	10.2555	7.79132	51.3795	18.6238	9.14445	-1.17213	4.15763	6.53086	0.0106019	0.123303	ENSMUSG00000021250.13
ENSMUSG00000030341	Tnfrsf1a	184.295	367.906	391.408	147.78	225.417	154.139	0.789244	7.93801	6.53429	0.0105814	0.123303	ENSMUSG00000030341.17
ENSMUSG00000033799	Tasor2	18.0909	1.07014	2.40823	24.8363	2.08193	10.1052	-1.14764	3.2997	6.52945	0.0106103	0.123303	ENSMUSG00000033799.10
ENSMUSG00000040253	Gbp7	33.0739	5.66284	5.09977	34.9927	11.9617	27.5045	-1.18084	4.30773	6.5283	0.0106171	0.123303	ENSMUSG00000040253.15
ENSMUSG00000041035	Gm17018	24.4459	48.5578	48.3534	13.8264	33.7273	23.0568	0.804928	5.00327	6.53252	0.010592	0.123303	ENSMUSG00000041035.9
ENSMUSG00000022180	Slc7a8	42.0729	54.399	47.2673	30.5119	29.942	22.8078	0.792222	5.24445	6.51988	0.0106675	0.12362	ENSMUSG00000022180.7
ENSMUSG00000024169	Ift140	38.1764	32.4164	37.0206	22.4039	21.9928	16.9724	0.817423	4.81956	6.52012	0.0106661	0.12362	ENSMUSG00000024169.16
ENSMUSG00000024853	Sf3b2	259.164	199.671	235.345	135.021	150.732	130.691	0.731928	7.53278	6.51629	0.0106891	0.12362	ENSMUSG00000024853.10
ENSMUSG00000044927	H1f10	15.3077	77.6746	87.4045	15.4053	34.4465	26.5082	0.973793	5.4217	6.51694	0.0106852	0.12362	ENSMUSG00000044927.6
ENSMUSG00000098895	Gm21013	0.139161	0.222947	0.236101	0.64011	0.832773	0.604886	-1.77549	-0.892548	6.51807	0.0106784	0.12362	ENSMUSG00000098895.1
ENSMUSG00000109089	4833411C07Rik	0.834964	0.267536	0.236101	2.34707	0.870627	0.71163	-1.57147	-0.0515214	6.51698	0.010685	0.12362	ENSMUSG00000109089.1
ENSMUSG00000025780	Itih5	247.474	121.06	88.2544	555.744	120.298	249.213	-0.891583	7.84816	6.51309	0.0107084	0.123757	ENSMUSG00000025780.7
ENSMUSG00000001670	Tat	0.185548	0.936376	0.424981	0.469414	3.9746	0.996282	-1.5942	0.340106	6.50842	0.0107365	0.123939	ENSMUSG00000001670.13
ENSMUSG00000036036	Zfp57	4.73147	1.2485	0.897182	5.71832	3.82319	5.1949	-1.44116	1.88555	6.508	0.010739	0.123939	ENSMUSG00000036036.15
ENSMUSG00000033735	Spr	67.6321	167.255	169.237	55.5189	96.3746	67.9607	0.799516	6.70144	6.49901	0.0107934	0.124473	ENSMUSG00000033735.9
ENSMUSG00000034780	B3galt1	6.63333	2.58618	1.84159	9.13224	5.60229	8.21933	-1.22537	2.52652	6.49789	0.0108003	0.124473	ENSMUSG00000034780.6
ENSMUSG00000036093	Arl5a	61.1843	18.46	13.6938	81.0806	26.6109	61.0935	-1.01398	5.45208	6.49475	0.0108193	0.124597	ENSMUSG00000036093.7
ENSMUSG00000045555	Mettl24	9.27738	13.5106	9.91623	6.95587	4.80737	4.09187	1.06169	3.02958	6.49364	0.0108261	0.124597	ENSMUSG00000045555.3
ENSMUSG00000026938	Fcna	20.1783	49.5387	71.4441	67.809	118.897	67.676	-0.984662	6.04477	6.49086	0.0108431	0.12462	ENSMUSG00000026938.10
ENSMUSG00000072618	Gm10384	0.371095	0.356714	0.849962	1.49359	0.90848	2.06373	-1.52308	0.140604	6.49147	0.0108393	0.12462	ENSMUSG00000072618.2
ENSMUSG00000015243	Abca1	280.641	57.0743	52.556	323.981	91.4915	214.201	-0.961386	7.41004	6.48749	0.0108636	0.12463	ENSMUSG00000015243.4
ENSMUSG00000026308	Klhl30	0.231935	0	1.46382	1.28022	0.11356	3.23792	-1.87412	0.204403	6.48737	0.0108644	0.12463	ENSMUSG00000026308.8
ENSMUSG00000075410	Prcd	3.24708	8.96245	7.69688	1.79231	4.99664	2.20605	1.16579	2.29036	6.48703	0.0108664	0.12463	ENSMUSG00000075410.13
ENSMUSG00000008668	Rps18	423.884	1560.98	2045.39	377.025	816.421	824.459	0.806881	9.97743	6.48237	0.010895	0.124872	ENSMUSG00000008668.15
ENSMUSG00000017801	Mlx	23.3326	43.4746	51.6588	17.283	24.3018	22.4164	0.827145	4.9301	6.47447	0.0109435	0.125341	ENSMUSG00000017801.15
ENSMUSG00000028048	Gba	58.1228	79.5027	85.3268	42.7167	52.0862	32.8417	0.808888	5.87055	6.46888	0.010978	0.12565	ENSMUSG00000028048.11
ENSMUSG00000024639	Gnaq	68.7918	21.4475	16.7159	87.7805	32.7053	59.3856	-0.920764	5.58171	6.46513	0.0110012	0.125828	ENSMUSG00000024639.5
ENSMUSG00000031725	Ces1f	292.609	308.023	242.239	162.929	224.054	134.961	0.715991	7.83001	6.45759	0.0110479	0.126276	ENSMUSG00000031725.8
ENSMUSG00000034908	Sidt2	255.638	418.515	511.725	192.204	286.133	189.543	0.795264	8.27163	6.4561	0.0110572	0.126278	ENSMUSG00000034908.16
ENSMUSG00000041220	Elovl6	145.516	81.6876	130.139	161.436	157.167	334.929	-0.82106	7.39725	6.45513	0.0110633	0.126278	ENSMUSG00000041220.10
ENSMUSG00000021485	Mxd3	1.29883	4.77106	4.29703	0.64011	2.11979	1.3521	1.29569	1.31498	6.45053	0.0110919	0.126484	ENSMUSG00000021485.14
ENSMUSG00000024844	Banf1	69.8587	151.871	145.674	44.5944	98.9486	77.9235	0.722818	6.618	6.44979	0.0110966	0.126484	ENSMUSG00000024844.15
ENSMUSG00000015337	Endog	14.8438	40.5763	43.4425	12.8449	19.4188	15.7982	0.91639	4.61833	6.44703	0.0111138	0.126594	ENSMUSG00000015337.5
ENSMUSG00000000058	Cav2	441.557	117.181	67.5248	499.841	196.534	531.695	-1.25838	8.27216	6.43972	0.0111596	0.126595	ENSMUSG00000000058.6
ENSMUSG00000024319	Vps52	82.8006	98.6761	107.662	55.9456	66.1298	49.5295	0.753877	6.26428	6.44059	0.0111542	0.126595	ENSMUSG00000024319.18
ENSMUSG00000026198	Abcb6	1.29883	2.85372	2.73877	0.896154	0.870627	0.569304	1.50867	0.686326	6.44201	0.0111452	0.126595	ENSMUSG00000026198.15
ENSMUSG00000027276	Jag1	71.4822	16.8102	11.7578	81.038	29.942	43.6941	-0.96028	5.41071	6.44138	0.0111492	0.126595	ENSMUSG00000027276.7
ENSMUSG00000029828	4921507P07Rik	1.39161	0.178357	0.0944403	1.70696	1.17345	1.28093	-2.02242	0.0867348	6.44238	0.011143	0.126595	ENSMUSG00000029828.4
ENSMUSG00000056952	Tatdn2	44.0212	98.7653	81.4075	38.7053	42.0172	39.2464	0.827071	5.84388	6.44175	0.0111468	0.126595	ENSMUSG00000056952.13
ENSMUSG00000006019	Dhx34	26.0694	35.3147	45.9452	18.7766	23.3934	14.1614	0.917348	4.77346	6.43082	0.0112157	0.127144	ENSMUSG00000006019.15
ENSMUSG00000025909	Sntg1	0.60303	0.445893	1.1805	2.38975	1.51413	2.02815	-1.48158	0.538742	6.4241	0.0112582	0.127539	ENSMUSG00000025909.16
ENSMUSG00000112276	5033421B08Rik	2.41212	6.15333	4.24981	0.810806	3.59607	1.60117	1.23044	1.6845	6.42062	0.0112803	0.127702	ENSMUSG00000112276.1
ENSMUSG00000030557	Mef2a	70.7864	17.7465	14.0244	80.6539	30.0555	64.0112	-1.03187	5.53299	6.41624	0.0113081	0.127756	ENSMUSG00000030557.17
ENSMUSG00000031782	Coq9	148.113	274.447	307.828	107.282	180.295	137.914	0.74283	7.59039	6.41705	0.011303	0.127756	ENSMUSG00000031782.15
ENSMUSG00000057103	Nat8f1	4.49953	8.91786	9.39681	1.62161	6.35936	3.41583	1.12915	2.53065	6.41799	0.011297	0.127756	ENSMUSG00000057103.11
ENSMUSG00000028093	Acp6	48.799	42.1369	44.0092	29.5304	24.4911	25.5831	0.763232	5.16323	6.40991	0.0113485	0.128099	ENSMUSG00000028093.15
ENSMUSG00000064367	mt-Nd5	3341.16	677.267	491.892	4921.89	835.65	3304.81	-1.16753	11.1435	6.40787	0.0113615	0.128099	ENSMUSG00000064367.1
ENSMUSG00000113335	Gm48296	0.278321	0.267536	0.14166	0.64011	0.832773	0.853956	-1.75003	-0.74461	6.4083	0.0113588	0.128099	ENSMUSG00000113335.1
ENSMUSG00000039967	Zfp292	23.6573	4.5927	5.90252	32.6883	7.53281	21.1354	-0.998595	4.00046	6.40473	0.0113817	0.128238	ENSMUSG00000039967.14
ENSMUSG00000021134	Srsf5	361.864	82.1781	78.4326	364.65	167.274	248.466	-0.902451	7.76308	6.40071	0.0114075	0.128327	ENSMUSG00000021134.17
ENSMUSG00000022053	Ebf2	27.6002	10.4785	12.23	43.6555	17.6018	25.4764	-0.82175	4.51899	6.3987	0.0114204	0.128327	ENSMUSG00000022053.13
ENSMUSG00000029123	Stk32b	0.0927738	0.401304	0.424981	0.981502	0.832773	1.13861	-1.77393	-0.435222	6.39962	0.0114145	0.128327	ENSMUSG00000029123.8
ENSMUSG00000064138	Fam172a	22.8224	12.4404	9.44403	33.9258	18.4724	29.1413	-0.916973	4.40136	6.39928	0.0114167	0.128327	ENSMUSG00000064138.14
ENSMUSG00000040046	Tph1	0.510256	0.0445893	0.0472201	0.981502	0.605653	0.320234	-2.06689	-0.983741	6.39688	0.0114321	0.128372	ENSMUSG00000040046.14
ENSMUSG00000027459	Fam110a	5.19533	9.85424	16.7159	3.37125	6.20795	2.52629	1.31386	2.88382	6.39451	0.0114474	0.128457	ENSMUSG00000027459.16
ENSMUSG00000039841	Zfp800	9.46293	2.27405	2.17213	13.3143	4.20172	11.3149	-1.23024	2.8509	6.39323	0.0114556	0.128462	ENSMUSG00000039841.14
ENSMUSG00000028780	Sema3c	70.4153	32.0151	20.3519	136.045	32.516	90.1636	-1.03537	5.99264	6.38963	0.0114789	0.128636	ENSMUSG00000028780.13
ENSMUSG00000038702	Dsel	13.5914	3.87927	4.01371	18.7339	6.43507	20.3882	-1.16109	3.49407	6.38099	0.0115349	0.129177	ENSMUSG00000038702.6
ENSMUSG00000022723	Crybg3	25.3736	9.85424	9.77457	43.5275	14.9142	21.598	-0.839483	4.38725	6.37836	0.011552	0.129195	ENSMUSG00000022723.16
ENSMUSG00000095315	Gm10130	2.08741	0.62425	1.60548	4.05403	1.96837	3.94955	-1.28328	1.30688	6.37836	0.011552	0.129195	ENSMUSG00000095315.2
ENSMUSG00000049658	Bdp1	24.0284	4.1914	4.39147	28.805	7.9492	19.5698	-1.09783	3.89817	6.37399	0.0115805	0.129426	ENSMUSG00000049658.13
ENSMUSG00000019732	Calr3	2.1338	2.14029	2.73877	5.20623	6.35936	4.37653	-1.17587	1.97082	6.36758	0.0116224	0.129432	ENSMUSG00000019732.14
ENSMUSG00000024070	Prkd3	40.2638	16.2305	15.016	61.2372	21.7278	48.0706	-0.896503	5.08097	6.37115	0.011599	0.129432	ENSMUSG00000024070.15
ENSMUSG00000026421	Csrp1	280.594	595.669	805.009	264.494	320.353	258.713	0.873274	8.71726	6.36951	0.0116097	0.129432	ENSMUSG00000026421.14
ENSMUSG00000034744	Nagk	62.2512	161.458	181.986	50.2273	100.879	66.3951	0.813427	6.69963	6.36763	0.0116221	0.129432	ENSMUSG00000034744.13
ENSMUSG00000108859	Gm44776	1.90186	2.98748	1.55826	0.682784	0.79492	0.853956	1.41627	0.620618	6.36676	0.0116277	0.129432	ENSMUSG00000108859.1
ENSMUSG00000115153	Gm49240	0.371095	0.178357	0.0472201	0.469414	1.02204	0.925119	-2.1003	-0.73892	6.37199	0.0115936	0.129432	ENSMUSG00000115153.1
ENSMUSG00000112794	Gm48878	0.371095	0.0445893	0.14166	0.938828	0.302827	0.640467	-1.87904	-1.01232	6.36538	0.0116368	0.129446	ENSMUSG00000112794.1
ENSMUSG00000063838	Cdc42ep5	8.8599	39.1494	43.5842	8.27876	18.851	11.9198	1.01698	4.44935	6.36369	0.0116479	0.129482	ENSMUSG00000063838.6
ENSMUSG00000116165	Pdxp	2.36573	4.54811	6.7997	1.32289	2.00623	2.3128	1.20023	1.72196	6.35945	0.0116758	0.129706	ENSMUSG00000116165.1
ENSMUSG00000001510	Dlx3	0.788578	3.21043	0.661082	0.298718	0.378533	0.391397	1.76921	0.0412426	6.35566	0.0117008	0.129897	ENSMUSG00000001510.8
ENSMUSG00000043131	Mob1a	106.087	44.0988	33.7624	131.479	65.7512	129.623	-0.932037	6.41321	6.353	0.0117183	0.130004	ENSMUSG00000043131.14
ENSMUSG00000056832	Ttc26	1.11329	0.758018	0.991623	3.07253	1.47628	2.98885	-1.34312	0.869697	6.35083	0.0117326	0.130076	ENSMUSG00000056832.14
ENSMUSG00000025040	Fundc1	23.8429	19.976	11.8995	31.152	31.9482	39.6378	-0.926514	4.72816	6.34607	0.0117642	0.130339	ENSMUSG00000025040.13
ENSMUSG00000000902	Smarcb1	59.1897	96.8926	96.8013	44.3383	57.4992	45.1174	0.757322	6.05996	6.33496	0.0118381	0.130511	ENSMUSG00000000902.13
ENSMUSG00000014496	Ankrd28	23.3326	7.26806	6.28028	33.4991	11.1289	22.025	-0.972781	4.11633	6.33633	0.0118289	0.130511	ENSMUSG00000014496.8
ENSMUSG00000019966	Kitl	78.6722	13.5997	11.8523	93.4988	21.8035	86.1429	-1.22414	5.67297	6.3343	0.0118425	0.130511	ENSMUSG00000019966.18
ENSMUSG00000025026	Add3	67.1219	41.9585	48.7784	104.082	63.745	94.7892	-0.731437	6.13277	6.33709	0.0118239	0.130511	ENSMUSG00000025026.15
ENSMUSG00000033446	Lpar6	39.6608	15.3833	11.9467	45.1918	27.6708	46.0781	-0.986419	4.95793	6.3381	0.0118171	0.130511	ENSMUSG00000033446.7
ENSMUSG00000035296	Sgcg	0.695804	1.2485	2.03047	5.33425	1.21131	7.65003	-1.62302	1.64571	6.34187	0.011792	0.130511	ENSMUSG00000035296.14
ENSMUSG00000040722	Scamp5	36.5065	46.8188	47.2201	22.0625	30.6233	23.9464	0.772644	5.11295	6.33571	0.0118331	0.130511	ENSMUSG00000040722.7
ENSMUSG00000058715	Fcer1g	59.468	102.377	138.733	28.6769	88.009	64.616	0.79176	6.32898	6.33885	0.0118121	0.130511	ENSMUSG00000058715.11
ENSMUSG00000025134	Alyref	37.8981	61.8008	53.406	22.3612	37.2477	31.7031	0.747836	5.351	6.33216	0.0118568	0.130582	ENSMUSG00000025134.2
ENSMUSG00000063558	Aox1	128.306	37.5888	29.9376	127.638	99.1379	71.8747	-0.889885	6.36633	6.32139	0.011929	0.13129	ENSMUSG00000063558.4
ENSMUSG00000047260	Emc6	89.3412	207.251	269.013	65.4193	137.635	116.636	0.748286	7.2058	6.31744	0.0119556	0.131496	ENSMUSG00000047260.4
ENSMUSG00000025016	Tm9sf3	215.699	100.281	69.3664	271.962	143.994	250.245	-0.89373	7.45408	6.31464	0.0119745	0.131566	ENSMUSG00000025016.11
ENSMUSG00000117528	Gm50017	1.29883	3.03207	4.15537	0.42674	1.85481	1.10303	1.38799	1.03754	6.31415	0.0119778	0.131566	ENSMUSG00000117528.1
ENSMUSG00000031253	Srpx2	43.7892	102.511	75.93	38.2359	45.3483	36.6845	0.810383	5.83691	6.30974	0.0120076	0.131719	ENSMUSG00000031253.15
ENSMUSG00000056501	Cebpb	108.592	139.877	141.755	57.4392	93.7248	90.3771	0.714902	6.71935	6.31001	0.0120058	0.131719	ENSMUSG00000056501.3
ENSMUSG00000078122	F630028O10Rik	10.1587	3.03207	2.64433	8.15074	12.4159	16.3319	-1.47856	3.15203	6.30856	0.0120157	0.131721	ENSMUSG00000078122.4
ENSMUSG00000029571	Tmem106b	95.5107	32.6394	19.2658	132.375	42.7364	106.709	-1.0831	6.16249	6.30685	0.0120272	0.13176	ENSMUSG00000029571.14
ENSMUSG00000002835	Chaf1a	5.84475	6.51004	5.28865	3.02986	2.80115	2.41954	1.0963	2.13386	6.29858	0.0120835	0.132202	ENSMUSG00000002835.9
ENSMUSG00000079450	Cldn34c1	1.34522	0.401304	0.236101	2.56044	1.02204	1.60117	-1.59017	0.361314	6.29879	0.012082	0.132202	ENSMUSG00000079450.11
ENSMUSG00000020782	Llgl2	14.4263	17.9249	22.0518	9.8577	10.5232	7.97026	0.927558	3.79344	6.29663	0.0120967	0.13226	ENSMUSG00000020782.18
ENSMUSG00000021895	Arhgef3	31.5431	18.46	16.6687	45.0638	28.6928	42.342	-0.829766	4.93324	6.29187	0.0121293	0.132529	ENSMUSG00000021895.10
ENSMUSG00000024670	Cd6	2.69044	1.96193	10.3884	0.981502	1.66555	0.889538	1.7211	1.65944	6.29063	0.0121378	0.132535	ENSMUSG00000024670.17
ENSMUSG00000074256	Gm10655	0.788578	1.15932	1.03884	0.170696	0.45424	0.391397	1.59327	-0.428311	6.28433	0.012181	0.132763	ENSMUSG00000074256.3
ENSMUSG00000112358	Gm33869	3.15431	0	0	5.12088	0.11356	0.889538	-2.43871	0.700039	6.2841	0.0121826	0.132763	ENSMUSG00000112358.1
ENSMUSG00000115003	Gm48933	3.01515	6.77758	10.9078	2.26172	3.10397	2.34838	1.25898	2.26473	6.28435	0.0121809	0.132763	ENSMUSG00000115003.1
ENSMUSG00000007812	Zfp655	34.1872	16.1859	14.8743	41.4365	28.655	44.7615	-0.893795	4.91212	6.28263	0.0121927	0.132764	ENSMUSG00000007812.16
ENSMUSG00000109559	Gm34280	0.974125	0.579661	1.08606	2.43242	2.99041	1.81466	-1.45439	0.799203	6.28176	0.0121987	0.132764	ENSMUSG00000109559.1
ENSMUSG00000005148	Klf5	1.11329	1.47145	1.6527	3.96868	2.91471	3.41583	-1.27994	1.33136	6.27338	0.0122565	0.132815	ENSMUSG00000005148.8
ENSMUSG00000022292	Rrm2b	23.4718	7.62477	3.96649	34.95	10.334	27.718	-1.22977	4.17808	6.27146	0.0122698	0.132815	ENSMUSG00000022292.16
ENSMUSG00000022440	C1qtnf6	25.0025	72.5468	47.9757	18.4352	37.8912	24.9071	0.776119	5.24302	6.27333	0.0122569	0.132815	ENSMUSG00000022440.9
ENSMUSG00000027784	Ppm1l	11.6431	9.05163	8.12186	26.4579	12.8323	16.2252	-0.896613	3.82218	6.27222	0.0122645	0.132815	ENSMUSG00000027784.10
ENSMUSG00000030613	Ccdc90b	16.6065	10.3893	5.14699	23.044	15.5577	26.2236	-1.11092	4.02292	6.27799	0.0122246	0.132815	ENSMUSG00000030613.13
ENSMUSG00000035967	Ints6l	35.5788	4.50352	4.01371	38.1506	8.81983	29.9241	-1.28625	4.34007	6.27754	0.0122278	0.132815	ENSMUSG00000035967.15
ENSMUSG00000042895	Abra	0.185548	0.535072	0.188881	5.88901	0.22712	15.2289	-3.90518	1.93636	6.27233	0.0122638	0.132815	ENSMUSG00000042895.6
ENSMUSG00000044033	Ccdc141	5.75198	1.20391	0.991623	9.00422	2.15764	7.1163	-1.3997	2.15777	6.27066	0.0122753	0.132815	ENSMUSG00000044033.16
ENSMUSG00000076934	Iglv1	9.231	5.08318	27.7654	2.1337	6.66219	1.70791	1.9405	3.14172	6.27464	0.0122478	0.132815	ENSMUSG00000076934.2
ENSMUSG00000004552	Ctse	0.278321	0.222947	1.13328	1.53626	2.04408	1.31652	-1.87223	0.241706	6.26513	0.0123137	0.133027	ENSMUSG00000004552.16
ENSMUSG00000039376	Synpo2l	0.788578	0.356714	1.55826	6.7425	0.34068	4.76792	-1.67878	1.33334	6.26438	0.0123189	0.133027	ENSMUSG00000039376.13
ENSMUSG00000045658	Pid1	59.8855	25.0592	28.3321	75.9598	43.3421	66.6442	-0.788139	5.6427	6.26626	0.0123059	0.133027	ENSMUSG00000045658.16
ENSMUSG00000021982	Cdadc1	33.8624	29.2952	23.7989	53.7266	39.3296	60.7377	-0.812688	5.32977	6.26237	0.0123329	0.133091	ENSMUSG00000021982.14
ENSMUSG00000096967	Gm26621	1.02051	0	0	1.40824	0.264973	0.782793	-2.71446	-0.58635	6.26088	0.0123433	0.133117	ENSMUSG00000096967.3
ENSMUSG00000058331	Zfp85	3.10792	0.312125	0.283321	3.96868	1.05989	3.30908	-1.76936	1.06867	6.25698	0.0123705	0.133323	ENSMUSG00000058331.15
ENSMUSG00000046311	Zfp62	17.9517	1.69439	2.92765	19.4594	3.70963	21.2422	-1.34187	3.49264	6.25572	0.0123793	0.133332	ENSMUSG00000046311.13
ENSMUSG00000040548	Tex2	48.5207	52.66	35.9345	83.4277	69.5744	76.1089	-0.755202	5.93379	6.25398	0.0123915	0.133377	ENSMUSG00000040548.16
ENSMUSG00000021102	Glrx5	169.962	393.456	433.575	124.736	272.43	176.662	0.756008	8.03277	6.24339	0.0124658	0.133657	ENSMUSG00000021102.4
ENSMUSG00000035948	Acss3	57.1487	16.1859	13.1272	117.908	16.5041	43.445	-0.937675	5.46393	6.24567	0.0124497	0.133657	ENSMUSG00000035948.13
ENSMUSG00000039768	Dnajc11	63.9212	79.6365	87.9239	41.0097	53.3732	44.5481	0.732712	5.94981	6.24488	0.0124553	0.133657	ENSMUSG00000039768.16
ENSMUSG00000046994	Mars2	8.11771	2.94289	3.30541	11.522	5.82941	11.564	-1.09154	2.86912	6.24457	0.0124575	0.133657	ENSMUSG00000046994.9
ENSMUSG00000073733	Cplane2	0.695804	0.133768	0	1.28022	0.643507	0.391397	-2.01255	-0.711012	6.24638	0.0124447	0.133657	ENSMUSG00000073733.4
ENSMUSG00000104524	Gm37333	0.649417	1.11473	1.69992	0.469414	0.22712	0.320234	1.71751	-0.289461	6.24438	0.0124588	0.133657	ENSMUSG00000104524.1
ENSMUSG00000024937	Ehbp1l1	186.104	233.113	219.904	144.878	114.166	127.168	0.727378	7.41755	6.24117	0.0124814	0.133739	ENSMUSG00000024937.15
ENSMUSG00000026491	Ahctf1	34.4655	12.7971	11.5689	48.8618	18.6995	36.6134	-0.898258	4.76853	6.23941	0.0124938	0.133785	ENSMUSG00000026491.13
ENSMUSG00000020839	Tmigd1	2.1338	0.445893	0.236101	2.47509	1.96837	2.27722	-1.77042	0.750534	6.23761	0.0125065	0.133835	ENSMUSG00000020839.16
ENSMUSG00000022216	Psme1	111.653	254.114	322.891	82.4462	181.545	116.885	0.793594	7.47842	6.23414	0.012531	0.133889	ENSMUSG00000022216.17
ENSMUSG00000032349	Elovl5	95.0468	79.0123	53.5948	126.187	124.575	122.721	-0.752631	6.64791	6.23387	0.012533	0.133889	ENSMUSG00000032349.13
ENSMUSG00000035469	Rcbtb1	26.6725	8.11525	6.75248	30.3412	15.8605	25.1206	-1.00795	4.24031	6.23348	0.0125357	0.133889	ENSMUSG00000035469.17
ENSMUSG00000020196	Cabin1	90.5009	74.5979	74.8439	53.5132	51.9348	40.0648	0.72722	6.00714	6.23213	0.0125453	0.133905	ENSMUSG00000020196.10
ENSMUSG00000021669	Col4a3bp	51.0256	15.2495	12.9383	71.479	20.5165	53.9772	-0.978084	5.23343	6.22556	0.0125919	0.134052	ENSMUSG00000021669.15
ENSMUSG00000025235	Bbs4	4.73147	2.76454	2.50267	8.44946	4.99664	7.68561	-1.09806	2.40087	6.22644	0.0125857	0.134052	ENSMUSG00000025235.8
ENSMUSG00000026981	Il1rn	8.21048	7.53559	8.26352	0.896154	7.26784	3.02443	1.51439	2.57094	6.22495	0.0125962	0.134052	ENSMUSG00000026981.15
ENSMUSG00000031808	Slc27a1	788.067	495.789	620	1304.03	1409.17	718.925	-0.814236	9.79672	6.22225	0.0126155	0.134052	ENSMUSG00000031808.7
ENSMUSG00000050714	Zbtb26	10.2979	0.936376	0.330541	9.55898	3.48251	7.18747	-1.94153	2.42949	6.22237	0.0126146	0.134052	ENSMUSG00000050714.9
ENSMUSG00000052406	Rexo4	42.4904	50.3413	51.2338	22.4465	33.5759	30.2443	0.754605	5.26551	6.22725	0.0125799	0.134052	ENSMUSG00000052406.14
ENSMUSG00000097174	Gm4890	0.463869	2.31864	3.35263	2.73114	5.98083	4.51885	-1.37799	1.73324	6.22278	0.0126117	0.134052	ENSMUSG00000097174.2
ENSMUSG00000035762	Tmem161b	10.8545	1.42686	0.944403	9.98572	4.61811	12.1689	-1.70391	2.75708	6.22077	0.012626	0.134078	ENSMUSG00000035762.11
ENSMUSG00000027762	Sucnr1	48.4279	38.213	23.7989	63.5416	55.8715	75.1126	-0.860125	5.6702	6.21906	0.0126382	0.134122	ENSMUSG00000027762.6
ENSMUSG00000029298	Gbp9	37.5734	4.72647	6.0914	35.7608	12.0752	24.9426	-1.10383	4.34202	6.21212	0.0126879	0.134394	ENSMUSG00000029298.15
ENSMUSG00000040152	Thbs1	167.967	188.747	97.7929	418.504	198.238	203.348	-0.818112	7.73146	6.2142	0.0126729	0.134394	ENSMUSG00000040152.8
ENSMUSG00000059897	Zfp930	5.10256	1.2485	1.55826	6.4011	2.99041	9.25119	-1.36451	2.177	6.21209	0.0126881	0.134394	ENSMUSG00000059897.5
ENSMUSG00000027901	Dennd2d	11.2256	6.77758	9.25515	18.6059	14.5735	16.3675	-0.883833	3.68841	6.21089	0.0126966	0.134398	ENSMUSG00000027901.12
ENSMUSG00000115009	G930009F23Rik	0.60303	0.267536	1.03884	2.43242	0.79492	2.02815	-1.49108	0.362425	6.20975	0.0127049	0.1344	ENSMUSG00000115009.1
ENSMUSG00000022899	Slc15a2	6.40139	2.31864	0.236101	16.0881	2.95256	8.93096	-2.00749	2.64307	6.20799	0.0127175	0.134448	ENSMUSG00000022899.9
ENSMUSG00000026393	Nek7	79.9247	29.964	22.9018	106.685	40.3895	108.275	-1.01083	6.01753	6.20502	0.0127389	0.134588	ENSMUSG00000026393.10
ENSMUSG00000003346	Abhd17a	84.4706	306.73	403.118	74.4662	190.251	116.423	0.883459	7.61459	6.19962	0.0127778	0.134828	ENSMUSG00000003346.14
ENSMUSG00000078453	Abracl	20.0855	11.7716	7.83854	22.0198	22.9391	33.3399	-1.05373	4.30469	6.20004	0.0127748	0.134828	ENSMUSG00000078453.3
ENSMUSG00000037224	Zfyve28	10.8082	11.6824	6.5636	6.05971	3.17968	4.37653	1.09286	2.84487	6.1949	0.0128119	0.135102	ENSMUSG00000037224.15
ENSMUSG00000002881	Nab1	43.6965	12.9309	12.5606	50.7394	21.8035	52.3404	-0.998441	5.01956	6.19232	0.0128306	0.135165	ENSMUSG00000002881.14
ENSMUSG00000044934	Zfp367	19.297	4.14681	2.78599	21.8064	8.02491	25.5831	-1.38831	3.7763	6.19177	0.0128346	0.135165	ENSMUSG00000044934.13
ENSMUSG00000048332	Lhfp	17.3951	15.6508	12.8439	31.024	21.5764	30.0308	-0.840635	4.42709	6.19027	0.0128454	0.135165	ENSMUSG00000048332.13
ENSMUSG00000053070	Cfap300	1.29883	3.03207	1.88881	3.96868	4.42884	5.51514	-1.22395	1.78768	6.1896	0.0128503	0.135165	ENSMUSG00000053070.5
ENSMUSG00000097970	Gm27028	0.510256	0	0	1.36557	0	0.747212	-2.59898	-0.92906	6.18651	0.0128728	0.135315	ENSMUSG00000097970.1
ENSMUSG00000015766	Eps8	37.1559	17.7465	18.5103	48.307	33.6516	39.7446	-0.80051	5.02719	6.18303	0.0128981	0.135495	ENSMUSG00000015766.14
ENSMUSG00000030562	Nox4	1.7627	0.891786	0.236101	4.4381	1.21131	4.12746	-1.8137	1.14238	6.18144	0.0129097	0.135532	ENSMUSG00000030562.17
ENSMUSG00000031622	Sin3b	103.489	195.702	184.017	73.7407	124.916	91.8359	0.713152	7.01154	6.17638	0.0129467	0.135663	ENSMUSG00000031622.16
ENSMUSG00000046351	Zfp322a	15.1221	2.85372	1.74714	16.3868	6.28365	16.8301	-1.45122	3.31661	6.17825	0.012933	0.135663	ENSMUSG00000046351.11
ENSMUSG00000071657	Bscl2	355.88	923.489	1042.67	287.111	611.331	365.742	0.802679	9.22347	6.17675	0.012944	0.135663	ENSMUSG00000071657.12
ENSMUSG00000032839	Trpc1	4.87063	1.6498	0.802742	7.93737	2.72544	8.96654	-1.55062	2.19809	6.17015	0.0129924	0.136055	ENSMUSG00000032839.13
ENSMUSG00000020918	Kat2a	36.7384	48.9145	64.1249	24.9643	32.8945	27.5045	0.783292	5.29519	6.16572	0.0130249	0.136225	ENSMUSG00000020918.14
ENSMUSG00000041797	Abca9	44.6706	20.0652	18.2742	73.314	25.3617	50.1344	-0.834712	5.27519	6.16579	0.0130244	0.136225	ENSMUSG00000041797.7
ENSMUSG00000073792	Alg6	2.31935	0	0.188881	2.90183	0.643507	1.17419	-2.11454	0.365407	6.16335	0.0130424	0.136322	ENSMUSG00000073792.11
ENSMUSG00000064109	Hcst	4.31398	6.46545	17.8492	1.53626	6.20795	3.45141	1.30889	2.74582	6.16218	0.0130511	0.136326	ENSMUSG00000064109.8
ENSMUSG00000066415	Msl2	32.7955	10.1218	11.4273	40.711	17.4882	35.4748	-0.90695	4.6299	6.16091	0.0130604	0.136339	ENSMUSG00000066415.4
ENSMUSG00000008604	Ubqln4	64.5242	120.57	113.092	51.2515	68.0603	53.0165	0.750936	6.29453	6.15383	0.0131128	0.1365	ENSMUSG00000008604.11
ENSMUSG00000032089	Il10ra	27.7394	21.9825	34.8957	13.357	17.6018	15.3001	0.855986	4.452	6.15392	0.0131122	0.1365	ENSMUSG00000032089.16
ENSMUSG00000053358	Gm9905	3.43263	5.70743	3.54151	1.23755	2.42261	1.95698	1.1815	1.64412	6.15547	0.0131006	0.1365	ENSMUSG00000053358.2
ENSMUSG00000054752	Fsd1l	11.2256	0.847197	2.78599	11.2659	3.48251	10.5321	-1.29692	2.76098	6.15327	0.0131169	0.1365	ENSMUSG00000054752.16
ENSMUSG00000086503	Xist	965.961	44.0988	44.5286	903.58	101.333	473.875	-1.46724	8.72216	6.15344	0.0131157	0.1365	ENSMUSG00000086503.4
ENSMUSG00000028207	Asph	145.005	58.7241	38.2011	221.82	68.6281	154.104	-0.939113	6.83923	6.14918	0.0131473	0.13673	ENSMUSG00000028207.18
ENSMUSG00000001642	Akr1b3	162.215	336.516	377.572	124.651	216.9	163.995	0.738475	7.8479	6.14321	0.0131918	0.136883	ENSMUSG00000001642.18
ENSMUSG00000025277	Abhd6	37.8517	59.7497	48.0229	22.4039	34.8629	29.7817	0.740935	5.28009	6.14347	0.0131898	0.136883	ENSMUSG00000025277.14
ENSMUSG00000025330	Padi4	1.90186	3.96845	9.72735	4.95019	14.5735	11.2082	-1.14674	2.96699	6.14124	0.0132065	0.136883	ENSMUSG00000025330.6
ENSMUSG00000027187	Cat	683.233	669.107	447.364	1152.11	853.29	932.805	-0.721707	9.62524	6.14057	0.0132114	0.136883	ENSMUSG00000027187.10
ENSMUSG00000029701	Rbm28	89.3412	97.6506	75.08	49.8006	49.8528	57.1083	0.736208	6.12686	6.14232	0.0131984	0.136883	ENSMUSG00000029701.15
ENSMUSG00000094797	Igkv6-15	5.75198	6.73299	0.566642	0.042674	1.02204	0.71163	2.75702	1.34464	6.14255	0.0131967	0.136883	ENSMUSG00000094797.1
ENSMUSG00000085666	Tdg-ps2	0.324708	1.11473	2.97487	0.170696	0.0378533	1.31652	1.94619	0.0906414	6.13941	0.0132202	0.136889	ENSMUSG00000085666.3
ENSMUSG00000031158	Timm17b	37.527	86.637	97.1318	27.1407	58.7105	39.2464	0.778215	5.85322	6.13457	0.0132564	0.137023	ENSMUSG00000031158.11
ENSMUSG00000044465	Fam160a2	57.6589	56.4947	59.1668	33.5845	39.1782	31.6676	0.736385	5.53505	6.13327	0.0132661	0.137023	ENSMUSG00000044465.19
ENSMUSG00000054342	Kcnn4	14.148	11.4595	14.7327	5.37693	9.12265	6.1556	0.994298	3.35615	6.13434	0.0132581	0.137023	ENSMUSG00000054342.8
ENSMUSG00000116972	Gm6278	0.649417	3.25502	3.54151	0.298718	1.62769	0.818375	1.42393	0.826076	6.13656	0.0132415	0.137023	ENSMUSG00000116972.1
ENSMUSG00000034574	Daam1	30.4762	13.5106	12.4661	43.0581	20.1758	36.3643	-0.869536	4.7059	6.12235	0.0133483	0.137786	ENSMUSG00000034574.10
ENSMUSG00000055065	Ddx17	322.807	116.244	105.537	424.094	175.488	250.529	-0.743648	7.86131	6.1212	0.013357	0.13779	ENSMUSG00000055065.7
ENSMUSG00000021219	Rgs6	1.0669	1.2485	0.424981	2.94451	1.74125	3.06001	-1.54638	0.882658	6.12005	0.0133657	0.137794	ENSMUSG00000021219.16
ENSMUSG00000032419	Tbx18	4.5923	1.91734	2.21935	7.89469	4.31528	5.69304	-1.09722	2.17924	6.11894	0.0133741	0.137795	ENSMUSG00000032419.8
ENSMUSG00000025597	Klhl4	4.87063	1.11473	1.22772	7.25458	2.15764	7.43654	-1.34782	2.03701	6.11757	0.0133845	0.137817	ENSMUSG00000025597.13
ENSMUSG00000035890	Rnf126	46.0622	83.5158	94.3458	29.5731	62.2687	39.9936	0.766248	5.89167	6.11424	0.0134097	0.137991	ENSMUSG00000035890.9
ENSMUSG00000057375	Yipf1	38.7331	91.8094	93.8264	28.8903	58.4455	40.5273	0.762173	5.87731	6.11013	0.013441	0.138085	ENSMUSG00000057375.13
ENSMUSG00000073565	Prr16	20.2711	10.7906	5.66642	29.5731	14.6114	30.1731	-1.10579	4.21785	6.10976	0.0134438	0.138085	ENSMUSG00000073565.5
ENSMUSG00000095788	Sirpb1a	1.29883	0.490482	1.60548	0.128022	0.264973	0.640467	1.74115	-0.30112	6.11165	0.0134294	0.138085	ENSMUSG00000095788.6
ENSMUSG00000027514	Zbp1	11.8287	17.3452	30.7875	6.95587	13.4758	8.21933	1.00723	3.89155	6.10751	0.0134609	0.138176	ENSMUSG00000027514.14
ENSMUSG00000022551	Cyc1	244.366	531.638	563.478	187.595	313.312	286.04	0.707853	8.46957	6.10094	0.013511	0.138604	ENSMUSG00000022551.8
ENSMUSG00000054509	Parp4	30.4762	10.3893	8.12186	39.4308	19.5323	19.9968	-0.856224	4.42023	6.09766	0.0135361	0.13862	ENSMUSG00000054509.7
ENSMUSG00000090486	BC035947	2.31935	1.56063	1.27494	3.49927	3.55821	5.55072	-1.29035	1.61291	6.09893	0.0135264	0.13862	ENSMUSG00000090486.2
ENSMUSG00000094410	Gm38394	35.2541	0.579661	1.69992	36.3156	2.04408	5.87095	-1.14562	3.77608	6.09747	0.0135375	0.13862	ENSMUSG00000094410.8
ENSMUSG00000028637	Ccdc30	1.90186	3.12125	3.39985	0.981502	1.51413	0.853956	1.3246	1.02489	6.09458	0.0135597	0.138684	ENSMUSG00000028637.16
ENSMUSG00000042737	Dpm3	53.9016	153.61	160.548	39.0467	105.27	67.4626	0.75326	6.59571	6.09448	0.0135605	0.138684	ENSMUSG00000042737.9
ENSMUSG00000021759	Plpp1	18.3228	16.2305	12.3717	39.8575	24.9453	20.0324	-0.812508	4.46259	6.0931	0.0135711	0.138707	ENSMUSG00000021759.14
ENSMUSG00000021069	Pygl	153.262	142.552	159.604	221.009	229.505	287.712	-0.688434	7.63687	6.0855	0.0136296	0.139048	ENSMUSG00000021069.17
ENSMUSG00000025862	Stag2	73.2913	29.6965	25.7822	110.014	35.8471	100.66	-0.931018	5.96901	6.08589	0.0136266	0.139048	ENSMUSG00000025862.14
ENSMUSG00000039497	Dse	48.2888	20.0652	14.4021	62.6455	28.5793	60.9867	-0.974556	5.29473	6.087	0.013618	0.139048	ENSMUSG00000039497.8
ENSMUSG00000002524	Puf60	99.3608	184.6	175.848	78.2642	112.273	79.0621	0.738421	6.92653	6.08006	0.0136716	0.139334	ENSMUSG00000002524.17
ENSMUSG00000036879	Phkb	64.5242	17.2561	14.6382	66.9982	32.0618	63.0149	-1.00949	5.43203	6.07863	0.0136827	0.139334	ENSMUSG00000036879.15
ENSMUSG00000047907	Tshz2	54.2727	44.946	34.8957	93.6268	58.2184	74.0451	-0.748428	5.90907	6.07888	0.0136808	0.139334	ENSMUSG00000047907.11
ENSMUSG00000038024	Dennd4c	37.2487	12.4404	9.39681	51.977	18.2075	29.8529	-0.891402	4.73373	6.07533	0.0137083	0.139509	ENSMUSG00000038024.17
ENSMUSG00000020123	Avpr1a	1.99464	1.33768	1.46382	7.68132	2.2712	2.98885	-1.25446	1.60615	6.07159	0.0137374	0.139634	ENSMUSG00000020123.6
ENSMUSG00000030830	Itgal	16.421	9.22999	31.5903	7.25458	9.0848	6.86723	1.13854	3.75232	6.07173	0.0137362	0.139634	ENSMUSG00000030830.18
ENSMUSG00000008153	Clstn3	142.361	112.187	120.742	48.6057	103.264	66.6798	0.841737	6.63008	6.06998	0.0137499	0.139675	ENSMUSG00000008153.12
ENSMUSG00000049556	Lingo1	1.15967	1.2485	1.4166	0.512088	0.34068	0.533723	1.4702	-0.0858572	6.06658	0.0137763	0.139859	ENSMUSG00000049556.5
ENSMUSG00000025877	Hk3	20.6422	9.5867	23.7045	7.33993	10.2204	6.01328	1.14006	3.69904	6.06408	0.0137958	0.139971	ENSMUSG00000025877.14
ENSMUSG00000027439	Gzf1	49.5876	22.3838	13.1272	60.4264	35.4686	45.2597	-0.902763	5.24024	6.06099	0.01382	0.140131	ENSMUSG00000027439.9
ENSMUSG00000063334	Krr1	18.3228	3.92386	4.86367	18.9473	8.81983	23.4126	-1.15314	3.71607	6.05249	0.0138867	0.140722	ENSMUSG00000063334.16
ENSMUSG00000049401	Ogfr	65.9622	142.062	163.287	55.6042	86.8734	59.5279	0.803227	6.57936	6.04956	0.0139097	0.140798	ENSMUSG00000049401.10
ENSMUSG00000061518	Cox5b	323.363	747.272	640.777	227.068	442.013	373.037	0.682825	8.84235	6.04937	0.0139112	0.140798	ENSMUSG00000061518.11
ENSMUSG00000028307	Aldob	0.881351	1.69439	0.283321	0.512088	15.5577	2.49071	-1.99864	1.88037	6.04812	0.0139211	0.140813	ENSMUSG00000028307.9
ENSMUSG00000000787	Ddx3x	276.327	115.174	95.5735	373.824	150.883	316.604	-0.844244	7.79108	6.03972	0.0139875	0.141226	ENSMUSG00000000787.12
ENSMUSG00000021614	Vcan	23.6573	11.5932	6.04418	35.7608	14.8385	32.8062	-1.10454	4.38378	6.04011	0.0139844	0.141226	ENSMUSG00000021614.16
ENSMUSG00000029499	Pxmp2	33.8624	73.394	83.013	25.007	51.2156	29.3903	0.815836	5.62614	6.04079	0.013979	0.141226	ENSMUSG00000029499.11
ENSMUSG00000114147	Gm18939	0.139161	0.0445893	0.283321	0.554762	0.5678	0.533723	-1.91923	-1.16821	6.03779	0.0140028	0.141295	ENSMUSG00000114147.1
ENSMUSG00000020238	Ncln	77.6981	144.915	211.452	62.2187	100.387	64.0823	0.85189	6.78397	6.03101	0.0140567	0.141667	ENSMUSG00000020238.14
ENSMUSG00000033857	Engase	36.2746	43.1625	50.2422	24.7509	28.655	21.7047	0.78372	5.0962	6.03195	0.0140492	0.141667	ENSMUSG00000033857.12
ENSMUSG00000004849	Ap1s1	88.7382	198.958	226.846	62.7308	144.032	93.6861	0.74626	7.0865	6.02981	0.0140662	0.141671	ENSMUSG00000004849.14
ENSMUSG00000092341	Malat1	1330.38	43.3408	51.1866	1139.31	98.1158	337.847	-1.22036	8.96608	6.02882	0.0140742	0.141671	ENSMUSG00000092341.3
ENSMUSG00000046229	Scand1	68.096	174.656	251.683	48.0509	138.581	75.1126	0.8543	6.97849	6.02656	0.0140922	0.141767	ENSMUSG00000046229.10
ENSMUSG00000015305	Sash1	98.3403	51.3223	40.5149	135.661	74.6468	97.5645	-0.755552	6.37672	6.02423	0.0141108	0.141863	ENSMUSG00000015305.6
ENSMUSG00000015869	Prpsap1	47.4538	88.7327	104.829	37.5105	56.4015	40.5985	0.786507	5.96954	6.01662	0.0141717	0.141863	ENSMUSG00000015869.16
ENSMUSG00000021959	Lats2	28.3424	20.199	16.952	37.9799	31.7589	45.7934	-0.83368	4.91955	6.02191	0.0141293	0.141863	ENSMUSG00000021959.16
ENSMUSG00000022096	Hr	32.61	92.2107	64.8332	40.1563	19.0402	24.3022	1.14855	5.51085	6.01496	0.0141851	0.141863	ENSMUSG00000022096.14
ENSMUSG00000034259	Exosc4	22.6368	60.0618	56.4753	17.9658	34.333	23.7329	0.799113	5.16768	6.01364	0.0141957	0.141863	ENSMUSG00000034259.8
ENSMUSG00000034449	Dhrs11	17.0704	24.97	29.9376	9.55898	17.7911	13.2007	0.835128	4.23505	6.01441	0.0141895	0.141863	ENSMUSG00000034449.7
ENSMUSG00000035933	Cog5	15.8179	9.05163	6.37472	25.3484	12.7187	20.068	-0.935634	3.90566	6.01921	0.014151	0.141863	ENSMUSG00000035933.5
ENSMUSG00000041143	Tmco4	16.6065	28.448	35.8873	11.9487	18.7374	11.6352	0.898161	4.36583	6.01872	0.0141549	0.141863	ENSMUSG00000041143.16
ENSMUSG00000050321	Neto1	0.278321	0	0.377761	0.64011	0.984187	0.818375	-2.11227	-0.711617	6.0158	0.0141783	0.141863	ENSMUSG00000050321.3
ENSMUSG00000072872	Rybp	7.0972	2.71995	2.31379	12.8449	4.01245	9.00212	-1.11708	2.68301	6.02035	0.0141419	0.141863	ENSMUSG00000072872.3
ENSMUSG00000082454	Gm12183	1.99464	0.178357	0.708302	3.1152	0.946333	2.38396	-1.48468	0.717124	6.01832	0.0141581	0.141863	ENSMUSG00000082454.3
ENSMUSG00000055137	Sugct	8.02494	7.80313	6.61082	13.0156	13.8922	15.1221	-0.906949	3.43816	6.01124	0.014215	0.141971	ENSMUSG00000055137.7
ENSMUSG00000005575	Ube2m	148.531	317.119	387.252	102.674	241.996	150.937	0.758814	7.81268	6.00625	0.0142553	0.142202	ENSMUSG00000005575.16
ENSMUSG00000056131	Pgm3	5.33449	4.28057	5.47754	11.9061	6.85145	11.5284	-0.971307	2.93653	6.0068	0.0142508	0.142202	ENSMUSG00000056131.13
ENSMUSG00000039148	Sart1	73.6624	104.205	91.9848	51.0381	67.3789	46.2204	0.71687	6.17974	6.0041	0.0142727	0.14229	ENSMUSG00000039148.5
ENSMUSG00000060802	B2m	1193.4	1351.5	1523.51	1677.56	2396.72	2537.07	-0.68458	10.7977	5.99188	0.0143719	0.143036	ENSMUSG00000060802.8
ENSMUSG00000078185	Chml	14.5191	2.40782	1.36938	18.7766	4.23957	18.1466	-1.53599	3.32236	5.9917	0.0143733	0.143036	ENSMUSG00000078185.3
ENSMUSG00000089726	Mir17hg	3.24708	0.133768	0	2.34707	1.81696	2.02815	-2.96367	0.752755	5.99206	0.0143704	0.143036	ENSMUSG00000089726.2
ENSMUSG00000001663	Gstt1	70.4153	140.768	177.595	57.0978	84.5643	76.5714	0.751055	6.6617	5.98906	0.0143948	0.143164	ENSMUSG00000001663.10
ENSMUSG00000090799	Klhl33	5.38088	1.38227	1.6527	8.74817	2.72544	5.83537	-1.15478	2.12975	5.98237	0.0144495	0.143537	ENSMUSG00000090799.2
ENSMUSG00000091199	Gm2619	4.31398	3.12125	1.60548	0.981502	1.28701	1.03186	1.35082	1.09052	5.98317	0.014443	0.143537	ENSMUSG00000091199.10
ENSMUSG00000047193	Dync2h1	11.7823	2.18488	1.55826	13.5703	5.33732	7.04514	-1.196	2.80706	5.98128	0.0144585	0.14354	ENSMUSG00000047193.16
ENSMUSG00000036564	Ndrg4	6.95804	3.87927	3.96649	10.5405	8.44129	9.53585	-0.992233	2.87034	5.97931	0.0144747	0.143614	ENSMUSG00000036564.17
ENSMUSG00000018920	Cxcl16	19.297	67.419	57.4669	14.6799	40.8816	24.4089	0.785872	5.22638	5.97804	0.0144851	0.143632	ENSMUSG00000018920.11
ENSMUSG00000066113	Adamtsl1	11.0865	10.5677	9.77457	33.9685	13.6272	17.008	-0.926748	4.00843	5.97641	0.0144985	0.143679	ENSMUSG00000066113.16
ENSMUSG00000009030	Pdcl	24.3067	10.3447	6.37472	28.7623	17.7911	26.6506	-1.01535	4.25775	5.97157	0.0145383	0.143988	ENSMUSG00000009030.14
ENSMUSG00000030516	Tjp1	87.1146	30.4545	30.8347	125.078	46.3325	64.0823	-0.726534	6.00152	5.96698	0.0145762	0.144068	ENSMUSG00000030516.14
ENSMUSG00000031273	Col4a6	1.53077	0.490482	1.08606	8.7055	1.28701	1.45884	-1.4631	1.32797	5.96888	0.0145605	0.144068	ENSMUSG00000031273.16
ENSMUSG00000085139	A730046J19Rik	0.139161	0.0445893	0.708302	1.40824	0.151413	1.42326	-1.92385	-0.439289	5.96639	0.0145811	0.144068	ENSMUSG00000085139.1
ENSMUSG00000097852	4933405D12Rik	0.324708	0.222947	0.188881	0.469414	1.43843	0.818375	-1.7692	-0.569402	5.96822	0.0145659	0.144068	ENSMUSG00000097852.5
ENSMUSG00000098146	Gm26935	0.788578	0.178357	0.14166	1.57894	0.529947	0.996282	-1.6759	-0.337032	5.96328	0.0146069	0.144237	ENSMUSG00000098146.1
ENSMUSG00000042688	Mapk6	84.1459	39.5507	24.1295	102.46	57.5749	97.9203	-0.93565	6.08154	5.96087	0.0146268	0.144349	ENSMUSG00000042688.16
ENSMUSG00000017210	Med24	41.7018	51.8574	59.5446	29.1464	34.9386	25.3696	0.771553	5.33991	5.95975	0.0146361	0.144354	ENSMUSG00000017210.14
ENSMUSG00000039745	Htatip2	62.2049	133.545	124.897	37.8519	108.336	51.7711	0.762155	6.43485	5.95847	0.0146467	0.144374	ENSMUSG00000039745.8
ENSMUSG00000025038	Efhc2	0.463869	0	0	0.512088	0.643507	0.391397	-2.77144	-1.23275	5.95633	0.0146645	0.144463	ENSMUSG00000025038.7
ENSMUSG00000036565	Ttyh3	59.3752	88.0193	87.0267	47.8376	53.0704	36.222	0.768451	5.9542	5.95519	0.014674	0.144471	ENSMUSG00000036565.7
ENSMUSG00000002064	Sdf2	57.0095	105.721	117.059	36.4009	71.6564	62.5523	0.704174	6.2316	5.94675	0.0147444	0.144522	ENSMUSG00000002064.10
ENSMUSG00000015437	Gzmb	0.510256	0.936376	1.88881	0.21337	0.416387	0.391397	1.58476	-0.323403	5.94124	0.0147906	0.144522	ENSMUSG00000015437.5
ENSMUSG00000021282	Eif5	196.773	65.6801	56.3808	228.306	97.4345	246.722	-0.95637	7.21569	5.94104	0.0147923	0.144522	ENSMUSG00000021282.17
ENSMUSG00000025226	Fbxl15	5.47366	13.1984	13.8355	3.54194	7.87349	4.26978	1.02307	3.01913	5.94783	0.0147354	0.144522	ENSMUSG00000025226.11
ENSMUSG00000027613	Eif6	56.3137	139.565	148.366	43.9969	91.7186	58.4249	0.767972	6.48876	5.9466	0.0147457	0.144522	ENSMUSG00000027613.15
ENSMUSG00000034974	Dapk3	50.5617	89.6245	108.04	36.3156	66.319	37.5741	0.808566	6.01825	5.9399	0.0148019	0.144522	ENSMUSG00000034974.13
ENSMUSG00000035133	Arhgap5	58.5867	16.9439	10.719	93.072	19.3052	75.3617	-1.18547	5.5159	5.94802	0.0147339	0.144522	ENSMUSG00000035133.9
ENSMUSG00000037029	Zfp146	23.1935	5.39531	3.63595	30.3412	8.10061	28.7143	-1.26707	4.05795	5.94173	0.0147865	0.144522	ENSMUSG00000037029.8
ENSMUSG00000038132	Rbm24	2.22657	0.936376	2.31379	8.79085	1.02204	7.08072	-1.29968	1.93428	5.95271	0.0146947	0.144522	ENSMUSG00000038132.6
ENSMUSG00000039910	Cited2	29.8268	28.4034	32.6763	56.2017	53.5246	43.6585	-0.748935	5.35069	5.95204	0.0147003	0.144522	ENSMUSG00000039910.10
ENSMUSG00000041935	AW549877	93.6552	25.9064	19.1242	99.1744	44.0234	96.4259	-1.04352	5.98053	5.94178	0.0147861	0.144522	ENSMUSG00000041935.10
ENSMUSG00000053253	Ndfip2	29.3629	14.001	11.805	32.859	26.8759	36.6845	-0.910622	4.66433	5.93612	0.0148337	0.144522	ENSMUSG00000053253.16
ENSMUSG00000053332	Gas5	63.4573	40.175	34.4235	61.0238	87.7062	106.033	-0.903373	6.03489	5.93791	0.0148186	0.144522	ENSMUSG00000053332.13
ENSMUSG00000055653	Gpc3	15.6324	27.3778	43.3009	72.8872	44.6669	48.4264	-1.01397	5.39707	5.93616	0.0148333	0.144522	ENSMUSG00000055653.13
ENSMUSG00000073555	Gm4951	3.94289	0.758018	1.36938	5.20623	2.2712	5.33723	-1.29258	1.69588	5.94103	0.0147924	0.144522	ENSMUSG00000073555.1
ENSMUSG00000078773	Rad54b	2.18018	0.490482	1.08606	0.554762	0.302827	0.284652	1.5641	-0.173611	5.94795	0.0147344	0.144522	ENSMUSG00000078773.11
ENSMUSG00000093445	Lrch4	1.0669	0.62425	0.283321	0.42674	0.0757067	0.106745	1.79766	-0.987954	5.93588	0.0148357	0.144522	ENSMUSG00000093445.7
ENSMUSG00000102374	Gm38387	0.881351	0.0891786	0.0944403	1.53626	0.416387	0.853956	-1.82178	-0.448012	5.94014	0.0147998	0.144522	ENSMUSG00000102374.1
ENSMUSG00000020437	Myo1g	30.6617	24.8362	46.4646	13.9117	22.7877	17.9687	0.881644	4.71035	5.93442	0.014848	0.144557	ENSMUSG00000020437.12
ENSMUSG00000005470	Asf1b	3.71095	4.1914	5.71364	1.49359	2.34691	2.38396	1.1329	1.75741	5.93061	0.0148801	0.144784	ENSMUSG00000005470.8
ENSMUSG00000030816	Rnf40	66.5188	92.7904	91.371	45.7039	63.5936	42.6622	0.727888	6.07003	5.92901	0.0148936	0.144831	ENSMUSG00000030816.8
ENSMUSG00000022504	Ciita	24.3067	16.1859	28.2849	13.5277	11.4696	12.7382	0.831931	4.15586	5.9264	0.0149157	0.144877	ENSMUSG00000022504.10
ENSMUSG00000059588	Calcrl	26.4869	5.21695	5.90252	27.098	10.7882	29.248	-1.11858	4.13325	5.92684	0.014912	0.144877	ENSMUSG00000059588.13
ENSMUSG00000018008	Cyth4	97.0414	95.867	108.134	46.9414	83.8073	52.4827	0.762806	6.33609	5.92125	0.0149594	0.144962	ENSMUSG00000018008.8
ENSMUSG00000038352	Arl5c	4.77785	4.77106	9.39681	1.79231	3.59607	3.06001	1.14631	2.21366	5.92269	0.0149471	0.144962	ENSMUSG00000038352.15
ENSMUSG00000062300	Nectin2	38.9186	54.7111	58.0335	27.226	39.3675	21.2777	0.809717	5.32184	5.92366	0.0149389	0.144962	ENSMUSG00000062300.14
ENSMUSG00000089665	Fcor	64.9881	163.643	142.227	42.1619	109.283	77.9235	0.69163	6.64555	5.92142	0.0149579	0.144962	ENSMUSG00000089665.2
ENSMUSG00000020641	Rsad2	15.6788	7.17888	8.12186	21.6784	13.173	20.1391	-0.882034	3.84992	5.91914	0.0149773	0.145051	ENSMUSG00000020641.16
ENSMUSG00000022237	Ankrd33b	2.92238	1.20391	3.06931	5.03553	4.05031	5.97769	-1.14896	1.92733	5.9097	0.0150577	0.145745	ENSMUSG00000022237.17
ENSMUSG00000024998	Plce1	16.5137	9.31917	5.52476	31.4081	10.7882	19.5698	-0.983185	3.96438	5.90165	0.0151267	0.146072	ENSMUSG00000024998.17
ENSMUSG00000027162	Lin7c	51.8606	13.7781	10.8134	56.159	23.3555	62.9437	-1.11428	5.19289	5.90202	0.0151235	0.146072	ENSMUSG00000027162.7
ENSMUSG00000038910	Plcl2	22.5904	38.3914	40.4204	14.3811	24.6804	19.7477	0.774275	4.74303	5.90349	0.0151109	0.146072	ENSMUSG00000038910.7
ENSMUSG00000053574	4930563E22Rik	0.371095	0.0891786	0.330541	0.768132	0.605653	1.03186	-1.68341	-0.676107	5.90362	0.0151098	0.146072	ENSMUSG00000053574.5
ENSMUSG00000034686	Prr7	2.96876	7.75854	15.7715	1.40824	6.28365	3.16676	1.22761	2.65492	5.89803	0.0151578	0.146288	ENSMUSG00000034686.8
ENSMUSG00000028893	Sesn2	34.5583	76.3369	52.131	42.5033	22.7877	16.2963	1.06355	5.35192	5.8917	0.0152124	0.146644	ENSMUSG00000028893.8
ENSMUSG00000085687	Gm16153	2.64405	1.07014	1.13328	1.28022	0.189267	0.498141	1.48661	0.270582	5.89249	0.0152056	0.146644	ENSMUSG00000085687.1
ENSMUSG00000033099	Nol12	24.7706	62.8263	66.6276	17.8804	38.9889	31.2762	0.751162	5.33888	5.88786	0.0152456	0.14688	ENSMUSG00000033099.10
ENSMUSG00000022449	Adamts20	0.60303	0.178357	0	0.938828	0.605653	1.38768	-2.25346	-0.483847	5.88272	0.0152902	0.147224	ENSMUSG00000022449.14
ENSMUSG00000105867	Gm42517	2.87599	4.50352	9.01904	6.23041	17.6018	10.6389	-1.10247	3.10027	5.88004	0.0153135	0.147362	ENSMUSG00000105867.2
ENSMUSG00000097316	Gm10516	1.66993	0.936376	0.377761	2.98718	1.77911	3.06001	-1.51372	0.923471	5.87544	0.0153535	0.147662	ENSMUSG00000097316.2
ENSMUSG00000029134	Plb1	0.834964	1.47145	0.755522	0.42674	0.189267	0.320234	1.67168	-0.433376	5.87347	0.0153707	0.147711	ENSMUSG00000029134.14
ENSMUSG00000108461	AV356131	2.31935	5.03859	4.01371	0.768132	1.89267	2.49071	1.21334	1.50141	5.87283	0.0153763	0.147711	ENSMUSG00000108461.1
ENSMUSG00000029735	Tpk1	3.85011	2.85372	1.69992	7.724	4.42884	5.79979	-1.12632	2.165	5.87001	0.0154009	0.147712	ENSMUSG00000029735.17
ENSMUSG00000037940	Inpp4b	7.56107	1.60522	0.944403	10.4978	2.839	10.1763	-1.49146	2.51032	5.86915	0.0154085	0.147712	ENSMUSG00000037940.17
ENSMUSG00000050605	Zfp61	3.43263	2.40782	2.21935	4.86484	5.79156	6.90281	-1.13271	2.12646	5.86874	0.0154121	0.147712	ENSMUSG00000050605.17
ENSMUSG00000095567	Noc2l	42.9079	57.7432	54.917	29.5304	35.5443	28.3585	0.730876	5.3777	5.87079	0.0153942	0.147712	ENSMUSG00000095567.8
ENSMUSG00000045767	B230219D22Rik	65.823	21.4029	17.3298	78.3922	32.3267	68.0674	-0.928438	5.56417	5.86472	0.0154473	0.147927	ENSMUSG00000045767.9
ENSMUSG00000079139	Gm4204	12.3389	7.75854	5.19421	20.7822	9.99328	20.1391	-1.01472	3.67741	5.86416	0.0154522	0.147927	ENSMUSG00000079139.4
ENSMUSG00000004880	Lbr	21.4308	8.73951	5.90252	26.8846	14.46	22.4164	-0.980274	4.0643	5.86075	0.0154822	0.148034	ENSMUSG00000004880.11
ENSMUSG00000086657	Stamos	0.417482	0.356714	0.0944403	0.810806	0.946333	0.925119	-1.71415	-0.54395	5.86154	0.0154752	0.148034	ENSMUSG00000086657.2
ENSMUSG00000102758	Naaladl2	1.11329	0.0891786	0.661082	2.68846	0.45424	1.63675	-1.49184	0.257239	5.85984	0.0154902	0.148034	ENSMUSG00000102758.3
ENSMUSG00000074064	Mlycd	70.0906	156.954	167.915	59.8717	96.9045	61.307	0.791373	6.67595	5.85774	0.0155087	0.148126	ENSMUSG00000074064.6
ENSMUSG00000018470	Kcnab3	0.417482	0.178357	0.236101	1.06685	0.79492	0.640467	-1.60727	-0.630804	5.8555	0.0155285	0.14823	ENSMUSG00000018470.8
ENSMUSG00000019987	Arg1	0.463869	2.31864	2.21935	1.36557	12.1509	2.59745	-1.39263	1.85711	5.84827	0.0155924	0.148499	ENSMUSG00000019987.9
ENSMUSG00000026004	Kansl1l	11.875	2.58618	1.69992	15.2346	4.50455	13.6277	-1.33318	3.06114	5.85065	0.0155713	0.148499	ENSMUSG00000026004.15
ENSMUSG00000032083	Apoa1	0.974125	8.91786	2.36101	0.810806	26.5352	9.57143	-1.2192	3.05377	5.8484	0.0155912	0.148499	ENSMUSG00000032083.8
ENSMUSG00000058246	Gm10037	2.08741	1.29309	0.566642	2.56044	3.59607	4.09187	-1.49636	1.30145	5.84946	0.0155818	0.148499	ENSMUSG00000058246.8
ENSMUSG00000018340	Anxa6	589.624	1369.03	1045.5	571.32	626.283	465.726	0.784133	9.60361	5.84648	0.0156083	0.148565	ENSMUSG00000018340.13
ENSMUSG00000002280	Ciao3	34.6046	52.7046	60.3945	22.9586	36.7177	27.0775	0.756508	5.29104	5.84475	0.0156236	0.148608	ENSMUSG00000002280.11
ENSMUSG00000025019	Lcor	9.64848	1.78357	2.17213	15.3626	3.44465	6.1556	-1.0304	2.70302	5.84313	0.015638	0.148608	ENSMUSG00000025019.17
ENSMUSG00000032050	Rdx	96.0673	72.9035	59.0252	141.422	99.7814	132.399	-0.724373	6.649	5.84295	0.0156396	0.148608	ENSMUSG00000032050.18
ENSMUSG00000001027	Scn4a	0.417482	0.401304	2.07769	4.09671	0.5678	4.44769	-1.61267	1.06798	5.83907	0.0156741	0.14885	ENSMUSG00000001027.7
ENSMUSG00000000078	Klf6	102.098	39.0156	32.7708	121.536	60.6032	99.2013	-0.823634	6.24716	5.83337	0.015725	0.149067	ENSMUSG00000000078.7
ENSMUSG00000034647	Ankrd12	40.5885	4.45893	4.24981	40.1136	9.04695	27.2554	-1.20215	4.39489	5.8325	0.0157327	0.149067	ENSMUSG00000034647.15
ENSMUSG00000040225	Prrc2c	97.0414	24.1674	21.5796	112.958	39.5946	63.3351	-0.823795	5.90362	5.83104	0.0157458	0.149067	ENSMUSG00000040225.15
ENSMUSG00000044052	Ccr10	8.34964	1.96193	1.79436	1.19487	1.55199	0.71163	1.48986	1.41215	5.83501	0.0157103	0.149067	ENSMUSG00000044052.3
ENSMUSG00000056076	Eif3b	166.158	400.189	439.761	148.122	237.832	163.568	0.780992	8.01874	5.83048	0.0157508	0.149067	ENSMUSG00000056076.13
ENSMUSG00000090015	Gm15446	8.62797	0.802608	1.46382	8.06539	2.64973	10.8168	-1.48566	2.45891	5.83124	0.015744	0.149067	ENSMUSG00000090015.8
ENSMUSG00000036863	Syde2	13.4522	4.81565	2.40823	21.2517	6.2458	21.7047	-1.3403	3.55352	5.82713	0.0157808	0.149267	ENSMUSG00000036863.12
ENSMUSG00000094345	Igkv14-126	16.0035	1.02555	15.6771	47.4962	2.64973	16.7945	-0.994563	4.06083	5.82605	0.0157906	0.149274	ENSMUSG00000094345.2
ENSMUSG00000020067	Mypn	0.742191	0.178357	1.1805	4.52345	0.0757067	5.26606	-1.70268	1.06584	5.8201	0.015844	0.149316	ENSMUSG00000020067.8
ENSMUSG00000021775	Nr1d2	112.071	11.0136	9.11349	90.8957	30.1691	88.3133	-1.46747	5.83335	5.81995	0.0158454	0.149316	ENSMUSG00000021775.11
ENSMUSG00000025531	Chm	16.0963	4.05763	3.49429	22.4465	6.01868	18.5024	-1.12669	3.568	5.81757	0.0158669	0.149316	ENSMUSG00000025531.14
ENSMUSG00000051243	Islr2	2.78321	8.78409	8.35796	17.3257	13.6651	11.2793	-1.19741	3.38654	5.81846	0.0158588	0.149316	ENSMUSG00000051243.14
ENSMUSG00000071654	Uqcc3	53.6233	132.832	144.541	37.2971	93.5734	65.7546	0.721629	6.45968	5.82151	0.0158314	0.149316	ENSMUSG00000071654.6
ENSMUSG00000079215	Zfp664	59.0042	37.4104	29.607	85.1773	52.0483	70.7361	-0.752336	5.80099	5.82149	0.0158315	0.149316	ENSMUSG00000079215.8
ENSMUSG00000090222	Ifi203-ps	9.74125	0	0	7.12656	1.36272	5.94211	-5.32227	2.04068	5.82216	0.0158255	0.149316	ENSMUSG00000090222.2
ENSMUSG00000113913	Gm46323	0.185548	0.0445893	0.283321	0.469414	0.492093	0.747212	-1.81562	-1.11072	5.81802	0.0158627	0.149316	ENSMUSG00000113913.1
ENSMUSG00000032353	Tmed3	90.4545	223.17	235.251	72.9726	137.597	105.108	0.723689	7.17162	5.81376	0.0159012	0.149554	ENSMUSG00000032353.9
ENSMUSG00000031204	Asb12	2.69044	4.01304	2.92765	0.682784	1.43843	2.02815	1.3049	1.24698	5.81275	0.0159104	0.149556	ENSMUSG00000031204.3
ENSMUSG00000028931	Kcnab2	16.0963	27.2887	48.9201	8.96154	23.7719	14.8731	0.919043	4.54801	5.80959	0.015939	0.149585	ENSMUSG00000028931.12
ENSMUSG00000041629	Fam104a	34.3263	81.9106	84.9018	26.2018	51.9348	37.1471	0.747117	5.72285	5.80943	0.0159405	0.149585	ENSMUSG00000041629.7
ENSMUSG00000079426	Arpc4	93.4232	213.048	215.702	81.294	125.067	87.0324	0.760123	7.0875	5.8112	0.0159244	0.149585	ENSMUSG00000079426.13
ENSMUSG00000019362	D8Ertd738e	109.38	306.195	365.673	78.1361	226.552	150.118	0.733509	7.68711	5.80662	0.0159659	0.149655	ENSMUSG00000019362.8
ENSMUSG00000107296	Gm43500	0.463869	0.490482	0.802742	0.512088	0	0.0355815	2.64786	-1.13295	5.80711	0.0159615	0.149655	ENSMUSG00000107296.1
ENSMUSG00000049076	Acap2	68.9773	18.0587	15.5826	81.166	28.655	51.949	-0.871794	5.46437	5.80534	0.0159776	0.14968	ENSMUSG00000049076.12
ENSMUSG00000053012	Krcc1	83.079	28.4034	26.2072	78.9469	56.1743	110.16	-0.991821	5.99825	5.80379	0.0159917	0.149727	ENSMUSG00000053012.17
ENSMUSG00000027188	Pamr1	14.983	13.7335	18.2742	42.9727	27.1787	20.4238	-0.890064	4.52456	5.80137	0.0160137	0.149738	ENSMUSG00000027188.8
ENSMUSG00000057229	Dmac2	27.693	32.8623	42.7342	16.1735	23.6583	20.2103	0.776661	4.77072	5.79918	0.0160336	0.149738	ENSMUSG00000057229.11
ENSMUSG00000071662	Polr2g	33.1203	66.1705	73.1912	20.1421	47.8845	36.649	0.727162	5.53205	5.79991	0.016027	0.149738	ENSMUSG00000071662.4
ENSMUSG00000071715	Ncf4	10.9937	13.4214	23.5628	5.07821	11.091	8.64631	0.945754	3.60963	5.80007	0.0160256	0.149738	ENSMUSG00000071715.12
ENSMUSG00000073627	C130036L24Rik	2.64405	4.32516	2.64433	1.19487	0.946333	1.67233	1.32155	1.20928	5.79871	0.0160379	0.149738	ENSMUSG00000073627.7
ENSMUSG00000001576	Ergic1	129.744	247.827	292.529	101.393	160.082	130.477	0.716757	7.4683	5.79454	0.016076	0.14997	ENSMUSG00000001576.15
ENSMUSG00000021175	Cdca7l	8.76713	5.79661	6.37472	4.39542	2.34691	3.70048	1.02469	2.40677	5.79205	0.0160988	0.14997	ENSMUSG00000021175.15
ENSMUSG00000029569	Tmem168	33.2594	17.702	10.9551	41.8632	26.3081	42.8046	-0.943879	4.85338	5.79275	0.0160924	0.14997	ENSMUSG00000029569.9
ENSMUSG00000045102	Poln	7.97855	15.0266	22.9962	3.75531	13.2108	6.58258	1.02408	3.54434	5.79208	0.0160986	0.14997	ENSMUSG00000045102.12
ENSMUSG00000015335	Zdhhc12	11.272	24.7025	22.4296	8.40678	14.0436	8.4684	0.882201	3.90329	5.79092	0.0161091	0.149982	ENSMUSG00000015335.16
ENSMUSG00000056698	Elmod3	45.1345	64.4761	62.2834	30.5119	40.0867	33.6601	0.712882	5.52677	5.78935	0.0161236	0.150032	ENSMUSG00000056698.11
ENSMUSG00000028044	Cks1b	24.6778	58.6795	61.1501	14.2531	42.3957	31.5964	0.737246	5.28064	5.7858	0.0161561	0.150083	ENSMUSG00000028044.6
ENSMUSG00000030788	Rnf141	69.302	36.1619	24.7433	93.2427	48.1116	82.478	-0.851057	5.88501	5.78618	0.0161527	0.150083	ENSMUSG00000030788.16
ENSMUSG00000063894	Zkscan8	22.8687	5.08318	2.50267	32.3042	7.00287	19.3563	-1.24709	3.90116	5.78714	0.0161438	0.150083	ENSMUSG00000063894.15
ENSMUSG00000005533	Igf1r	18.5548	7.0897	8.16908	30.2132	11.4317	17.5061	-0.829739	3.9617	5.77927	0.0162163	0.150222	ENSMUSG00000005533.10
ENSMUSG00000025508	Rplp2	717.188	1919.7	2240.31	532.529	1389.14	891.957	0.739691	10.324	5.78239	0.0161875	0.150222	ENSMUSG00000025508.13
ENSMUSG00000030612	Mrpl46	22.6368	47.1755	43.0175	14.9359	26.573	24.5512	0.746451	4.90174	5.78096	0.0162007	0.150222	ENSMUSG00000030612.6
ENSMUSG00000045140	Pigw	4.63869	2.00652	0.613862	6.7425	3.63392	6.22677	-1.48024	2.02534	5.78205	0.0161906	0.150222	ENSMUSG00000045140.8
ENSMUSG00000055737	Ghr	743.675	891.92	525.938	1495.21	910.638	1328.26	-0.794897	9.9406	5.78008	0.0162088	0.150222	ENSMUSG00000055737.12
ENSMUSG00000075590	Nrbp2	76.492	16.1859	22.3823	67.1689	52.654	57.3218	-0.966704	5.60849	5.77756	0.0162321	0.150285	ENSMUSG00000075590.4
ENSMUSG00000038274	Fau	453.896	1326.98	1903.21	334.735	1033.89	610.01	0.808138	9.88243	5.77587	0.0162476	0.150345	ENSMUSG00000038274.13
ENSMUSG00000109284	B230311B06Rik	2.18018	7.17888	6.7997	0.768132	4.76952	2.63303	1.13002	2.04718	5.77354	0.0162692	0.150461	ENSMUSG00000109284.1
ENSMUSG00000020590	Snx13	39.1969	11.1919	10.2468	48.0083	16.8826	44.5836	-0.986971	4.82996	5.77092	0.0162935	0.15051	ENSMUSG00000020590.16
ENSMUSG00000028857	Tmem222	45.5519	96.09	117.389	33.6698	65.5998	49.4939	0.743865	6.08837	5.77003	0.0163017	0.15051	ENSMUSG00000028857.16
ENSMUSG00000101174	Hoxd4	3.85011	1.11473	0.566642	5.50495	2.80115	2.66861	-1.3069	1.50523	5.77011	0.016301	0.15051	ENSMUSG00000101174.8
ENSMUSG00000024436	Mrps18b	12.3389	23.7661	26.6322	9.60165	13.4379	9.57143	0.888246	3.99691	5.76708	0.0163291	0.150596	ENSMUSG00000024436.16
ENSMUSG00000073409	H2-Q6	73.9407	46.908	108.937	38.2786	42.4336	45.6867	0.785257	5.8933	5.76711	0.0163289	0.150596	ENSMUSG00000073409.12
ENSMUSG00000001918	Slc1a5	1117.92	715.792	997.761	1777.93	1580.68	1250.12	-0.712224	10.2763	5.76285	0.0163685	0.150875	ENSMUSG00000001918.17
ENSMUSG00000054693	Adam10	69.9979	19.5747	18.227	85.2627	28.8064	65.5412	-0.886605	5.58465	5.75913	0.0164032	0.151099	ENSMUSG00000054693.14
ENSMUSG00000057541	Pus7	15.586	9.94342	6.65804	21.5504	16.012	19.8189	-0.903211	3.9088	5.7583	0.016411	0.151099	ENSMUSG00000057541.14
ENSMUSG00000097290	1300002E11Rik	11.5503	2.497	4.91089	12.6742	10.4097	11.2082	-1.11469	3.16442	5.75657	0.0164272	0.151164	ENSMUSG00000097290.9
ENSMUSG00000037465	Klf10	47.361	27.1549	23.7989	53.9826	52.919	55.0802	-0.787905	5.44209	5.75458	0.0164457	0.151252	ENSMUSG00000037465.10
ENSMUSG00000091119	Ccdc152	6.54055	2.0957	1.74714	8.7055	4.65596	6.58258	-1.14177	2.36308	5.75256	0.0164647	0.151342	ENSMUSG00000091119.2
ENSMUSG00000002033	Cd3g	4.36037	4.54811	11.3328	0.896154	5.03449	2.77536	1.39059	2.29198	5.74961	0.0164923	0.151414	ENSMUSG00000002033.14
ENSMUSG00000056413	Adap1	23.7965	44.7677	78.2438	15.9601	35.5064	24.658	0.855485	5.21838	5.74882	0.0164998	0.151414	ENSMUSG00000056413.16
ENSMUSG00000115219	Eef1akmt4	3.10792	11.9499	13.2689	1.62161	8.06276	4.51885	1.01938	2.84102	5.75034	0.0164854	0.151414	ENSMUSG00000115219.2
ENSMUSG00000019054	Fis1	108.267	294.111	334.98	85.6894	197.746	135.281	0.73838	7.59063	5.74649	0.0165216	0.151455	ENSMUSG00000019054.13
ENSMUSG00000024940	Ltbp3	328.559	367.906	371.622	289.799	197.027	173.14	0.729299	8.17034	5.74639	0.0165226	0.151455	ENSMUSG00000024940.11
ENSMUSG00000031295	Phka2	116.431	120.882	115.123	86.7136	76.123	57.0728	0.701262	6.57691	5.74331	0.0165515	0.151637	ENSMUSG00000031295.13
ENSMUSG00000013707	Tnfaip8l2	12.9419	28.8047	40.2788	8.57748	19.9109	15.6559	0.830572	4.39947	5.73707	0.0166105	0.151926	ENSMUSG00000013707.3
ENSMUSG00000022280	Rnf19a	32.0534	14.3578	9.72735	42.0339	20.6679	36.6845	-0.931804	4.70107	5.73727	0.0166086	0.151926	ENSMUSG00000022280.9
ENSMUSG00000114220	Gm10353	0.417482	0.535072	0.613862	0.085348	0.0757067	0.320234	1.82718	-1.25466	5.73862	0.0165958	0.151926	ENSMUSG00000114220.1
ENSMUSG00000005057	Sh2b2	79.9247	91.2297	142.983	56.1163	69.0066	54.9734	0.762007	6.36539	5.73019	0.0166757	0.152439	ENSMUSG00000005057.13
ENSMUSG00000033669	Zfp7	2.87599	1.2485	1.22772	4.2674	3.55821	3.70048	-1.21046	1.53884	5.72864	0.0166904	0.152489	ENSMUSG00000033669.8
ENSMUSG00000001524	Gtf2h4	14.2872	27.467	32.9124	10.7965	13.7786	16.1184	0.812798	4.27073	5.72572	0.0167182	0.152659	ENSMUSG00000001524.14
ENSMUSG00000031012	Cask	24.1212	13.243	15.2993	37.7665	19.6837	33.589	-0.783999	4.5874	5.71954	0.0167772	0.153113	ENSMUSG00000031012.17
ENSMUSG00000019189	Rnf145	43.279	35.6269	30.3153	67.8517	51.6319	58.5672	-0.711001	5.58403	5.71358	0.0168342	0.153522	ENSMUSG00000019189.13
ENSMUSG00000030494	Rhpn2	4.77785	4.77106	5.57198	13.1009	8.40344	8.75305	-0.972994	2.93613	5.70716	0.0168959	0.153522	ENSMUSG00000030494.13
ENSMUSG00000031357	Syap1	152.798	80.2608	42.1204	216.912	94.1034	206.337	-0.988251	7.04637	5.71033	0.0168653	0.153522	ENSMUSG00000031357.3
ENSMUSG00000035357	Pdzrn3	30.337	21.715	15.5826	58.5914	26.9516	32.8417	-0.779724	4.95842	5.70789	0.0168888	0.153522	ENSMUSG00000035357.17
ENSMUSG00000038473	Nos1ap	7.65384	2.89831	1.27494	2.09103	0.416387	1.31652	1.53737	1.42048	5.70942	0.0168741	0.153522	ENSMUSG00000038473.14
ENSMUSG00000042328	Hps4	19.065	24.3904	33.3374	12.5035	17.5639	11.8842	0.854683	4.31216	5.71219	0.0168475	0.153522	ENSMUSG00000042328.13
ENSMUSG00000084830	Gm14539	2.08741	4.63729	5.99696	0.896154	2.42261	2.52629	1.12878	1.66464	5.70903	0.0168779	0.153522	ENSMUSG00000084830.2
ENSMUSG00000105851	9130604C24Rik	1.71632	1.38227	3.58873	0.682784	0.719213	1.17419	1.30028	0.692489	5.71117	0.0168573	0.153522	ENSMUSG00000105851.1
ENSMUSG00000061126	Cyp4f39	1.85548	1.29309	2.03047	0.896154	0.719213	0.249071	1.56617	0.314903	5.69883	0.0169762	0.154168	ENSMUSG00000061126.5
ENSMUSG00000030325	Klrb1c	1.25245	2.98748	5.09977	0.512088	1.96837	1.13861	1.34584	1.15883	5.69718	0.0169922	0.154229	ENSMUSG00000030325.16
ENSMUSG00000036353	P2ry12	3.15431	0.936376	0.897182	4.65147	2.46047	3.38024	-1.26301	1.41703	5.6936	0.0170269	0.154297	ENSMUSG00000036353.13
ENSMUSG00000040751	Lat2	11.9678	5.93038	10.3884	3.37125	5.29947	4.12746	1.11053	2.79066	5.69388	0.0170242	0.154297	ENSMUSG00000040751.12
ENSMUSG00000045903	Npas4	3.71095	1.47145	4.06093	0.64011	1.36272	1.13861	1.49455	1.09372	5.69353	0.0170276	0.154297	ENSMUSG00000045903.9
ENSMUSG00000002265	Peg3	43.8356	21.715	9.20793	191.052	13.8165	55.7207	-1.43069	5.80679	5.69061	0.0170559	0.154398	ENSMUSG00000002265.17
ENSMUSG00000084911	Gm16185	7.32913	0.0445893	0	8.40678	0.264973	1.70791	-2.33576	1.60149	5.69047	0.0170573	0.154398	ENSMUSG00000084911.1
ENSMUSG00000027663	Zmat3	44.6706	40.2641	30.457	24.9216	23.1284	20.495	0.73788	4.94166	5.67897	0.0171695	0.155076	ENSMUSG00000027663.12
ENSMUSG00000032187	Smarca4	100.289	139.698	143.833	81.7634	85.8892	63.0149	0.728836	6.67934	5.68008	0.0171586	0.155076	ENSMUSG00000032187.16
ENSMUSG00000039756	Dnttip2	20.6422	10.0772	8.97182	29.6584	13.8922	31.0982	-0.919025	4.25921	5.68032	0.0171563	0.155076	ENSMUSG00000039756.12
ENSMUSG00000114354	Gm34961	0.139161	0.535072	0.424981	0.85348	0.90848	1.38768	-1.59067	-0.315011	5.67921	0.0171671	0.155076	ENSMUSG00000114354.1
ENSMUSG00000015961	Adss	38.965	25.0592	24.1767	49.8006	40.9194	57.1083	-0.766127	5.30124	5.67502	0.0172081	0.155201	ENSMUSG00000015961.8
ENSMUSG00000020537	Drg2	41.5163	77.7192	98.454	34.8647	47.9602	37.4318	0.781081	5.81761	5.67374	0.0172207	0.155201	ENSMUSG00000020537.9
ENSMUSG00000056468	5730596B20Rik	1.20606	0.0891786	0.330541	4.01136	0.302827	0.747212	-1.53131	0.259271	5.6739	0.0172192	0.155201	ENSMUSG00000056468.3
ENSMUSG00000057137	Tmem140	9.50932	7.40183	5.66642	16.3868	12.0374	12.7026	-0.881904	3.42065	5.67452	0.0172131	0.155201	ENSMUSG00000057137.9
ENSMUSG00000097150	Gm26513	0.510256	0.222947	0	1.1522	0.5678	0.426978	-1.84419	-0.816775	5.67103	0.0172473	0.155357	ENSMUSG00000097150.1
ENSMUSG00000036745	Ttll7	6.21585	1.15932	2.54989	8.27876	2.53617	9.71375	-1.14841	2.3698	5.66946	0.0172628	0.155412	ENSMUSG00000036745.15
ENSMUSG00000056737	Capg	74.451	98.3194	119.184	46.6427	74.9874	56.8948	0.710542	6.29444	5.66502	0.0173065	0.155721	ENSMUSG00000056737.14
ENSMUSG00000013822	Elof1	54.3191	144.157	177.123	37.9799	107.503	74.1519	0.731098	6.63348	5.65849	0.0173711	0.155891	ENSMUSG00000013822.7
ENSMUSG00000026837	Col5a1	380.605	355.02	279.024	285.105	201.266	163.888	0.667828	8.11665	5.65709	0.0173849	0.155891	ENSMUSG00000026837.16
ENSMUSG00000026851	BC005624	51.8142	96.8926	90.4265	37.9372	56.8178	49.5651	0.696347	5.9997	5.65881	0.0173679	0.155891	ENSMUSG00000026851.9
ENSMUSG00000038000	Acd	22.4513	44.6785	58.0335	16.0454	31.0397	22.3096	0.795842	5.02247	5.66039	0.0173523	0.155891	ENSMUSG00000038000.10
ENSMUSG00000046186	Cd109	2.69044	3.43338	3.58873	8.23609	6.20795	5.90653	-1.05799	2.35114	5.65767	0.0173792	0.155891	ENSMUSG00000046186.8
ENSMUSG00000050931	Sgms2	1.11329	1.11473	0.472201	2.90183	2.08193	1.53001	-1.30435	0.70177	5.65648	0.017391	0.155891	ENSMUSG00000050931.7
ENSMUSG00000076617	Ighm	419.199	372.811	712.93	233.726	384.703	169.155	0.952373	8.57803	5.65871	0.0173689	0.155891	ENSMUSG00000076617.9
ENSMUSG00000021592	Arsk	11.1792	5.48449	2.88043	16.7282	7.87349	13.6277	-1.091	3.281	5.65523	0.0174034	0.155918	ENSMUSG00000021592.18
ENSMUSG00000063171	Rps4l	22.9151	52.437	58.4585	17.8804	33.6516	22.2029	0.798151	5.11549	5.6527	0.0174285	0.156059	ENSMUSG00000063171.4
ENSMUSG00000028843	Sh3bgrl3	86.0013	168.949	270.76	50.27	155.199	97.5289	0.789709	7.11056	5.64872	0.0174681	0.156329	ENSMUSG00000028843.8
ENSMUSG00000001999	Blvra	50.7473	100.95	71.7746	31.8775	58.5591	47.3234	0.685851	5.91372	5.64467	0.0175085	0.156438	ENSMUSG00000001999.15
ENSMUSG00000030281	Il17rc	37.4342	88.7773	104.545	30.6399	57.9156	38.179	0.785177	5.89864	5.64494	0.0175058	0.156438	ENSMUSG00000030281.16
ENSMUSG00000078201	Tmem203	15.8179	34.6013	30.6459	12.5462	17.5639	14.1614	0.811816	4.38995	5.64606	0.0174947	0.156438	ENSMUSG00000078201.5
ENSMUSG00000027358	Bmp2	4.12844	2.85372	2.54989	8.40678	5.1102	5.87095	-1.02166	2.29595	5.63882	0.0175671	0.156792	ENSMUSG00000027358.6
ENSMUSG00000068686	Cd59b	4.31398	5.66284	5.38309	8.23609	11.091	9.92724	-0.9279	2.91273	5.63971	0.0175581	0.156792	ENSMUSG00000068686.12
ENSMUSG00000052271	Bhlha15	0.510256	0.802608	0.897182	0.085348	0.416387	0.249071	1.64963	-0.810344	5.63405	0.0176149	0.157135	ENSMUSG00000052271.7
ENSMUSG00000000881	Dlg3	8.30326	6.51004	6.13862	14.4238	11.2424	12.8093	-0.881173	3.32139	5.6284	0.0176718	0.157482	ENSMUSG00000000881.12
ENSMUSG00000026177	Slc11a1	43.882	47.7106	77.9604	25.6044	40.9952	29.9952	0.791178	5.47356	5.62744	0.0176815	0.157482	ENSMUSG00000026177.11
ENSMUSG00000040998	Npnt	4.12844	3.52256	5.00533	17.283	7.15428	6.01328	-1.11606	2.86235	5.62736	0.0176823	0.157482	ENSMUSG00000040998.18
ENSMUSG00000027598	Itch	41.7482	21.9825	20.7769	58.4634	33.7273	45.6511	-0.745015	5.21518	5.62312	0.0177251	0.157682	ENSMUSG00000027598.16
ENSMUSG00000029560	Snx8	38.5011	69.2026	73.9467	25.5617	50.3449	33.6245	0.728483	5.60312	5.62254	0.0177309	0.157682	ENSMUSG00000029560.12
ENSMUSG00000044330	Gm9790	0.881351	1.73898	2.17213	0.384066	0.832773	0.569304	1.39563	0.227253	5.62232	0.0177332	0.157682	ENSMUSG00000044330.8
ENSMUSG00000113800	2210039B01Rik	0.371095	0	0	0.512088	0.151413	0.71163	-2.54981	-1.38613	5.61784	0.0177785	0.158001	ENSMUSG00000113800.1
ENSMUSG00000021868	Ppif	21.1524	27.5116	33.668	11.5647	19.8351	16.8301	0.780706	4.44872	5.6154	0.0178034	0.158137	ENSMUSG00000021868.7
ENSMUSG00000039787	Cercam	26.858	61.8454	65.5415	28.6769	28.0872	19.9968	0.926888	5.26954	5.61265	0.0178313	0.158216	ENSMUSG00000039787.13
ENSMUSG00000050103	Agmo	40.1247	32.9069	19.6436	55.7749	42.7743	63.9756	-0.844964	5.41368	5.6129	0.0178287	0.158216	ENSMUSG00000050103.18
ENSMUSG00000100131	Gm28439	30.0123	7.04511	4.20259	33.115	11.8859	32.7706	-1.2376	4.31689	5.60944	0.017864	0.158421	ENSMUSG00000100131.1
ENSMUSG00000018199	Ro60	22.544	7.13429	7.83854	34.3953	9.80401	23.3059	-0.876771	4.1368	5.6065	0.017894	0.158499	ENSMUSG00000018199.9
ENSMUSG00000022314	Rad21	120.235	71.878	50.7144	170.867	90.6587	142.789	-0.774544	6.75417	5.60659	0.0178931	0.158499	ENSMUSG00000022314.10
ENSMUSG00000030145	Zfp248	6.7261	10.2555	11.3328	3.79799	5.26161	5.62188	0.933367	2.85632	5.60578	0.0179013	0.158499	ENSMUSG00000030145.14
ENSMUSG00000002222	Rmnd5a	90.2689	42.449	29.2765	119.701	55.0387	102.902	-0.855566	6.19697	5.60197	0.0179403	0.158545	ENSMUSG00000002222.14
ENSMUSG00000008200	Fnbp4	48.6135	9.05163	8.26352	47.9656	17.7911	36.0085	-1.01733	4.80919	5.60219	0.017938	0.158545	ENSMUSG00000008200.15
ENSMUSG00000074994	Qser1	22.544	8.73951	8.64128	33.3284	12.7187	23.4838	-0.845758	4.1962	5.60287	0.0179311	0.158545	ENSMUSG00000074994.6
ENSMUSG00000109901	Chmp1b	30.9401	16.5426	10.8606	32.9443	28.7307	48.9602	-1.00743	4.82064	5.60154	0.0179447	0.158545	ENSMUSG00000109901.2
ENSMUSG00000009633	G0s2	351.01	666.922	568.908	274.181	336.705	350.798	0.680144	8.73075	5.59656	0.0179958	0.158646	ENSMUSG00000009633.3
ENSMUSG00000022337	Emc2	62.4368	46.9525	45.2841	78.4775	70.975	114.822	-0.754466	6.12761	5.5972	0.0179893	0.158646	ENSMUSG00000022337.7
ENSMUSG00000026361	Cdc73	39.8	13.0647	11.4273	48.8191	19.9109	40.3139	-0.897757	4.8569	5.59801	0.0179809	0.158646	ENSMUSG00000026361.9
ENSMUSG00000028979	Masp2	1.99464	1.51604	2.50267	0.469414	1.24916	0.533723	1.50956	0.536208	5.59701	0.0179911	0.158646	ENSMUSG00000028979.17
ENSMUSG00000029507	Pus1	32.9347	45.169	43.9619	20.3555	29.6013	23.9819	0.725899	5.03319	5.59578	0.0180038	0.158646	ENSMUSG00000029507.16
ENSMUSG00000005354	Txn2	146.119	332.904	455.58	107.368	244.078	190.076	0.716529	7.94309	5.59373	0.0180249	0.158747	ENSMUSG00000005354.16
ENSMUSG00000025323	Sp4	4.91701	0.312125	1.51104	7.5533	1.21131	3.77164	-1.2157	1.72117	5.59013	0.018062	0.158989	ENSMUSG00000025323.10
ENSMUSG00000022339	Ebag9	10.4834	4.90482	3.87205	12.3755	9.50119	15.7626	-1.06238	3.25972	5.58914	0.0180721	0.158995	ENSMUSG00000022339.9
ENSMUSG00000040813	Tex264	92.1708	190.53	218.582	72.1618	136.953	78.564	0.765414	7.03968	5.58691	0.0180952	0.159113	ENSMUSG00000040813.16
ENSMUSG00000021928	Ebpl	29.5021	67.7312	61.6695	22.2332	40.5031	30.2443	0.727118	5.39432	5.58364	0.018129	0.159158	ENSMUSG00000021928.9
ENSMUSG00000036905	C1qb	259.396	408.795	518.571	141.55	355.14	251.028	0.708825	8.33312	5.58544	0.0181104	0.159158	ENSMUSG00000036905.8
ENSMUSG00000046747	Gm9812	0.463869	0.713429	1.13328	0	0.264973	0.569304	1.82486	-0.731097	5.58416	0.0181237	0.159158	ENSMUSG00000046747.8
ENSMUSG00000050299	Gm9843	5.70559	19.6639	25.1211	3.49927	13.8165	9.00212	0.900255	3.68686	5.58198	0.0181462	0.159225	ENSMUSG00000050299.8
ENSMUSG00000040520	Manea	26.1158	6.64381	5.57198	32.4749	10.1068	26.0101	-1.02735	4.16267	5.58019	0.0181647	0.159303	ENSMUSG00000040520.7
ENSMUSG00000084512	Gm22482	1.25245	0.847197	0.661082	7.25458	0.79492	2.63303	-1.53591	1.21986	5.57889	0.0181782	0.159338	ENSMUSG00000084512.1
ENSMUSG00000068794	Col28a1	4.91701	1.96193	0.991623	8.02272	3.06612	6.08444	-1.2774	2.09265	5.57397	0.0182294	0.159701	ENSMUSG00000068794.7
ENSMUSG00000030123	Plxnd1	155.999	191.377	149.971	113.641	99.9706	97.2799	0.672687	7.07449	5.5724	0.0182458	0.159761	ENSMUSG00000030123.15
ENSMUSG00000070803	Cited4	1.43799	2.27405	2.88043	0.64011	1.24916	0.747212	1.31899	0.688599	5.57022	0.0182685	0.159876	ENSMUSG00000070803.6
ENSMUSG00000055093	Gm8430	1.25245	5.97497	7.13024	0.810806	3.06612	1.88582	1.19367	1.77709	5.5683	0.0182885	0.159948	ENSMUSG00000055093.10
ENSMUSG00000069601	Ank3	2.69044	2.85372	1.55826	10.6685	2.72544	5.94211	-1.3035	2.16916	5.56759	0.0182959	0.159948	ENSMUSG00000069601.14
ENSMUSG00000051379	Flrt3	4.49953	1.82816	0.708302	6.69982	3.55821	3.62931	-1.24391	1.83831	5.56493	0.0183237	0.160106	ENSMUSG00000051379.12
ENSMUSG00000001864	Aif1l	4.2676	10.3893	15.9604	12.4181	30.8126	15.1577	-1.0166	3.9001	5.56251	0.0183491	0.16016	ENSMUSG00000001864.13
ENSMUSG00000034652	Cd300a	28.1569	27.0211	41.0343	13.3143	25.816	14.624	0.880712	4.64785	5.56253	0.0183489	0.16016	ENSMUSG00000034652.12
ENSMUSG00000005873	Reep5	490.588	843.853	764.73	356.285	537.631	418.51	0.660533	9.15147	5.56097	0.0183652	0.160209	ENSMUSG00000005873.6
ENSMUSG00000024397	Aif1	11.3184	21.1353	24.5545	7.93737	12.0374	10.9235	0.833053	3.88039	5.559	0.0183859	0.160209	ENSMUSG00000024397.14
ENSMUSG00000048106	4632415L05Rik	13.0811	3.43338	3.11653	16.9416	6.17009	11.7775	-1.03104	3.19767	5.55738	0.0184029	0.160209	ENSMUSG00000048106.6
ENSMUSG00000052214	Opa3	39.2897	87.8409	86.7434	31.1947	52.7675	40.5985	0.72225	5.81974	5.55772	0.0183994	0.160209	ENSMUSG00000052214.9
ENSMUSG00000097440	Gm6277	3.43263	3.21043	5.05255	8.10806	5.37517	9.85608	-0.982071	2.56876	5.55974	0.0183781	0.160209	ENSMUSG00000097440.2
ENSMUSG00000023186	Vwa5a	65.2664	46.4621	35.604	93.1574	63.4422	83.6166	-0.729777	6.01529	5.55332	0.0184456	0.160496	ENSMUSG00000023186.14
ENSMUSG00000075000	Nrbf2	3.47902	2.00652	1.32216	5.97436	3.48251	5.12374	-1.15979	1.87073	5.55147	0.0184652	0.160582	ENSMUSG00000075000.11
ENSMUSG00000004895	Prcc	40.4494	80.3499	86.1767	30.4693	52.0483	39.6022	0.719277	5.77943	5.55013	0.0184793	0.160592	ENSMUSG00000004895.9
ENSMUSG00000071722	Spin4	2.22657	0.401304	0.566642	3.58462	1.28701	1.95698	-1.33655	0.814002	5.54953	0.0184856	0.160592	ENSMUSG00000071722.4
ENSMUSG00000022945	Chaf1b	2.41212	3.38879	3.16375	1.40824	1.62769	0.818375	1.24959	1.14352	5.54716	0.0185107	0.160726	ENSMUSG00000022945.12
ENSMUSG00000107276	Gm42858	0.371095	1.60522	2.83321	0.085348	1.05989	0.533723	1.60777	0.208592	5.54592	0.0185239	0.160756	ENSMUSG00000107276.1
ENSMUSG00000111088	9430081H08Rik	1.25245	2.63077	2.92765	0.682784	0.832773	1.20977	1.27635	0.734569	5.54471	0.0185367	0.160783	ENSMUSG00000111088.1
ENSMUSG00000039457	Ppl	6.40139	5.79661	7.46078	20.9103	6.88931	14.8019	-0.985236	3.38782	5.54219	0.0185633	0.160901	ENSMUSG00000039457.4
ENSMUSG00000042380	Smim12	30.8009	84.2738	100.626	22.6599	62.4958	36.3999	0.778397	5.81471	5.5416	0.0185696	0.160901	ENSMUSG00000042380.8
ENSMUSG00000030088	Aldh1l1	227.667	396.31	429.798	167.666	299.458	168.123	0.730878	8.1374	5.53545	0.018635	0.161383	ENSMUSG00000030088.15
ENSMUSG00000106636	Gm43813	1.15967	4.1914	5.57198	0.554762	2.61188	1.31652	1.27663	1.40158	5.53203	0.0186714	0.161615	ENSMUSG00000106636.1
ENSMUSG00000039384	Dusp10	44.9953	49.8063	29.5598	24.879	23.4312	23.555	0.75771	5.03478	5.5276	0.0187187	0.16194	ENSMUSG00000039384.8
ENSMUSG00000004934	Pias4	36.2746	46.1945	51.045	24.4522	32.516	22.8433	0.74443	5.15503	5.52544	0.0187419	0.16199	ENSMUSG00000004934.14
ENSMUSG00000024258	Polr2d	29.6412	63.9411	62.85	18.4779	43.7206	34.0871	0.704206	5.39913	5.52359	0.0187617	0.16199	ENSMUSG00000024258.4
ENSMUSG00000026721	Rabgap1l	28.7599	8.07067	5.71364	34.7367	12.378	27.3622	-1.02738	4.29223	5.52404	0.0187569	0.16199	ENSMUSG00000026721.16
ENSMUSG00000052310	Slc39a1	128.492	345.924	314.108	121.578	181.242	133.715	0.751025	7.67421	5.52342	0.0187635	0.16199	ENSMUSG00000052310.9
ENSMUSG00000023104	Rfc2	33.8161	59.5267	66.6276	22.4892	43.4935	29.7106	0.734952	5.41576	5.52024	0.0187977	0.162117	ENSMUSG00000023104.9
ENSMUSG00000109572	Cfap99	0.834964	1.42686	0.424981	1.62161	2.99041	1.77908	-1.3268	0.686106	5.52075	0.0187922	0.162117	ENSMUSG00000109572.1
ENSMUSG00000035278	Plekhj1	47.9177	91.3635	104.356	32.0055	66.8868	49.1025	0.706322	6.03012	5.51847	0.0188167	0.162197	ENSMUSG00000035278.9
ENSMUSG00000035232	Pdk3	13.4986	19.7531	18.0381	9.00422	9.12265	10.3542	0.833524	3.74104	5.51736	0.0188287	0.162215	ENSMUSG00000035232.8
ENSMUSG00000038807	Rap1gap2	47.4074	53.8193	43.2064	41.0524	19.3809	25.6543	0.809067	5.26657	5.51245	0.0188815	0.162587	ENSMUSG00000038807.19
ENSMUSG00000043424	Eif3j2	0.695804	0.222947	0.613862	2.00568	0.605653	1.49442	-1.40566	0.0424439	5.51097	0.0188975	0.16264	ENSMUSG00000043424.10
ENSMUSG00000034687	Fras1	1.66993	2.27405	1.55826	7.25458	3.70963	2.77536	-1.21366	1.72088	5.5083	0.0189264	0.162804	ENSMUSG00000034687.8
ENSMUSG00000086432	B430119L08Rik	1.15967	2.63077	2.54989	8.83352	3.4068	4.94583	-1.37753	2.00456	5.50522	0.0189598	0.163007	ENSMUSG00000086432.1
ENSMUSG00000026484	Rnf2	25.5128	9.72047	6.23306	28.7623	15.8984	32.4859	-1.06483	4.31194	5.50173	0.0189977	0.16308	ENSMUSG00000026484.13
ENSMUSG00000050029	Rap2c	33.6305	11.1919	7.2719	39.9429	16.6555	41.5948	-1.08228	4.65193	5.50232	0.0189913	0.16308	ENSMUSG00000050029.7
ENSMUSG00000050377	Il31ra	0.881351	0.62425	1.60548	4.77949	1.28701	2.56187	-1.37535	1.03271	5.50232	0.0189913	0.16308	ENSMUSG00000050377.8
ENSMUSG00000045205	Dpy19l4	31.0792	8.3382	4.24981	38.748	11.9995	27.3266	-1.13364	4.34898	5.50017	0.0190146	0.163141	ENSMUSG00000045205.16
ENSMUSG00000018417	Myo1b	34.2799	13.9119	14.3549	43.3568	21.6521	40.9187	-0.825443	4.81605	5.49829	0.0190351	0.163232	ENSMUSG00000018417.14
ENSMUSG00000030533	Unc45a	56.6384	100.816	120.459	46.2586	68.3253	43.0181	0.777042	6.18311	5.49473	0.0190739	0.163315	ENSMUSG00000030533.16
ENSMUSG00000047591	Mafa	0.417482	0.535072	0.802742	1.87766	0.90848	2.06373	-1.41985	0.256784	5.4947	0.0190742	0.163315	ENSMUSG00000047591.5
ENSMUSG00000057522	Spop	145.98	64.4316	49.2034	158.961	98.4944	200.395	-0.90886	6.90293	5.49636	0.0190561	0.163315	ENSMUSG00000057522.15
ENSMUSG00000070699	Sars2	13.8233	14.8482	20.3991	7.46795	11.0532	8.32608	0.868512	3.66991	5.48771	0.0191506	0.163885	ENSMUSG00000070699.5
ENSMUSG00000042462	Dctpp1	17.3487	60.8198	67.5248	12.4181	42.1308	28.5364	0.752683	5.25581	5.48635	0.0191655	0.163928	ENSMUSG00000042462.4
ENSMUSG00000004947	Dtx2	66.8435	141.214	170.606	61.1092	86.9491	55.8274	0.811642	6.60238	5.48271	0.0192055	0.164185	ENSMUSG00000004947.15
ENSMUSG00000032112	Trappc4	62.5759	131.494	150.254	38.748	103.756	71.8747	0.698876	6.5422	5.48082	0.0192262	0.164278	ENSMUSG00000032112.10
ENSMUSG00000068328	Aup1	91.2894	149.463	212.349	56.4151	130.102	83.0828	0.748673	6.91321	5.47878	0.0192487	0.164385	ENSMUSG00000068328.9
ENSMUSG00000029648	Flt1	90.872	35.8052	32.4402	116.287	56.5907	70.9851	-0.713922	6.07145	5.47779	0.0192596	0.164394	ENSMUSG00000029648.13
ENSMUSG00000032078	Zpr1	29.5021	68.623	63.2278	23.7268	38.9132	30.351	0.732385	5.4083	5.47569	0.0192828	0.164425	ENSMUSG00000032078.17
ENSMUSG00000036707	Cab39	86.4188	37.4996	31.7791	97.7235	57.6885	107.136	-0.844149	6.12514	5.47566	0.0192831	0.164425	ENSMUSG00000036707.16
ENSMUSG00000051855	Mest	18.2301	15.8292	6.18584	111.977	9.95543	27.1843	-1.43841	4.98398	5.47394	0.0193021	0.164503	ENSMUSG00000051855.15
ENSMUSG00000005871	Apc	59.7	15.3833	13.1744	74.2528	22.5227	42.0574	-0.838411	5.2454	5.47013	0.0193442	0.164693	ENSMUSG00000005871.15
ENSMUSG00000042460	C1galt1	34.1872	16.8993	10.6245	44.637	22.1442	59.4211	-1.05701	4.97337	5.47038	0.0193414	0.164693	ENSMUSG00000042460.5
ENSMUSG00000053626	Tll1	3.61818	0.401304	0.472201	4.01136	1.62769	2.73978	-1.49823	1.15891	5.46687	0.0193803	0.164916	ENSMUSG00000053626.5
ENSMUSG00000021054	Sgpp1	32.1925	16.0076	10.9078	39.7295	23.5448	41.488	-0.917174	4.77631	5.4646	0.0194055	0.165012	ENSMUSG00000021054.6
ENSMUSG00000071180	Smim15	32.7955	15.1604	11.805	35.1634	25.3239	54.8311	-1.00445	4.87165	5.46406	0.0194115	0.165012	ENSMUSG00000071180.5
ENSMUSG00000097994	Gm26982	4.87063	4.94941	4.15537	1.87766	1.77911	2.8821	1.12153	1.80496	5.46115	0.0194439	0.165203	ENSMUSG00000097994.1
ENSMUSG00000020329	Polrmt	34.3263	28.8493	29.607	20.7396	21.7657	12.7738	0.780555	4.62944	5.46017	0.0194548	0.165212	ENSMUSG00000020329.12
ENSMUSG00000084817	Gm5526	3.98927	11.1027	16.3854	2.38975	7.04072	5.94211	0.957635	2.9789	5.45887	0.0194692	0.16525	ENSMUSG00000084817.3
ENSMUSG00000115624	Gm49204	4.82424	0	0	4.48077	0.492093	0.569304	-2.52245	0.84942	5.45595	0.0195018	0.165442	ENSMUSG00000115624.1
ENSMUSG00000025730	Rab40c	19.4825	38.3022	36.6428	13.2289	24.7182	17.2926	0.758242	4.64512	5.45432	0.01952	0.165512	ENSMUSG00000025730.14
ENSMUSG00000031246	Sh3bgrl	280.919	98.4978	69.3664	372.075	118.481	389.831	-1.02457	7.79195	5.45089	0.0195584	0.165584	ENSMUSG00000031246.14
ENSMUSG00000059534	Uqcr10	238.707	555.271	583.594	160.54	408.21	296.074	0.664852	8.54617	5.45113	0.0195556	0.165584	ENSMUSG00000059534.8
ENSMUSG00000094441	Zfp955a	7.83939	2.27405	1.22772	9.90037	4.05031	10.7812	-1.36876	2.61031	5.45111	0.0195559	0.165584	ENSMUSG00000094441.2
ENSMUSG00000030579	Tyrobp	70.74	138.673	184.253	33.115	126.43	94.2199	0.732775	6.75469	5.44802	0.0195905	0.165607	ENSMUSG00000030579.10
ENSMUSG00000033790	Tubgcp5	15.1685	2.67536	2.88043	16.1308	5.75371	13.521	-1.12484	3.23934	5.44709	0.019601	0.165607	ENSMUSG00000033790.11
ENSMUSG00000044807	Zfp354c	4.49953	2.00652	1.1805	7.38261	3.02827	7.1163	-1.26365	2.10298	5.44878	0.019582	0.165607	ENSMUSG00000044807.13
ENSMUSG00000046532	Ar	53.2058	40.2196	29.7487	92.6026	46.711	69.2416	-0.745038	5.79123	5.44771	0.019594	0.165607	ENSMUSG00000046532.8
ENSMUSG00000045503	Sys1	35.8571	97.2493	113.659	24.7083	74.836	46.0781	0.738292	6.0329	5.44186	0.0196598	0.165851	ENSMUSG00000045503.16
ENSMUSG00000050737	Ptges	94.351	216.749	357.362	64.8645	178.327	132.648	0.748359	7.44399	5.44225	0.0196553	0.165851	ENSMUSG00000050737.13
ENSMUSG00000055128	Cgrrf1	36.5529	72.636	62.0473	21.5077	47.0895	39.1397	0.684569	5.54149	5.44267	0.0196506	0.165851	ENSMUSG00000055128.15
ENSMUSG00000026098	Pms1	2.31935	0.445893	0.283321	2.81649	1.47628	2.24164	-1.5641	0.755008	5.44082	0.0196714	0.165865	ENSMUSG00000026098.13
ENSMUSG00000067430	Zfp763	5.38088	2.40782	1.98325	9.81502	3.44465	7.61444	-1.10015	2.37817	5.43679	0.0197169	0.166164	ENSMUSG00000067430.7
ENSMUSG00000022139	Mbnl2	154.468	30.9004	27.6238	161.265	48.8308	144.568	-1.01552	6.56527	5.43445	0.0197433	0.166284	ENSMUSG00000022139.17
ENSMUSG00000060923	Acyp2	25.8839	23.3648	11.8995	28.8903	37.929	46.7185	-0.933503	4.86845	5.43376	0.0197511	0.166284	ENSMUSG00000060923.5
ENSMUSG00000024750	Zfand5	79.5999	36.7862	33.8568	90.8103	58.1427	99.1301	-0.796719	6.05483	5.42998	0.0197939	0.16656	ENSMUSG00000024750.11
ENSMUSG00000044098	Rsbn1	9.231	2.00652	1.60548	16.5575	2.57403	7.57886	-1.13236	2.7394	5.42867	0.0198087	0.1666	ENSMUSG00000044098.14
ENSMUSG00000033938	Ndufb7	135.728	288.047	298.29	93.3281	203.802	155.242	0.660441	7.61337	5.42651	0.0198333	0.166722	ENSMUSG00000033938.5
ENSMUSG00000021712	Trim23	22.0802	5.4399	5.43031	25.1777	9.23621	25.0494	-1.03621	3.95356	5.42113	0.0198945	0.167152	ENSMUSG00000021712.15
ENSMUSG00000026820	Ptges2	37.6198	87.3951	116.35	27.1834	66.5083	43.445	0.759432	5.98095	5.41638	0.0199487	0.167522	ENSMUSG00000026820.5
ENSMUSG00000094483	Purb	93.0058	22.5176	11.9939	99.7719	35.2793	84.9331	-1.14896	5.85814	5.41522	0.0199619	0.167549	ENSMUSG00000094483.2
ENSMUSG00000040463	Mybbp1a	94.9076	100.816	105.395	72.8872	64.9942	50.0988	0.695291	6.35035	5.41406	0.0199752	0.167576	ENSMUSG00000040463.16
ENSMUSG00000030259	Rassf8	40.8205	22.3392	13.5522	55.3909	29.9798	42.8046	-0.833418	5.09749	5.41004	0.0200212	0.167877	ENSMUSG00000030259.12
ENSMUSG00000017291	Taok1	108.87	30.187	24.5072	126.998	43.1906	94.8603	-0.884862	6.16034	5.40802	0.0200445	0.167903	ENSMUSG00000017291.13
ENSMUSG00000024140	Epas1	357.318	234.763	251.825	546.825	382.281	381.754	-0.639153	8.48871	5.4087	0.0200366	0.167903	ENSMUSG00000024140.10
ENSMUSG00000039195	1110008P14Rik	53.9944	130.245	151.482	32.5176	111.554	64.2958	0.730201	6.50399	5.40493	0.0200799	0.168115	ENSMUSG00000039195.4
ENSMUSG00000026179	Pnkd	70.137	140.233	134.152	48.0509	95.5039	71.7679	0.667461	6.54514	5.40342	0.0200973	0.168176	ENSMUSG00000026179.14
ENSMUSG00000051586	Mical3	224.002	162.662	139.772	120.895	103.756	103.186	0.658776	7.15436	5.39994	0.0201375	0.168427	ENSMUSG00000051586.17
ENSMUSG00000085287	4833418N02Rik	2.31935	0.579661	0.802742	4.22473	1.47628	2.3128	-1.22519	1.02887	5.39422	0.0202035	0.168895	ENSMUSG00000085287.8
ENSMUSG00000042628	Zfyve1	66.3797	61.4887	52.0366	43.7409	36.8691	32.2369	0.676727	5.61081	5.38766	0.0202796	0.169445	ENSMUSG00000042628.8
ENSMUSG00000003031	Cdkn1b	50.6545	16.6318	11.2384	59.6156	25.0589	41.3813	-0.890345	5.09525	5.38169	0.0203492	0.169622	ENSMUSG00000003031.14
ENSMUSG00000020133	2310011J03Rik	57.8909	136.265	135.238	45.1064	90.3559	60.3818	0.705269	6.45315	5.38282	0.0203359	0.169622	ENSMUSG00000020133.8
ENSMUSG00000024290	Rock1	61.3235	11.8162	13.6466	72.4605	17.034	57.9623	-0.93681	5.29015	5.3792	0.0203782	0.169622	ENSMUSG00000024290.9
ENSMUSG00000025024	Smndc1	40.6349	45.2136	37.4456	21.9771	26.2324	26.8285	0.717514	5.05019	5.37818	0.0203901	0.169622	ENSMUSG00000025024.7
ENSMUSG00000027806	Tsc22d2	81.9657	28.1359	23.0434	93.6268	45.0076	65.6835	-0.789612	5.81585	5.37941	0.0203758	0.169622	ENSMUSG00000027806.9
ENSMUSG00000034327	Kctd9	21.5699	9.67588	6.0914	22.9159	17.7911	25.4408	-0.997986	4.11605	5.3771	0.0204028	0.169622	ENSMUSG00000034327.17
ENSMUSG00000035245	Eogt	22.6832	8.47197	5.14699	30.768	11.1667	29.1768	-1.08233	4.16948	5.38348	0.0203283	0.169622	ENSMUSG00000035245.12
ENSMUSG00000054737	Zfp182	12.0606	0.356714	1.84159	9.04689	1.74125	13.0228	-1.54933	2.68626	5.37783	0.0203942	0.169622	ENSMUSG00000054737.11
ENSMUSG00000062785	Kcnc3	8.1641	11.5486	11.0967	5.12088	7.15428	3.98513	0.943941	2.98541	5.38326	0.0203308	0.169622	ENSMUSG00000062785.14
[truncated: 14,621 more rows]

## Sheet: Table S3
Table S3. Pathway analysis of differentially expressed genes (DEGs) based on the KEGG database														Table S3. Pathway analysis of differentially expressed genes (DEGs) based on the KEGG database														Table S3. Pathway analysis of differentially expressed genes (DEGs) based on the KEGG database
Sheet 1: KEGG pathways analysis of all DEGs.														Sheet 2: KEGG pathways analysis of upregulated DEGs.														Sheet 3: KEGG pathways analysis of downregulated DEGs.
Category	Term	Count	%	PValue	Genes	List Total	Pop Hits	Pop Total	Fold Enrichment	Bonferroni	Benjamini	FDR		Category	Term	Count	%	PValue	Genes	List Total	Pop Hits	Pop Total	Fold Enrichment	Bonferroni	Benjamini	FDR		Category	Term	Count	%	PValue	Genes	List Total	Pop Hits	Pop Total	Fold Enrichment	Bonferroni	Benjamini	FDR
KEGG_PATHWAY	mmu04610:Complement and coagulation cascades	15	2.37342	1.52741e-06	CFD, FGB, FGA, SERPINB2, CFH, FGG, PLG, F2, F3, F5, THBD, F7, C6, ITGAX, SERPING1	312	94	9718	4.97034	0.000468804	0.000470441	0.000467387		KEGG_PATHWAY	mmu05322:Systemic lupus erythematosus	14	4.32099	6.27e-07	H4C8, H4C9, H2AC6, H2BC4, H2-AA, C6, H2-DMB1, H4C12, H4C11, H4C1, H4C4, H4C3, H3C7, H2-AB1	154	150	9718	5.8897	0.000155	0.000156	0.000149		KEGG_PATHWAY	mmu04610:Complement and coagulation cascades	11	3.57143	2.56662e-06	CFD, FGB, THBD, FGA, SERPINB2, CFH, FGG, PLG, F2, F3, F5	158	94	9718	7.19755	0.000674794	0.000677587	0.000669887
KEGG_PATHWAY	mmu01100:Metabolic pathways	84	13.2911	6.74665e-06	PI4K2B, ACAA2, ACSM3, GALNT15, MOGAT2, GLDC, RDH7, PDE3B, ACSM5, GPT, TCIRG1, CSAD, DHTKD1, LIPF, GYS2, SMPD1, AOX3, ME1, SCD1, CAR8, CAR12, PTGDS, GUCY1A1, PCYT2, COX8B, DGAT2, TPI1, DCXR, ELOVL3, ENTPD6, ITPK1, PLA2G4A, AMPD2, MAT1A, INMT, ALDH1A3, DPYD, ALDH1A1, MTHFD2L, RGN, AMY1, ATP6V0D2, ACOT4, ST6GALNAC5, TPH2, PRPS1, MVK, GALT, DOT1L, AK1, AKR1C18, ACAA1B, PTGS2, SDSL, LTC4S, COX7A1, ALD…	312	1642	9718	1.59341	0.002069	0.001039	0.001032		KEGG_PATHWAY	mmu05203:Viral carcinogenesis	14	4.32099	6.09e-05	H4C8, VAC14, CDKN1A, H4C9, H2-Q7, H2BC4, CCNE1, H4C12, H4C11, BAX, H4C1, H4C4, ATP6V0D2, H4C3	154	228	9718	3.8748	0.014924	0.006344	0.006063		KEGG_PATHWAY	mmu04611:Platelet activation	9	2.92208	0.000924219	FGB, FGA, GUCY1A1, FGG, PLA2G4A, PIK3R1, F2, GNAI1, MYLK3	158	125	9718	4.42846	0.215871	0.121997	0.120611
KEGG_PATHWAY	mmu02010:ABC transporters	9	1.42405	0.00022167	ABCC3, ABCD2, ABCA5, ABCA6, TAP1, ABCC9, ABCB9, ABCG4, ABCB1B	312	52	9718	5.3909	0.065796	0.022758	0.0226103		KEGG_PATHWAY	mmu01100:Metabolic pathways	46	14.1975	7.67e-05	PRPS1, TPH2, GALT, ACAA2, MVK, MOGAT2, GLDC, DOT1L, AK1, ACAA1B, TCIRG1, SDSL, LTC4S, COX7A1, LIPF, GYS2, ALDH3B2, SMPD1, DGLUCY, PCBD1, CAR12, ATP6V0E2, RIMKLA, ATP6V1C2, FDFT1, COX8B, DGAT2, PLA2G2E, GGT6, TPI1, PCYT2, PMM1, DCXR, ELOVL3, ENTPD6, ITPK1, DHCR24, AMPD2, COQ6, SQLE, PSAT1, PRXL2B, MTHFD2L, PLCH2, DHCR7, ATP6V0D2	154	1642	9718	1.76783	0.018778	0.006344	0.006063		KEGG_PATHWAY	mmu01521:EGFR tyrosine kinase inhibitor resistance	7	2.27273	0.001814	PDGFRA, PDGFD, KDR, TGFA, PIK3R1, MET, VEGFA	158	80	9718	5.3818	0.379692	0.15964	0.157826
KEGG_PATHWAY	mmu05203:Viral carcinogenesis	18	2.8481	0.001034	H4C8, VAC14, H2-M9, CDKN1A, H4C9, H2-Q7, H2BC4, PIK3R1, SCIN, CCNE1, H4C12, H4C11, BAX, H4C1, H4C4, ATP6V0D2, H4C3, CCR3	312	228	9718	2.45901	0.272063	0.063682	0.063269		KEGG_PATHWAY	mmu05323:Rheumatoid arthritis	8	2.46914	0.000426	CCL5, H2-DMB1, TCIRG1, ATP6V0E2, H2-AA, ATP6V0D2, H2-AB1, ATP6V1C2	154	87	9718	5.80266	0.099877	0.026407	0.025236		KEGG_PATHWAY	mmu05200:Pathways in cancer	19	6.16883	0.003166	FZD1, PDGFRA, WNT10B, HHIP, NCOA4, LPAR1, IL5RA, TGFA, PIK3R1, F2, PTGS2, GNAI1, AGTR1A, VEGFA, RASGRP3, EDNRB, GSTA3, COL4A5, MET	158	548	9718	2.13252	0.565714	0.208974	0.2066
KEGG_PATHWAY	mmu05322:Systemic lupus erythematosus	14	2.21519	0.001028	H4C8, H4C9, H2AC6, H2BC4, H2-AA, C6, H2-DMB1, H4C12, H4C11, H4C1, H4C4, H4C3, H3C7, H2-AB1	312	150	9718	2.90709	0.270759	0.063682	0.063269		KEGG_PATHWAY	mmu04145:Phagosome	11	3.39506	0.000615	TUBB5, TUBA1A, H2-DMB1, H2-Q7, TAP1, TCIRG1, ATP6V0E2, H2-AA, ATP6V0D2, H2-AB1, ATP6V1C2	154	183	9718	3.79313	0.140987	0.030508	0.029155		KEGG_PATHWAY	mmu04216:Ferroptosis	5	1.62338	0.004171	NCOA4, SLC40A1, TRF, SLC39A8, CP	158	41	9718	7.50077	0.666916	0.220248	0.217745
KEGG_PATHWAY	mmu05323:Rheumatoid arthritis	9	1.42405	0.00656	CCL5, H2-DMB1, TCIRG1, ATP6V0E2, H2-AA, ATP6V0D2, H2-AB1, VEGFA, ATP6V1C2	312	87	9718	3.22215	0.867399	0.336723	0.334536		KEGG_PATHWAY	mmu05034:Alcoholism	11	3.39506	0.001576	GNAO1, H4C8, H4C9, H2AC6, H2BC4, H4C12, H4C11, H4C1, H4C4, H4C3, H3C7	154	207	9718	3.35335	0.322699	0.063096	0.060297		KEGG_PATHWAY	mmu04015:Rap1 signaling pathway	10	3.24675	0.007843	PDGFRA, PDGFD, LPAR1, KDR, PIK3R1, RAPGEF5, MET, GNAI1, VEGFA, RASGRP3	158	214	9718	2.87413	0.873916	0.345086	0.341165
KEGG_PATHWAY	mmu05163:Human cytomegalovirus infection	16	2.53165	0.016539	CCR1, PDGFRA, H2-M9, CDKN1A, H2-Q7, TAP1, PIK3R1, PTGS2, GNAI1, VEGFA, TAPBP, GNAO1, CCL5, E2F2, BAX, CCR3	312	254	9718	1.96204	0.994024	0.399443	0.396849		KEGG_PATHWAY	mmu05166:Human T-cell leukemia virus 1 infection	12	3.7037	0.001781	VAC14, CDKN1A, CDKN2C, LCK, CCNE1, H2-DMB1, IL2RB, H2-Q7, E2F2, BAX, H2-AA, H2-AB1	154	247	9718	3.06578	0.356145	0.063096	0.060297		KEGG_PATHWAY	mmu02010:ABC transporters	5	1.62338	0.009727	ABCD2, ABCA5, ABCA6, ABCC9, ABCB1B	158	52	9718	5.91407	0.923521	0.366848	0.362679
KEGG_PATHWAY	mmu04613:Neutrophil extracellular trap formation	14	2.21519	0.0168596	H4C8, FGB, FGA, H4C9, H2AC6, FGG, H2BC4, PIK3R1, H4C12, H4C11, H4C1, H4C4, H4C3, H3C7	312	209	9718	2.08643	0.994593	0.399443	0.396849		KEGG_PATHWAY	mmu04612:Antigen processing and presentation	7	2.16049	0.002443	H2-DMB1, H2-Q7, PSME2, TAP1, H2-AA, H2-AB1, TAPBP	154	87	9718	5.07733	0.4535	0.075741	0.072381		KEGG_PATHWAY	mmu04370:VEGF signaling pathway	5	1.62338	0.0141538	KDR, PLA2G4A, PIK3R1, PTGS2, VEGFA	158	58	9718	5.30227	0.97646	0.418771	0.414012
KEGG_PATHWAY	mmu04145:Phagosome	13	2.05696	0.0145247	H2-M9, H2-Q7, TAP1, TCIRG1, H2-AA, TUBB5, TUBA1A, H2-DMB1, PLA2R1, ATP6V0E2, ATP6V0D2, ATP6V1C2, H2-AB1	312	183	9718	2.21266	0.988799	0.399443	0.396849		KEGG_PATHWAY	mmu00100:Steroid biosynthesis	4	1.23457	0.003584	SQLE, DHCR24, DHCR7, FDFT1	154	20	9718	12.6208	0.588001	0.098748	0.094368		KEGG_PATHWAY	mmu04014:Ras signaling pathway	10	3.24675	0.0142763	PDGFRA, PDGFD, KDR, TGFA, PLA2G4A, PIK3R1, RAPGEF5, MET, VEGFA, RASGRP3	158	236	9718	2.6062	0.977217	0.418771	0.414012
KEGG_PATHWAY	mmu01200:Carbon metabolism	10	1.58228	0.0162415	PRPS1, PDHA1, TPI1, CPS1, PSAT1, GLDC, RGN, ME1, GPT, SDSL	312	122	9718	2.55307	0.993442	0.399443	0.396849		KEGG_PATHWAY	mmu04142:Lysosome	8	2.46914	0.005398	AP4M1, GGA2, SMPD1, TCIRG1, ABCB9, CD68, ATP6V0D2, AP3B2	154	135	9718	3.73949	0.737362	0.129121	0.123394		KEGG_PATHWAY	mmu01100:Metabolic pathways	38	12.3377	0.0191152	PI4K2B, ACSM3, GALNT15, RDH7, PDE3B, AKR1C18, ACSM5, GPT, CSAD, PTGS2, DHTKD1, UGP2, LDHD, AOX3, ME1, SMYD1, SCD1, CAR8, PTGDS, GUCY1A1, CAR1, PDHA1, PLA2G4A, MAT1A, ACADSB, TRIT1, INMT, ALDH1A3, BHMT, CPS1, GSTA3, DPYD, ALDH1A1, RGN, ECHDC1, AMY1, ACOT4, ST6GALNAC5	158	1642	9718	1.42341	0.993755	0.504641	0.498906
KEGG_PATHWAY	mmu04721:Synaptic vesicle cycle	8	1.26582	0.011394	STX1B, SLC6A13, SLC1A3, TCIRG1, ATP6V0E2, ATP6V0D2, SLC6A2, ATP6V1C2	312	77	9718	3.2361	0.97034	0.399443	0.396849		KEGG_PATHWAY	mmu04613:Neutrophil extracellular trap formation	10	3.08642	0.005727	H4C8, H4C9, H2AC6, H2BC4, H4C12, H4C11, H4C1, H4C4, H4C3, H3C7	154	209	9718	3.01932	0.757964	0.129121	0.123394		KEGG_PATHWAY	mmu04933:AGE-RAGE signaling pathway in diabetic complications	6	1.94805	0.0236701	THBD, COL4A5, PIK3R1, F3, AGTR1A, VEGFA	158	101	9718	3.65384	0.998164	0.55415	0.547852
KEGG_PATHWAY	mmu01521:EGFR tyrosine kinase inhibitor resistance	8	1.26582	0.0138851	PDGFRA, PDGFD, KDR, TGFA, BAX, PIK3R1, MET, VEGFA	312	80	9718	3.11474	0.986331	0.399443	0.396849		KEGG_PATHWAY	mmu04966:Collecting duct acid secretion	4	1.23457	0.008485	TCIRG1, ATP6V0E2, ATP6V0D2, ATP6V1C2	154	27	9718	9.34872	0.878117	0.175353	0.167575		KEGG_PATHWAY	mmu05230:Central carbon metabolism in cancer	5	1.62338	0.025189	PDGFRA, PDHA1, PIK3R1, MET, PDK1	158	69	9718	4.45698	0.998781	0.55415	0.547852
KEGG_PATHWAY	mmu00910:Nitrogen metabolism	4	0.632911	0.01582	CAR1, CPS1, CAR12, CAR8	312	17	9718	7.32881	0.992519	0.399443	0.396849		KEGG_PATHWAY	mmu05169:Epstein-Barr virus infection	10	3.08642	0.009897	CDKN1A, CCNE1, H2-DMB1, H2-Q7, E2F2, TAP1, BAX, H2-AA, H2-AB1, TAPBP	154	228	9718	2.76771	0.914296	0.188814	0.180439		KEGG_PATHWAY	mmu00910:Nitrogen metabolism	3	0.974026	0.03009	CAR1, CPS1, CAR8	158	17	9718	10.8541	0.999676	0.611066	0.604122
KEGG_PATHWAY	mmu04612:Antigen processing and presentation	8	1.26582	0.0211724	H2-M9, H2-DMB1, H2-Q7, PSME2, TAP1, H2-AA, H2-AB1, TAPBP	312	87	9718	2.86413	0.998598	0.465794	0.462769		KEGG_PATHWAY	mmu04658:Th1 and Th2 cell differentiation	6	1.85185	0.012463	LCK, TBX21, H2-DMB1, IL2RB, H2-AA, H2-AB1	154	88	9718	4.30254	0.954851	0.220778	0.210986		KEGG_PATHWAY	mmu04072:Phospholipase D signaling pathway	7	2.27273	0.033641	PDGFRA, PDGFD, LPAR1, PLA2G4A, PIK3R1, F2, AGTR1A	158	149	9718	2.88956	0.999877	0.634368	0.62716
KEGG_PATHWAY	mmu04060:Cytokine-cytokine receptor interaction	17	2.68987	0.0268103	GDF10, CCR1, IL33, NGFR, CXCL9, AMHR2, GDF15, IL5RA, TNFRSF11B, GDF3, PRLR, ACVR2A, CCL8, CCL5, CXCR3, IL2RB, CCR3	312	294	9718	1.80104	0.999762	0.467812	0.464774		KEGG_PATHWAY	mmu05332:Graft-versus-host disease	5	1.54321	0.014562	H2-DMB1, H2-Q7, PRF1, H2-AA, H2-AB1	154	60	9718	5.25866	0.973302	0.225706	0.215694		KEGG_PATHWAY	mmu04510:Focal adhesion	8	2.5974	0.0453389	PDGFRA, PDGFD, KDR, COL4A5, PIK3R1, MET, MYLK3, VEGFA	158	202	9718	2.43589	0.999995	0.754649	0.746074
KEGG_PATHWAY	mmu05223:Non-small cell lung cancer	7	1.10759	0.0273397	RET, CDKN1A, E2F2, TGFA, BAX, PIK3R1, MET	312	72	9718	3.02822	0.999799	0.467812	0.464774		KEGG_PATHWAY	mmu05330:Allograft rejection	5	1.54321	0.014562	H2-DMB1, H2-Q7, PRF1, H2-AA, H2-AB1	154	60	9718	5.25866	0.973302	0.225706	0.215694		KEGG_PATHWAY	mmu05205:Proteoglycans in cancer	8	2.5974	0.047371	FZD1, WNT10B, KDR, TIMP3, PIK3R1, MET, DCN, VEGFA	158	204	9718	2.41201	0.999997	0.754649	0.746074
KEGG_PATHWAY	mmu05218:Melanoma	7	1.10759	0.0273397	PDGFRA, CDKN1A, PDGFD, E2F2, BAX, PIK3R1, MET	312	72	9718	3.02822	0.999799	0.467812	0.464774		KEGG_PATHWAY	mmu04940:Type I diabetes mellitus	5	1.54321	0.021045	H2-DMB1, H2-Q7, PRF1, H2-AA, H2-AB1	154	67	9718	4.70925	0.994771	0.307011	0.293393		KEGG_PATHWAY	mmu04540:Gap junction	5	1.62338	0.050279	PDGFRA, GUCY1A1, PDGFD, LPAR1, GNAI1	158	86	9718	3.57595	0.999999	0.754649	0.746074
KEGG_PATHWAY	mmu00100:Steroid biosynthesis	4	0.632911	0.0247174	SQLE, DHCR24, DHCR7, FDFT1	312	20	9718	6.22949	0.99954	0.467812	0.464774		KEGG_PATHWAY	mmu04659:Th17 cell differentiation	6	1.85185	0.024885	LCK, TBX21, H2-DMB1, IL2RB, H2-AA, H2-AB1	154	105	9718	3.60594	0.99802	0.342864	0.327656		KEGG_PATHWAY	mmu04020:Calcium signaling pathway	9	2.92208	0.0535941	PDGFRA, EDNRB, PDGFD, KDR, TGFA, MET, AGTR1A, MYLK3, VEGFA	158	254	9718	2.17936	0.999999	0.754649	0.746074
KEGG_PATHWAY	mmu04978:Mineral absorption	6	0.949367	0.030685	ATP7B, ATP1A4, SLC40A1, TRF, ATP1B1, STEAP2	312	55	9718	3.3979	0.99993	0.497415	0.494185		KEGG_PATHWAY	mmu04975:Fat digestion and absorption	4	1.23457	0.029841	LIPF, DGAT2, PLA2G2E, MOGAT2	154	43	9718	5.87013	0.999437	0.389422	0.372149		KEGG_PATHWAY	mmu03320:PPAR signaling pathway	5	1.62338	0.0557435	PLIN4, ME1, APOA2, APOC3, SCD1	158	89	9718	3.45541	1	0.754649	0.746074
KEGG_PATHWAY	mmu01230:Biosynthesis of amino acids	7	1.10759	0.04051	PRPS1, TPI1, CPS1, PSAT1, GPT, MAT1A, SDSL	312	79	9718	2.7599	0.999997	0.54429	0.540756		KEGG_PATHWAY	mmu05320:Autoimmune thyroid disease	5	1.54321	0.031637	H2-DMB1, H2-Q7, PRF1, H2-AA, H2-AB1	154	76	9718	4.15157	0.999644	0.389422	0.372149		KEGG_PATHWAY	mmu04978:Mineral absorption	4	1.2987	0.058995	SLC40A1, TRF, ATP1B1, STEAP2	158	55	9718	4.47319	1	0.754649	0.746074
KEGG_PATHWAY	mmu04370:VEGF signaling pathway	6	0.949367	0.03744	MAPKAPK3, KDR, PLA2G4A, PIK3R1, PTGS2, VEGFA	312	58	9718	3.22215	0.999992	0.54429	0.540756		KEGG_PATHWAY	mmu04721:Synaptic vesicle cycle	5	1.54321	0.032975	SLC6A13, TCIRG1, ATP6V0E2, ATP6V0D2, ATP6V1C2	154	77	9718	4.09766	0.999747	0.389422	0.372149		KEGG_PATHWAY	mmu04022:cGMP-PKG signaling pathway	7	2.27273	0.060029	GUCY1A1, EDNRB, PDE3B, ATP1B1, GNAI1, AGTR1A, MYLK3	158	172	9718	2.50316	1	0.754649	0.746074
KEGG_PATHWAY	mmu05330:Allograft rejection	6	0.949367	0.0424122	H2-M9, H2-DMB1, H2-Q7, PRF1, H2-AA, H2-AB1	312	60	9718	3.11474	0.999998	0.54429	0.540756		KEGG_PATHWAY	mmu02010:ABC transporters	4	1.23457	0.048288	ABCC3, TAP1, ABCB9, ABCG4	154	52	9718	4.85415	0.999995	0.544343	0.520198		KEGG_PATHWAY	mmu04923:Regulation of lipolysis in adipocytes	4	1.2987	0.064306	PDE3B, PIK3R1, PTGS2, GNAI1	158	57	9718	4.31623	1	0.77167	0.762901
KEGG_PATHWAY	mmu05332:Graft-versus-host disease	6	0.949367	0.0424122	H2-M9, H2-DMB1, H2-Q7, PRF1, H2-AA, H2-AB1	312	60	9718	3.11474	0.999998	0.54429	0.540756		KEGG_PATHWAY	mmu05310:Asthma	3	0.925926	0.058339	H2-DMB1, H2-AA, H2-AB1	154	25	9718	7.57247	1	0.594855	0.56847		KEGG_PATHWAY	mmu04360:Axon guidance	7	2.27273	0.072981	SEMA3D, NTN4, SEMA3E, PIK3R1, LRRC4C, MET, GNAI1	158	181	9718	2.3787	1	0.809243	0.800047
KEGG_PATHWAY	mmu04216:Ferroptosis	5	0.791139	0.041174	NCOA4, SLC40A1, TRF, SLC39A8, CP	312	41	9718	3.79847	0.999998	0.54429	0.540756		KEGG_PATHWAY	mmu05416:Viral myocarditis	5	1.54321	0.060755	H2-DMB1, H2-Q7, PRF1, H2-AA, H2-AB1	154	94	9718	3.35659	1	0.594855	0.56847		KEGG_PATHWAY	mmu04151:PI3K-Akt signaling pathway	11	3.57143	0.073568	PDGFRA, PDGFD, LPAR1, KDR, TGFA, COL4A5, PIK3R1, PPP2R3A, PRLR, MET, VEGFA	158	367	9718	1.84351	1	0.809243	0.800047
KEGG_PATHWAY	mmu04611:Platelet activation	9	1.42405	0.047135	FGB, FGA, GUCY1A1, FGG, PLA2G4A, PIK3R1, F2, GNAI1, MYLK3	312	125	9718	2.24262	1	0.580703	0.576932		KEGG_PATHWAY	mmu04061:Viral protein interaction with cytokine and cytokine receptor	5	1.54321	0.062682	CXCL9, CCL8, CCL5, CXCR3, IL2RB	154	95	9718	3.32126	1	0.594855	0.56847		KEGG_PATHWAY	mmu05418:Fluid shear stress and atherosclerosis	6	1.94805	0.091559	THBD, GSTA3, KDR, PIK3R1, ACVR2A, VEGFA	158	148	9718	2.4935	1	0.863035	0.853228
KEGG_PATHWAY	mmu05166:Human T-cell leukemia virus 1 infection	14	2.21519	0.054124	VAC14, H2-M9, CDKN1A, CDKN2C, H2-Q7, PIK3R1, H2-AA, LCK, CCNE1, H2-DMB1, IL2RB, E2F2, BAX, H2-AB1	312	247	9718	1.76544	1	0.586507	0.582698		KEGG_PATHWAY	mmu04514:Cell adhesion molecules	7	2.16049	0.063389	NTNG2, CNTNAP1, H2-DMB1, H2-Q7, SDC1, H2-AA, H2-AB1	154	179	9718	2.46775	1	0.594855	0.56847
KEGG_PATHWAY	mmu04921:Oxytocin signaling pathway	10	1.58228	0.0569797	GNAO1, PRKAB2, GUCY1A1, CDKN1A, KCNJ14, PLA2G4A, MYL6B, PTGS2, GNAI1, MYLK3	312	153	9718	2.03578	1	0.586507	0.582698		KEGG_PATHWAY	mmu05152:Tuberculosis	7	2.16049	0.064762	H2-DMB1, ITGAX, BAX, TCIRG1, H2-AA, ATP6V0D2, H2-AB1	154	180	9718	2.45404	1	0.594855	0.56847
KEGG_PATHWAY	mmu04659:Th17 cell differentiation	8	1.26582	0.051105	LCK, TBX21, H2-DMB1, IL2RB, RORA, AHR, H2-AA, H2-AB1	312	105	9718	2.37314	1	0.586507	0.582698		KEGG_PATHWAY	mmu00190:Oxidative phosphorylation	6	1.85185	0.07168	COX8B, TCIRG1, ATP6V0E2, COX7A1, ATP6V0D2, ATP6V1C2	154	141	9718	2.68527	1	0.631993	0.603961
KEGG_PATHWAY	mmu04540:Gap junction	7	1.10759	0.057127	PDGFRA, GUCY1A1, TUBB5, TUBA1A, PDGFD, LPAR1, GNAI1	312	86	9718	2.53526	1	0.586507	0.582698		KEGG_PATHWAY	mmu05321:Inflammatory bowel disease	4	1.23457	0.073902	TBX21, H2-DMB1, H2-AA, H2-AB1	154	62	9718	4.07122	1	0.631993	0.603961
KEGG_PATHWAY	mmu04966:Collecting duct acid secretion	4	0.632911	0.053887	TCIRG1, ATP6V0E2, ATP6V0D2, ATP6V1C2	312	27	9718	4.61443	1	0.586507	0.582698		KEGG_PATHWAY	mmu04060:Cytokine-cytokine receptor interaction	9	2.77778	0.092682	NGFR, CXCL9, CCL8, AMHR2, GDF15, CCL5, CXCR3, IL2RB, GDF3	154	294	9718	1.93175	1	0.766167	0.732184
KEGG_PATHWAY	mmu04514:Cell adhesion molecules	11	1.74051	0.06156	NTNG2, H2-M9, NLGN1, CNTNAP1, H2-DMB1, H2-Q7, SDC1, LRRC4C, H2-AA, CLDN1, H2-AB1	312	179	9718	1.91409	1	0.604607	0.600681
KEGG_PATHWAY	mmu04940:Type I diabetes mellitus	6	0.949367	0.062816	H2-M9, H2-DMB1, H2-Q7, PRF1, H2-AA, H2-AB1	312	67	9718	2.78932	1	0.604607	0.600681
KEGG_PATHWAY	mmu05034:Alcoholism	12	1.89873	0.068915	GNAO1, H4C8, H4C9, H2AC6, H2BC4, H4C12, H4C11, H4C1, H4C4, H4C3, H3C7, GNAI1	312	207	9718	1.80565	1	0.611649	0.607677
KEGG_PATHWAY	mmu04142:Lysosome	9	1.42405	0.067927	AP4M1, GGA2, MFSD8, SMPD1, TCIRG1, ABCB9, CD68, ATP6V0D2, AP3B2	312	135	9718	2.0765	1	0.611649	0.607677
KEGG_PATHWAY	mmu05230:Central carbon metabolism in cancer	6	0.949367	0.069506	RET, PDGFRA, PDHA1, PIK3R1, MET, PDK1	312	69	9718	2.70847	1	0.611649	0.607677
KEGG_PATHWAY	mmu05200:Pathways in cancer	25	3.9557	0.072768	RET, CDKN1A, HHIP, LPAR1, IL5RA, TGFA, PIK3R1, PTGS2, GNAI1, RASGRP3, EDNRB, E2F2, FZD1, WNT10B, PDGFRA, NCOA4, F2, AGTR1A, VEGFA, GSTA3, CCNE1, IL2RB, COL4A5, BAX, MET	312	548	9718	1.42096	1	0.62257	0.618528
KEGG_PATHWAY	mmu04015:Rap1 signaling pathway	12	1.89873	0.082767	GNAO1, PDGFRA, NGFR, PDGFD, LPAR1, KDR, PIK3R1, RAPGEF5, MET, GNAI1, VEGFA, RASGRP3	312	214	9718	1.74659	1	0.628909	0.624825
KEGG_PATHWAY	mmu04934:Cushing syndrome	10	1.58228	0.075774	FZD1, WNT10B, CDKN1A, CDKN2C, CCNE1, E2F2, AHR, GNAI1, AGTR1A, KCNK3	312	162	9718	1.92268	1	0.628909	0.624825
KEGG_PATHWAY	mmu05222:Small cell lung cancer	7	1.10759	0.080474	CDKN1A, CCNE1, E2F2, BAX, COL4A5, PIK3R1, PTGS2	312	94	9718	2.31949	1	0.628909	0.624825
KEGG_PATHWAY	mmu05416:Viral myocarditis	7	1.10759	0.080474	H2-M9, CXADR, H2-DMB1, H2-Q7, PRF1, H2-AA, H2-AB1	312	94	9718	2.31949	1	0.628909	0.624825
KEGG_PATHWAY	mmu04061:Viral protein interaction with cytokine and cytokine receptor	7	1.10759	0.083718	CCR1, CXCL9, CCL8, CCL5, CXCR3, IL2RB, CCR3	312	95	9718	2.29507	1	0.628909	0.624825
KEGG_PATHWAY	mmu05214:Glioma	6	0.949367	0.087873	PDGFRA, CDKN1A, E2F2, TGFA, BAX, PIK3R1	312	74	9718	2.52547	1	0.6444	0.640215
KEGG_PATHWAY	mmu05212:Pancreatic cancer	6	0.949367	0.095862	CDKN1A, E2F2, TGFA, BAX, PIK3R1, VEGFA	312	76	9718	2.45901	1	0.656126	0.651865
KEGG_PATHWAY	mmu05320:Autoimmune thyroid disease	6	0.949367	0.095862	H2-M9, H2-DMB1, H2-Q7, PRF1, H2-AA, H2-AB1	312	76	9718	2.45901	1	0.656126	0.651865
KEGG_PATHWAY	mmu01040:Biosynthesis of unsaturated fatty acids	4	0.632911	0.093867	ELOVL3, ACAA1B, SCD1, ACOT4	312	34	9718	3.6644	1	0.656126	0.651865
KEGG_PATHWAY	mmu04010:MAPK signaling pathway	15	2.37342	0.09968	RET, DUSP4, PDGFRA, NGFR, DAXX, TGFA, PLA2G4A, VEGFA, RASGRP3, MAPKAPK3, PDGFD, STMN1, KDR, MET, PTPN5	312	299	9718	1.56258	1	0.657969	0.653696

## Sheet: Table S4
Table S4. Pathway analysis of differentially expressed genes (DEGs) based on the GO terms.														Table S4. Pathway analysis of differentially expressed genes (DEGs) based on the GO terms.														Table S4. Pathway analysis of differentially expressed genes (DEGs) based on the GO terms.
Sheet 1: GO analysis of all DEGs.														Sheet 2: GO analysis of upregulated DEGs.														Sheet 3: GO analysis of downregulated DEGs.
Category	Term	Count	%	PValue	Genes	List Total	Pop Hits	Pop Total	Fold Enrichment	Bonferroni	Benjamini	FDR		Category	Term	Count	%	PValue	Genes	List Total	Pop Hits	Pop Total	Fold Enrichment	Bonferroni	Benjamini	FDR		Category	Term	Count	%	PValue	Genes	List Total	Pop Hits	Pop Total	Fold Enrichment	Bonferroni	Benjamini	FDR
GOTERM_CC_ALL	GO:0005576~extracellular region	145	22.943	9.15546e-14	SPON1, HFE, HHIP, PRF1, ACTG2, LIPF, LGALS3, TRBC2, KDR, CCN3, PTGDS, PPFIA3, CCBE1, POSTN, WFDC21, CXADR, SCARA5, OMD, ACOT11, ENTPD6, KRT79, DNAJB13, IGLV2, FNDC5, IGHG2B, SFRP4, TWSG1, LOX, SFRP5, SELENOP, COL4A5, SERPING1, ADAM9, AMY1, PRTN3, IGFALS, PLA2R1, CFD, H2-M9, IGKV6-13, ENPEP, CFH, NTM, IGHV1-64, LYZ1, TGFA, TNFRSF11B, ART5, NID2, ADAMTS10, DPP4, SERPINA3C, C6, FLRT2, APOH, ADAMTS18…	550	3099	21646	1.84146	6.1734e-11	6.17078e-11	5.81372e-11		GOTERM_CC_ALL	GO:0061638~CENP-A containing chromatin	8	2.46914	4.9e-08	H4C8, H4C9, H2AC6, H4C12, H4C11, H4C1, H4C4, H4C3	278	28	21646	22.2467	2.68e-05	1.17e-05	1.09e-05		GOTERM_BP_ALL	GO:0051239~regulation of multicellular organismal process	94	30.5195	3.44535e-14	ERRFI1, ABCD2, HHIP, PDE3B, TRF, IL5RA, RORA, AHR, MEOX2, PTPRG, TMEM100, THBD, EDNRB, ADAMTS1, NFKBIZ, KDR, CCN3, SCD1, PTGDS, TEAD1, CCR3, FGB, CCBE1, PDGFRA, FGA, PRMT5, POSTN, GUCY1A1, PRKAB2, CXADR, OSR1, FGG, APOA2, ATP11C, PLA2G4A, ABCC9, ATP1B1, F2, PRLR, F3, AGTR1A, DCN, STX1B, SFRP4, TWSG1, VAMP7, LOX, LGALS12, ALDH1A1, ADGRF5, RGN, ADAM9, PLA2R1, MET, DDR2, NLGN1, SEMA3D, PELI3, LRTM1,…	260	3393	20431	2.17701	1.57423e-10	1.57556e-10	1.48357e-10
GOTERM_BP_ALL	GO:0044281~small molecule metabolic process	95	15.0316	8.53406e-13	ERRFI1, ABCD2, ACAA2, ACSM3, MOGAT2, GLDC, RDH7, ACSM5, RORA, GPT, AHR, ETFB, CSAD, DHTKD1, PTPRG, LIPF, MFSD8, EDNRB, SMPD1, ME1, SLC39A8, SCD1, CAR8, CAR12, PTGDS, GUCY1A1, PRKAB2, DGAT2, TPI1, DCXR, ELOVL3, ACOT11, ENTPD6, ITPK1, APOA2, PLA2G4A, ABCC9, AMPD2, MAT1A, ATP1B1, CYP2D26, ALDH1A3, DDAH1, SLC25A19, DPYD, ALDH1A1, MTHFD2L, GPD1, RGN, ACOT4, TPH2, PRPS1, MVK, AKR1CL, GALT, CFH, MTARC1,…	528	1695	20431	2.16875	4.93794e-09	4.93695e-09	4.75603e-09		GOTERM_CC_ALL	GO:0043505~CENP-A containing nucleosome	8	2.46914	4.9e-08	H4C8, H4C9, H2AC6, H4C12, H4C11, H4C1, H4C4, H4C3	278	28	21646	22.2467	2.68e-05	1.17e-05	1.09e-05		GOTERM_BP_ALL	GO:0051241~negative regulation of multicellular organismal process	51	16.5584	1.29503e-12	ERRFI1, ABCD2, HHIP, PDE3B, AHR, MEOX2, PTPRG, THBD, ADAMTS1, CCN3, PTGDS, FGB, PDGFRA, FGA, GUCY1A1, CXADR, OSR1, FGG, APOA2, F2, DCN, TWSG1, LGALS12, ALDH1A1, ADGRF5, RGN, MET, SEMA3D, PELI3, ILDR2, TNFRSF11B, SEMA3E, PLG, PIK3R1, PTGS2, APOH, ADAMTS18, ABI3BP, CD300LF, CCR1, WNT10B, IL33, APOC3, LNPEP, KLF4, MCC, VEGFA, CD24A, PI16, OGT, FBN1	260	1298	20431	3.08753	5.92367e-09	2.96109e-09	2.7882e-09
GOTERM_MF_ALL	GO:0042626~ATPase-coupled transmembrane transporter activity	16	2.53165	2.05192e-07	ABCC3, ABCD2, ABCA5, ABCA6, ATP1A4, TAP1, ABCC9, ABCB9, TCIRG1, ATP1B1, ATP7B, ATP6V0E2, ATP6V0D2, ABCB1B, ABCG4, ATP6V1C2	504	110	19026	5.49091	0.000264047	0.000264082	0.000259978		GOTERM_CC_ALL	GO:0034506~chromosome, centromeric core domain	8	2.46914	6.39e-08	H4C8, H4C9, H2AC6, H4C12, H4C11, H4C1, H4C4, H4C3	278	29	21646	21.4795	3.5e-05	1.17e-05	1.09e-05		GOTERM_CC_ALL	GO:0005576~extracellular region	85	27.5974	1.41258e-12	SPON1, HHIP, TRF, GPT, PRSS23, CHRDL1, PTPRG, THBD, ADAMTS1, KDR, TIMP3, CCN3, PTGDS, CCR3, FGB, CCBE1, FGA, POSTN, EGFL6, SERPINB2, CXADR, SCARA5, OMD, FGG, APOA2, F2, F3, DCN, F5, SFRP4, GREM2, TWSG1, LOX, MMP16, SELENOP, COL4A5, ADAM9, AMY1, PLA2R1, MET, CFD, H2-M9, NLGN1, ENPEP, ITIH2, CFH, SEMA3D, CDNF, LYZ1, NTN4, TGFA, RETNLG, TNFRSF11B, SEMA3E, PLG, ART5, DPP4, TTR, FLRT2, APOH, ADAMTS18,…	272	3099	21646	2.18276	6.07391e-10	6.07408e-10	5.87632e-10
GOTERM_CC_ALL	GO:0005615~extracellular space	119	18.8291	3.87013e-13	HFE, PRF1, ACTG2, LGALS3, TRBC2, CCN3, PTGDS, CCBE1, POSTN, WFDC21, CXADR, OMD, ACOT11, ENTPD6, KRT79, IGLV2, IGHG2B, SFRP4, TWSG1, LOX, SFRP5, SELENOP, COL4A5, SERPING1, ADAM9, AMY1, PRTN3, IGFALS, CFD, H2-M9, IGKV6-13, ENPEP, CFH, NTM, IGHV1-64, LYZ1, TGFA, TNFRSF11B, NID2, SERPINA3C, C6, FLRT2, APOH, PDGFD, SERPINA3B, SERPINH1, WNT10B, ST14, CD163, GGT6, AMBP, RARRES2, IGKV5-39, LNPEP, GDF3, S…	550	2374	21646	1.97279	2.60854e-10	1.30423e-10	1.22877e-10		GOTERM_BP_ALL	GO:0061644~protein localization to CENP-A containing chromatin	7	2.16049	1.11e-07	H4C8, H4C9, H4C12, H4C11, H4C1, H4C4, H4C3	268	19	20431	28.0866	0.000409	0.000409	0.000407		GOTERM_CC_ALL	GO:0005615~extracellular space	69	22.4026	3.76573e-11	TRF, GPT, PRSS23, CHRDL1, PTPRG, THBD, TIMP3, CCN3, PTGDS, CCR3, FGB, CCBE1, FGA, POSTN, SERPINB2, CXADR, OMD, FGG, APOA2, F2, F3, DCN, F5, SFRP4, GREM2, TWSG1, LOX, MMP16, SELENOP, COL4A5, ADAM9, AMY1, MET, CFD, H2-M9, ENPEP, CFH, SEMA3D, CDNF, LYZ1, TGFA, RETNLG, TNFRSF11B, SEMA3E, PLG, TTR, FLRT2, APOH, PDGFD, SPOCK3, GC, GDF10, BCHE, WNT10B, IL33, CD163, AMBP, APOC3, LNPEP, CP, VEGFA, BHMT, C…	272	2374	21646	2.31301	1.61926e-08	8.09632e-09	7.83272e-09
GOTERM_CC_ALL	GO:0062023~collagen-containing extracellular matrix	38	6.01266	5.48752e-11	SPON1, ITIH2, NTN4, TRF, PLG, NID2, HAPLN1, ADAMTS10, LGALS3, ADAMTS1, ABI3BP, GPC1, ITGAX, SERPINH1, TIMP3, CCN3, GPC4, FGB, FGA, NTNG2, POSTN, EGFL6, AMBP, RARRES2, FGG, F2, SOD3, F3, DCN, VEGFA, MMP16, LOX, ALB, OGN, COL4A5, SERPING1, CSPG4, FBN1	550	420	21646	3.56081	3.69859e-08	1.23286e-08	1.16152e-08		GOTERM_BP_ALL	GO:0071168~protein localization to chromatin	9	2.77778	1.09e-06	H4C8, DAXX, H4C9, H4C12, H4C11, FAM47E, H4C1, H4C4, H4C3	268	60	20431	11.4353	0.004013	0.00201	0.002001		GOTERM_CC_ALL	GO:0030312~external encapsulating structure	31	10.0649	1.49122e-10	SPON1, ITIH2, NTN4, TRF, TNFRSF11B, PLG, ADAMTS1, ABI3BP, ADAMTS18, SPOCK3, TIMP3, CCN3, FGB, FGA, CCBE1, POSTN, EGFL6, AMBP, OMD, FGG, F2, F3, DCN, VEGFA, MMP16, LOX, ALB, OGN, COL4A5, PKHD1L1, FBN1	272	604	21646	4.08445	6.41227e-08	2.13742e-08	2.06783e-08
GOTERM_MF_ALL	GO:0005539~glycosaminoglycan binding	23	3.63924	1.1086e-06	POSTN, ITIH2, AMBP, CFH, LRTM1, TNFRSF11B, F2, LYVE1, HAPLN1, DCN, VEGFA, GREM2, TWSG1, CCL8, GPNMB, ADAMTS1, APOH, ABI3BP, CCL5, SPOCK3, CCN3, IGFALS, FBN1	504	253	19026	3.43182	0.001426	0.000590077	0.000580907		GOTERM_CC_ALL	GO:0031090~organelle membrane	77	23.7654	3.52e-06	RET, ACAA2, MOGAT2, MRPS11, TCIRG1, TMEM97, LGALS3, ATP7B, ANXA8, SVOP, COX8B, DGAT2, NUP210, SSR2, ELOVL3, ENTPD6, STIMATE, TAP1, MRPS7, MFSD12, AP3B2, ARFGAP1, TAPBP, FNDC5, TMEM214, SLC25A19, MTHFD2L, FAM20C, IGFALS, LETMD1, ABCG4, ATP6V0D2, VPS25, TRABD2B, RTN2, VAC14, DIPK1B, GRAMD1A, NLRX1, MTARC1, NPRL2, H2-Q7, TIMM13, ABCB9, LTC4S, MRPL57, COX7A1, MRPL54, TIMM50, GOLGA7B, GGA2, GPNMB, H2-…	278	3595	21646	1.66773	0.001924	0.000481	0.000451		GOTERM_BP_ALL	GO:0007275~multicellular organism development	106	34.4156	4.70492e-10	ERRFI1, HHIP, WIPF3, RORA, AHR, DNM3OS, HOXA13, CLDN1, MYLK3, EDNRB, KDR, CCN3, CCBE1, PDGFRA, POSTN, CXADR, OSR1, ATP1B1, PRLR, SFRP4, TWSG1, LOX, ADAM5, SELENOP, CFD, GPM6A, ENPEP, CFH, LPAR1, SLC1A3, TGFA, SLC5A3, ZFP36L2, SCIN, FLRT2, ADAMTS18, TTPA, PDGFD, SMYD1, SCN3B, FZD1, WNT10B, PTPRB, CPS1, OGN, BHLHE40, FBN1, CLIC5, ABCD2, PDE3B, SLC40A1, FMN2, MEOX2, CHRDL1, TMEM100, MFSD8, THBD, ADA…	260	4773	20431	1.74514	2.15203e-06	7.17186e-07	6.75313e-07
GOTERM_BP_ALL	GO:0048878~chemical homeostasis	61	9.6519	1.79151e-09	ERRFI1, STEAP4, HFE, PDE3B, SLC40A1, TRF, RORA, TCIRG1, TMEM97, EDNRB, ATP7B, KDR, SLC39A8, FFAR2, SCD1, CAR12, KCNH2, DGAT2, SCARA5, NCOA4, APOA2, PLA2G4A, AMPD2, ATP1B1, F2, AGTR1A, SFRP4, LCK, ADGRF5, RGN, TLCD2, LETMD1, MET, ABCG4, ATP6V0D2, STEAP2, ATP1A4, SLC1A3, PIK3R1, CCL8, TTPA, CCL5, SCN7A, SLC38A3, RHBG, CCR1, CHGA, NGFR, ABCA5, BNIP3, APOC3, S100B, CP, VEGFA, CD24A, CES1C, CPS1, BAX,…	528	1014	20431	2.32781	1.03656e-05	3.70231e-06	3.56663e-06		GOTERM_BP_ALL	GO:0071459~protein localization to chromosome, centromeric region	7	2.16049	1.24e-05	H4C8, H4C9, H4C12, H4C11, H4C1, H4C4, H4C3	268	40	20431	13.3411	0.044921	0.015316	0.01525		GOTERM_CC_ALL	GO:0031012~extracellular matrix	30	9.74026	6.23264e-10	SPON1, ITIH2, NTN4, TRF, TNFRSF11B, PLG, ADAMTS1, ABI3BP, ADAMTS18, SPOCK3, TIMP3, CCN3, FGB, FGA, CCBE1, POSTN, EGFL6, AMBP, OMD, FGG, F2, F3, DCN, VEGFA, MMP16, LOX, ALB, OGN, COL4A5, FBN1	272	602	21646	3.96582	2.68003e-07	6.24102e-08	6.03782e-08
GOTERM_BP_ALL	GO:0043436~oxoacid metabolic process	56	8.86076	2.55994e-09	ERRFI1, ABCD2, ACAA2, ACSM3, GLDC, ACSM5, GPT, AHR, ETFB, CSAD, DHTKD1, LIPF, MFSD8, ME1, SLC39A8, SCD1, PTGDS, PRKAB2, TPI1, DCXR, ELOVL3, ACOT11, PLA2G4A, ABCC9, MAT1A, CYP2D26, ALDH1A3, DDAH1, DPYD, ALDH1A1, MTHFD2L, RGN, ACOT4, TPH2, AKR1CL, GALT, MTARC1, SLC1A3, AKR1C18, ACAA1B, PTGS2, SDSL, LTC4S, LDHD, DGLUCY, PCBD1, PDHA1, EPHX1, ACADSB, PM20D1, BHMT, CES1C, CPS1, PSAT1, PRXL2B, ECHDC1	528	897	20431	2.41575	1.48117e-05	3.70231e-06	3.56663e-06		GOTERM_MF_ALL	GO:0042626~ATPase-coupled transmembrane transporter activity	10	3.08642	1.39e-05	ABCC3, ATP7B, ATP1A4, TAP1, TCIRG1, ABCB9, ATP6V0E2, ABCG4, ATP6V0D2, ATP6V1C2	249	110	19026	6.94633	0.011656	0.005534	0.005495		GOTERM_CC_ALL	GO:0062023~collagen-containing extracellular matrix	25	8.11688	7.257e-10	SPON1, ITIH2, NTN4, TRF, PLG, ADAMTS1, ABI3BP, TIMP3, CCN3, FGB, FGA, POSTN, EGFL6, AMBP, FGG, F2, F3, DCN, VEGFA, MMP16, LOX, ALB, OGN, COL4A5, FBN1	272	420	21646	4.73696	3.12051e-07	6.24102e-08	6.03782e-08
GOTERM_CC_ALL	GO:0030312~external encapsulating structure	46	7.27848	1.22663e-10	SPON1, ITIH2, NTN4, TRF, TNFRSF11B, PLG, NID2, HAPLN1, ADAMTS10, LGALS3, ADAMTS1, ABI3BP, GPC1, ADAMTS18, SPOCK3, ITGAX, SERPINH1, TIMP3, CCN3, GPC4, FGB, FGA, CCBE1, NTNG2, POSTN, EGFL6, AMBP, RARRES2, OMD, FGG, F2, SOD3, F3, DCN, VEGFA, MMP16, LOX, ALB, OGN, COL4A5, SERPING1, CSPG4, IGFALS, PKHD1L1, LGR6, FBN1	550	604	21646	2.99734	8.2675e-08	2.06687e-08	1.94728e-08		GOTERM_CC_ALL	GO:0005774~vacuolar membrane	18	5.55556	1.53e-05	VAC14, NPRL2, H2-Q7, NKG7, ABCB9, TCIRG1, H2-AA, MFSD12, ATG16L1, H2-DMB1, LAMTOR1, CD68, SLC15A3, LAMTOR4, ATP6V0E2, ATP6V0D2, ATP6V1C2, H2-AB1	278	396	21646	3.53924	0.008357	0.001679	0.001571		GOTERM_BP_ALL	GO:0042221~response to chemical	105	34.0909	1.83095e-09	ERRFI1, UBXN2A, IL5RA, RORA, AHR, HOXA13, CLDN1, MYLK3, IFIT2, EDNRB, KDR, CCN3, SLC39A8, PTGDS, PDK1, PDGFRA, POSTN, CXADR, OSR1, PRLR, CYP2D26, FNDC1, LOX, SELENOP, ADAM9, SIK2, PLA2R1, STEAP2, CFH, LPAR1, SLC1A3, ILDR2, AKR1C18, TNFRSF11B, PIK3R1, ZFP36L2, TTPA, PDGFD, CD300LF, FZD1, CCR1, WNT10B, AMBP, LNPEP, CP, NET1, CPS1, STK26, OGT, FBN1, PDE3B, TRF, GPT, FMN2, DUSP18, SLC6A2, THBD, AOX3,…	260	4817	20431	1.71289	8.37472e-06	2.09323e-06	1.97101e-06
GOTERM_BP_ALL	GO:0019752~carboxylic acid metabolic process	55	8.70253	2.55187e-09	ERRFI1, ABCD2, ACAA2, ACSM3, GLDC, ACSM5, GPT, AHR, ETFB, CSAD, DHTKD1, LIPF, MFSD8, ME1, SLC39A8, SCD1, PTGDS, PRKAB2, TPI1, DCXR, ELOVL3, ACOT11, PLA2G4A, ABCC9, MAT1A, CYP2D26, ALDH1A3, DDAH1, DPYD, ALDH1A1, MTHFD2L, RGN, ACOT4, TPH2, AKR1CL, GALT, SLC1A3, AKR1C18, ACAA1B, PTGS2, SDSL, LTC4S, LDHD, DGLUCY, PCBD1, PDHA1, EPHX1, ACADSB, PM20D1, BHMT, CES1C, CPS1, PSAT1, PRXL2B, ECHDC1	528	872	20431	2.44063	1.4765e-05	3.70231e-06	3.56663e-06		GOTERM_MF_ALL	GO:0030527~structural constituent of chromatin	10	3.08642	1.85e-05	H4C8, H4C9, H2AC6, H2BC4, H4C12, H4C11, H4C1, H4C4, H4C3, H3C7	249	114	19026	6.7026	0.015522	0.005534	0.005495		GOTERM_CC_ALL	GO:0009986~cell surface	42	13.6364	2.94989e-09	H2-M9, NLGN1, ENPEP, CFH, HHIP, LPAR1, IL5RA, TRF, SLC1A3, TGFA, PLG, SLC6A2, DPP4, THBD, APOH, KDR, ABCB1B, CCR3, FZD1, CCR1, FGB, BTNL9, FGA, PDGFRA, CD163, SCARA5, AMBP, FGG, LNPEP, F2, CP, PRLR, F3, AGTR1A, ACVR2A, VEGFA, CD24A, SFRP4, VAMP7, ADGRF5, ADAM9, PLA2R1	272	1180	21646	2.83254	1.26845e-06	2.11409e-07	2.04526e-07
GOTERM_BP_ALL	GO:0006082~organic acid metabolic process	56	8.86076	3.37721e-09	ERRFI1, ABCD2, ACAA2, ACSM3, GLDC, ACSM5, GPT, AHR, ETFB, CSAD, DHTKD1, LIPF, MFSD8, ME1, SLC39A8, SCD1, PTGDS, PRKAB2, TPI1, DCXR, ELOVL3, ACOT11, PLA2G4A, ABCC9, MAT1A, CYP2D26, ALDH1A3, DDAH1, DPYD, ALDH1A1, MTHFD2L, RGN, ACOT4, TPH2, AKR1CL, GALT, MTARC1, SLC1A3, AKR1C18, ACAA1B, PTGS2, SDSL, LTC4S, LDHD, DGLUCY, PCBD1, PDHA1, EPHX1, ACADSB, PM20D1, BHMT, CES1C, CPS1, PSAT1, PRXL2B, ECHDC1	528	904	20431	2.39704	1.95404e-05	3.90743e-06	3.76424e-06		GOTERM_MF_ALL	GO:0015399~primary active transmembrane transporter activity	11	3.39506	1.97e-05	ABCC3, ATP7B, ATP1A4, TAP1, TCIRG1, ABCB9, ATP6V0E2, COX7A1, ABCG4, ATP6V0D2, ATP6V1C2	249	144	19026	5.83685	0.016466	0.005534	0.005495		GOTERM_BP_ALL	GO:0044281~small molecule metabolic process	52	16.8831	5.06494e-09	ERRFI1, ABCD2, ACSM3, RDH7, ACSM5, RORA, GPT, AHR, CSAD, DHTKD1, PTPRG, MFSD8, EDNRB, ME1, SLC39A8, SCD1, CAR8, PTGDS, GUCY1A1, PRKAB2, APOA2, PLA2G4A, ABCC9, MAT1A, ATP1B1, CYP2D26, ALDH1A3, DPYD, ALDH1A1, RGN, ACOT4, CFH, SLC1A3, AKR1C18, PIK3R1, PTGS2, SLC5A3, UGP2, TTR, TTPA, LDHD, GC, CAR1, PDHA1, ABCA5, APOC3, ACADSB, BHMT, CES1C, CPS1, ECHDC1, FBN1	260	1695	20431	2.41074	2.31668e-05	4.02851e-06	3.7933e-06
GOTERM_BP_ALL	GO:0051241~negative regulation of multicellular organismal process	70	11.0759	8.17499e-09	ERRFI1, ABCD2, HHIP, HFE, PDE3B, ADRA1D, AHR, MEOX2, PTPRG, THBD, LGALS3, ADAMTS1, CCN3, PTGDS, FGB, PDGFRA, FGA, GUCY1A1, CXADR, OSR1, ACOT11, FGG, APOA2, F2, LAX1, DCN, TWSG1, LGALS12, ALDH1A1, ADGRF5, RGN, SERPING1, MET, NLRX1, SEMA3D, PELI3, ILDR2, TNFRSF11B, SEMA3E, PLG, PIK3R1, PTGS2, GPNMB, TBX21, APOH, ADAMTS18, ABI3BP, CXCR3, E2F2, CSK, CD300LF, CCR1, NGFR, WNT10B, IL33, PLA2G2E, GDF15, …	528	1298	20431	2.08679	4.72994e-05	7.88205e-06	7.5932e-06		GOTERM_BP_ALL	GO:0044283~small molecule biosynthetic process	20	6.17284	2.1e-05	PRPS1, TPI1, AKR1CL, MVK, ELOVL3, AK1, EPHX1, DHCR24, SDSL, LTC4S, COQ6, SQLE, PSAT1, SLC25A19, PRXL2B, MTHFD2L, GPD1, PCBD1, DHCR7, FDFT1	268	482	20431	3.16328	0.074709	0.019406	0.019322		GOTERM_BP_ALL	GO:0048731~system development	90	29.2208	5.28561e-09	CLIC5, ERRFI1, ABCD2, HHIP, PDE3B, SLC40A1, RORA, AHR, MEOX2, DNM3OS, HOXA13, CLDN1, CHRDL1, MYLK3, TMEM100, MFSD8, EDNRB, ADAMTS1, NFKBIZ, KDR, TIMP3, CCN3, TEAD1, CCR3, CCBE1, PDGFRA, PRMT5, POSTN, CXADR, OSR1, PLA2G4A, ABCC9, PRLR, AGTR1A, ALDH1A3, SFRP4, TWSG1, LOX, MMP16, ADAM5, CDH11, SELENOP, ALDH1A1, ADGRF5, RGN, VMN2R26, MET, DDR2, CFD, GPM6A, NLGN1, ENPEP, CFH, SEMA3D, CDNF, LRTM1, LPAR…	260	3925	20431	1.80185	2.41761e-05	4.02851e-06	3.7933e-06
GOTERM_CC_ALL	GO:0031012~extracellular matrix	45	7.12025	3.60969e-10	SPON1, ITIH2, NTN4, TRF, TNFRSF11B, PLG, NID2, HAPLN1, ADAMTS10, LGALS3, ADAMTS1, ABI3BP, GPC1, ADAMTS18, SPOCK3, ITGAX, SERPINH1, TIMP3, CCN3, GPC4, FGB, FGA, CCBE1, NTNG2, POSTN, EGFL6, AMBP, RARRES2, OMD, FGG, F2, SOD3, F3, DCN, VEGFA, MMP16, LOX, ALB, OGN, COL4A5, SERPING1, CSPG4, IGFALS, LGR6, FBN1	550	602	21646	2.94192	2.43293e-07	4.86586e-08	4.5843e-08		GOTERM_BP_ALL	GO:0006334~nucleosome assembly	9	2.77778	2.99e-05	H4C8, DAXX, H4C9, H4C12, H4C11, H4C1, H4C4, H4C3, H3C7	268	93	20431	7.37759	0.104526	0.022074	0.021978		GOTERM_BP_ALL	GO:0070887~cellular response to chemical stimulus	63	20.4545	1.42259e-08	ERRFI1, PDE3B, TRF, RORA, GPT, FMN2, AHR, CLDN1, EDNRB, AOX3, NFKBIZ, KDR, GNRHR, CCN3, SLC39A8, TEAD1, CCR3, PDK1, FGB, PDGFRA, POSTN, CXADR, OSR1, PLA2G4A, ABCC9, AGTR1A, CYP2D26, FNDC1, LOX, ALDH1A1, ADAM9, SIK2, PLA2R1, DDR2, NLGN1, CFH, LPAR1, SLC1A3, RETNLG, AKR1C18, PIK3R1, PTGS2, ZFP36L2, GNAI1, PDGFD, SCN7A, CCR1, WNT10B, AMBP, BNIP3, APOC3, KLF4, KLF3, ACVR2A, VEGFA, NET1, CES1C, CPS1, …	260	2358	20431	2.09949	6.50672e-05	8.32309e-06	7.83713e-06
GOTERM_MF_ALL	GO:0015399~primary active transmembrane transporter activity	17	2.68987	1.37547e-06	ABCC3, ABCD2, ABCA5, ABCA6, ATP1A4, TAP1, ABCC9, ABCB9, TCIRG1, ATP1B1, COX7A1, ATP7B, ATP6V0E2, ATP6V0D2, ABCB1B, ABCG4, ATP6V1C2	504	144	19026	4.4566	0.001769	0.000590077	0.000580907		GOTERM_BP_ALL	GO:0044281~small molecule metabolic process	43	13.2716	4.28e-05	PRPS1, TPH2, AKR1CL, GALT, ACAA2, MVK, MTARC1, MOGAT2, GLDC, AK1, ACAA1B, ETFB, SDSL, LTC4S, LIPF, ALDH3B2, SMPD1, DGLUCY, PCBD1, CAR12, FDFT1, SLC37A2, DGAT2, TPI1, PMM1, DCXR, ELOVL3, ENTPD6, EPHX1, ITPK1, ACOT11, DHCR24, AMPD2, COQ6, PM20D1, SQLE, DDAH1, PSAT1, SLC25A19, PRXL2B, MTHFD2L, GPD1, DHCR7	268	1695	20431	1.93399	0.14607	0.023159	0.023059		GOTERM_BP_ALL	GO:0048513~animal organ development	80	25.974	1.45604e-08	CLIC5, ERRFI1, HHIP, PDE3B, SLC40A1, RORA, AHR, MEOX2, DNM3OS, HOXA13, CLDN1, CHRDL1, MYLK3, TMEM100, MFSD8, EDNRB, ADAMTS1, NFKBIZ, KDR, TIMP3, CCN3, SCD1, TEAD1, CCBE1, PDGFRA, PRMT5, CXADR, OSR1, APOA2, PLA2G4A, ABCC9, PRLR, AGTR1A, ALDH1A3, SFRP4, GREM2, TWSG1, LOX, MMP16, ADAM5, SELENOP, ALDH1A1, RGN, ADAM9, MET, DDR2, CFD, GPM6A, ENPEP, CFH, SEMA3D, LPAR1, NTN4, ILDR2, TGFA, SEMA3E, PLG, PT…	260	3374	20431	1.86321	6.6597e-05	8.32309e-06	7.83713e-06
GOTERM_BP_ALL	GO:0044283~small molecule biosynthetic process	37	5.85443	1.30279e-08	PRPS1, ERRFI1, AKR1CL, MVK, ACSM3, AK1, SLC1A3, AKR1C18, ACSM5, CSAD, PTGS2, SDSL, LTC4S, PCBD1, SCD1, PTGDS, FDFT1, PRKAB2, TPI1, ELOVL3, EPHX1, PLA2G4A, DHCR24, COQ6, ALDH1A3, SQLE, BHMT, CES1C, PSAT1, SLC25A19, PRXL2B, DPYD, MTHFD2L, ALDH1A1, GPD1, RGN, DHCR7	528	482	20431	2.97037	7.53764e-05	1.07666e-05	1.0372e-05		GOTERM_BP_ALL	GO:1901615~organic hydroxy compound metabolic process	20	6.17284	4.39e-05	TPH2, SLC37A2, TPI1, AKR1CL, DGAT2, MVK, MOGAT2, ITPK1, EPHX1, DHCR24, ACAA1B, MFSD12, SQLE, ALDH3B2, SMPD1, GPD1, PCBD1, DHCR7, LY6E, FDFT1	268	509	20431	2.99548	0.149697	0.023159	0.023059		GOTERM_BP_ALL	GO:0048878~chemical homeostasis	37	12.013	2.28715e-08	ERRFI1, STEAP4, PDE3B, SLC40A1, TRF, SLC1A3, RORA, PIK3R1, EDNRB, TTPA, KDR, SCN7A, SLC39A8, SCD1, CCR1, SCARA5, ABCA5, BNIP3, NCOA4, APOA2, PLA2G4A, APOC3, ATP1B1, F2, CP, AGTR1A, VEGFA, CD24A, SFRP4, CES1C, CPS1, ADGRF5, RGN, STEAP2, MET, OGT, FBN1	260	1014	20431	2.86735	0.000104609	1.16212e-05	1.09427e-05
GOTERM_MF_ALL	GO:0005215~transporter activity	58	9.17722	1.45583e-05	CLIC5, ABCD2, SLC40A1, PRF1, SLC2A3, TCIRG1, SLC7A10, SLC6A2, MFSD8, ATP7B, SLC39A8, ABCC3, KCNH2, SVOP, SLC2A12, APOA2, ANO8, SLC6A13, ATP11C, TAP1, ABCC9, ATP1B1, MFSD12, DISP2, TMEM37, SLC25A19, ABCG4, ATP6V0D2, GPM6A, GRAMD1A, ATP1A4, SLC1A3, ABCB9, COX7A1, SLC5A3, TTPA, SCN7A, GC, SCN3B, SLC15A3, ATP6V0E2, SLC38A3, RHBG, ABCB1B, SLC15A5, ATP6V1C2, GABRQ, SLC37A2, ABCA5, ABCA6, KCNJ14, GABRA3…	504	1206	19026	1.81551	0.0185622	0.004684	0.004611		GOTERM_BP_ALL	GO:0044237~cellular metabolic process	114	35.1852	6.68e-05	ACAA2, AMHR2, GLDC, SLA2, LIPF, LGALS3, WDR93, CAR12, TXNL4A, PCYT2, DGAT2, ACOT11, ENTPD6, DNAJB13, LAX1, MAPKAPK3, CCNE1, MTHFD2L, GPD1, NHP2, SNRNP25, CARD11, RTN2, TPH2, IGKV6-13, NLRX1, MTARC1, AK1, SDSL, COX7A1, TIMM50, GOLGA7B, ALDH3B2, TRP53RKB, SERPINH1, RCE1, H3C7, FDFT1, SLC37A2, GGT6, PMM1, RARRES2, EPHX1, IGKV5-39, MRPL28, TYSND1, DHCR24, COQ6, PM20D1, SQLE, ATG16L1, PRXL2B, PLCH2, H…	268	6358	20431	1.36691	0.218486	0.030806	0.030672		GOTERM_BP_ALL	GO:0048856~anatomical structure development	121	39.2857	3.54817e-08	ERRFI1, HHIP, WIPF3, RORA, AHR, DNM3OS, HOXA13, CLDN1, MYLK3, EDNRB, KDR, CCN3, CCBE1, PDGFRA, POSTN, CXADR, OSR1, ATP11C, ATP1B1, PRLR, SFRP4, TWSG1, LOX, ADAM5, SELENOP, ADAM9, CFD, GPM6A, ENPEP, CFH, LPAR1, SLC1A3, TGFA, ILDR2, PIK3R1, SLC5A3, ZFP36L2, DPP4, SCIN, FLRT2, APOH, ADAMTS18, TTPA, PDGFD, SMYD1, SCN3B, CD300LF, FZD1, CCR1, WNT10B, PTPRB, CPS1, OGN, BHLHE40, OGT, FBN1, CLIC5, ABCD2, …	260	6191	20431	1.53582	0.00016228	1.62258e-05	1.52784e-05
GOTERM_BP_ALL	GO:0051239~regulation of multicellular organismal process	137	21.6772	3.81786e-08	ERRFI1, HFE, HHIP, IL5RA, RORA, AHR, LGALS3, EDNRB, KDR, CCN3, PTGDS, KCNH2, CCBE1, PDGFRA, POSTN, PRKAB2, DAXX, GUCY1A1, CXADR, OSR1, ACOT11, ATP11C, ATP1B1, LAX1, PRLR, STX1B, SFRP4, TWSG1, LOX, LGALS12, SERPING1, ADAM9, LETMD1, PLA2R1, CARD11, NLRX1, ILDR2, TNFRSF11B, PIK3R1, SLC5A3, ZFP36L2, DPP4, SCIN, C6, FLRT2, APOH, ADAMTS18, TTPA, SCN3B, CD300LF, BTNL9, CCR1, NGFR, WNT10B, CIDEA, LNPEP, …	528	3393	20431	1.5624	0.000220877	2.76079e-05	2.65962e-05		GOTERM_MF_ALL	GO:0022804~active transmembrane transporter activity	18	5.55556	8.03e-05	ABCC3, SLC37A2, SLC2A12, SLC6A13, ATP1A4, TAP1, ABCB9, TCIRG1, COX7A1, MFSD12, ATP7B, SLC25A19, SLC38A3, SLC15A3, ATP6V0E2, ATP6V0D2, ABCG4, ATP6V1C2	249	445	19026	3.09073	0.065516	0.01694	0.016819		GOTERM_MF_ALL	GO:0005539~glycosaminoglycan binding	18	5.84416	5.55784e-08	POSTN, ITIH2, AMBP, CFH, LRTM1, TNFRSF11B, F2, LYVE1, DCN, VEGFA, GREM2, TWSG1, ADAMTS1, APOH, ABI3BP, SPOCK3, CCN3, FBN1	255	253	19026	5.30835	5.04084e-05	5.04096e-05	4.96871e-05
GOTERM_BP_ALL	GO:0042592~homeostatic process	81	12.8165	5.67163e-08	CLIC5, ERRFI1, STEAP4, HFE, PDE3B, SLC40A1, TRF, RORA, TCIRG1, TMEM97, AHR, HOXA13, EDNRB, ATP7B, TUBA1A, NFKBIZ, KDR, CCN3, SLC39A8, FFAR2, SCD1, CAR12, KCNH2, DGAT2, CXADR, SCARA5, NCOA4, APOA2, PLA2G4A, AMPD2, ATP1B1, F2, AGTR1A, SFRP4, LOX, LCK, ALDH1A1, ADGRF5, RGN, TLCD2, LETMD1, MET, ABCG4, ATP6V0D2, STEAP2, CARD11, CFH, ATP1A4, ILDR2, SLC1A3, PLG, PIK3R1, PTGS2, CCL8, TTPA, CCL5, SCN7A, A…	528	1677	20431	1.86899	0.000328107	3.6456e-05	3.512e-05		GOTERM_CC_ALL	GO:0005768~endosome	30	9.25926	0.000104	RET, VAC14, HFE, H2-Q7, PRF1, TCIRG1, SLA2, AP4M1, GGA2, ATP7B, TUBA1A, VPS51, GPNMB, GPC1, H2-DMB1, SMPD1, ANXA8, SLC15A3, TUBG1, MFSD12, H2-AA, AP3B2, ATG16L1, LAMTOR1, CD68, LAMTOR4, ABCG4, ATP6V0D2, VPS25, H2-AB1	278	1061	21646	2.2016	0.055448	0.007597	0.007111		GOTERM_BP_ALL	GO:0019752~carboxylic acid metabolic process	33	10.7143	7.03897e-08	ERRFI1, ABCD2, ACSM3, SLC1A3, AKR1C18, ACSM5, GPT, AHR, CSAD, PTGS2, DHTKD1, MFSD8, LDHD, ME1, SLC39A8, SCD1, PTGDS, PRKAB2, PDHA1, PLA2G4A, ABCC9, MAT1A, ACADSB, CYP2D26, ALDH1A3, BHMT, CES1C, CPS1, DPYD, ALDH1A1, RGN, ECHDC1, ACOT4	260	872	20431	2.97381	0.000321911	2.47572e-05	2.33118e-05
GOTERM_BP_ALL	GO:0006629~lipid metabolic process	68	10.7595	6.39557e-08	PI4K2B, ERRFI1, ABCD2, ACAA2, ACSM3, MOGAT2, RDH7, ACSM5, AHR, ETFB, SLA2, LIPF, MFSD8, EDNRB, SMPD1, SCD1, PTGDS, PDGFRA, PRKAB2, PCYT2, DGAT2, ELOVL3, ACOT11, APOA2, PLA2G4A, ABCC9, CYP2D26, ALDH1A3, ALDH1A1, ADGRF5, GPD1, ACOT4, ST6GALNAC5, VAC14, MVK, AKR1CL, PLPPR4, AKR1C18, ACAA1B, PIK3R1, PTGS2, SDSL, LTC4S, ALDH3B2, APOH, GC, FDFT1, WNT10B, SDR42E1, PLA2G2E, ABCA5, RARRES2, EPHX1, CIDEA, …	528	1311	20431	2.00707	0.000369979	3.69984e-05	3.56425e-05		GOTERM_CC_ALL	GO:0098852~lytic vacuole membrane	15	4.62963	0.000111	NPRL2, H2-Q7, NKG7, ABCB9, H2-AA, MFSD12, ATG16L1, H2-DMB1, LAMTOR1, CD68, SLC15A3, LAMTOR4, ATP6V0D2, ATP6V1C2, H2-AB1	278	334	21646	3.49686	0.058968	0.007597	0.007111		GOTERM_BP_ALL	GO:0050793~regulation of developmental process	70	22.7273	7.28854e-08	ERRFI1, HHIP, PDE3B, TRF, RORA, AHR, SLC7A10, MYLK3, TMEM100, EDNRB, ADAMTS1, NFKBIZ, KDR, CCN3, TEAD1, CCR3, CCBE1, PDGFRA, PRMT5, CXADR, OSR1, ATP11C, F2, PRLR, F3, AGTR1A, DCN, SFRP4, TWSG1, VAMP7, LOX, RGN, ADAM9, MET, DDR2, NLGN1, SEMA3D, LRTM1, LPAR1, NTN4, TNFRSF11B, SEMA3E, PLG, PIK3R1, PTGS2, ZFP36L2, SCIN, FLRT2, APOH, TTPA, ABI3BP, SMYD1, LRRC4C, FZD1, GDF10, CCR1, WNT10B, IL33, ABCA5,…	260	2881	20431	1.90929	0.000333322	2.47572e-05	2.33118e-05
GOTERM_MF_ALL	GO:0022804~active transmembrane transporter activity	29	4.58861	2.25185e-05	ABCD2, ATP1A4, SLC1A3, ABCB9, TCIRG1, COX7A1, SLC5A3, SLC6A2, ATP7B, SLC39A8, SLC15A3, ATP6V0E2, SLC38A3, ABCB1B, SLC15A5, ATP6V1C2, ABCC3, SLC37A2, ABCA5, ABCA6, SLC2A12, SLC6A13, TAP1, ABCC9, ATP1B1, MFSD12, SLC25A19, ABCG4, ATP6V0D2	504	445	19026	2.46011	0.0285657	0.005796	0.005706		GOTERM_CC_ALL	GO:0005765~lysosomal membrane	15	4.62963	0.000111	NPRL2, H2-Q7, NKG7, ABCB9, H2-AA, MFSD12, ATG16L1, H2-DMB1, LAMTOR1, CD68, SLC15A3, LAMTOR4, ATP6V0D2, ATP6V1C2, H2-AB1	278	334	21646	3.49686	0.058968	0.007597	0.007111		GOTERM_BP_ALL	GO:0042592~homeostatic process	49	15.9091	7.35858e-08	CLIC5, ERRFI1, STEAP4, PDE3B, SLC40A1, TRF, RORA, AHR, HOXA13, EDNRB, NFKBIZ, KDR, CCN3, SLC39A8, SCD1, CXADR, SCARA5, NCOA4, APOA2, PLA2G4A, ATP1B1, F2, AGTR1A, SFRP4, LOX, ALDH1A1, ADGRF5, RGN, MET, STEAP2, CFH, ILDR2, SLC1A3, PLG, PIK3R1, PTGS2, TTPA, SCN7A, CCR1, ABCA5, BNIP3, APOC3, CP, VEGFA, CD24A, CES1C, CPS1, OGT, FBN1	260	1677	20431	2.29604	0.000336525	2.47572e-05	2.33118e-05
GOTERM_BP_ALL	GO:1901615~organic hydroxy compound metabolic process	36	5.6962	1.59552e-07	TPH2, ERRFI1, AKR1CL, MVK, MOGAT2, RDH7, AKR1C18, ACAA1B, SLC5A3, ALDH3B2, EDNRB, TTPA, SMPD1, LDHD, PCBD1, GC, FDFT1, SLC37A2, DGAT2, TPI1, ABCA5, EPHX1, ITPK1, APOA2, PLA2G4A, APOC3, DHCR24, MFSD12, AGTR1A, ALDH1A3, SQLE, CES1C, ALDH1A1, GPD1, DHCR7, LY6E	528	509	20431	2.73678	0.000922744	8.39101e-05	8.08351e-05		GOTERM_BP_ALL	GO:0034728~nucleosome organization	9	2.77778	0.00012	H4C8, DAXX, H4C9, H4C12, H4C11, H4C1, H4C4, H4C3, H3C7	268	113	20431	6.07182	0.358083	0.049239	0.049025		GOTERM_BP_ALL	GO:0009719~response to endogenous stimulus	48	15.5844	7.5793e-08	ERRFI1, PDE3B, SLC1A3, AKR1C18, TNFRSF11B, GPT, PIK3R1, AHR, PTGS2, CLDN1, CHRDL1, ZFP36L2, TMEM100, EDNRB, FLRT2, PDGFD, NFKBIZ, ME1, KDR, GNRHR, TIMP3, PTGDS, GDF10, FGB, BCHE, WNT10B, PDGFRA, POSTN, NCOA4, APOC3, ABCC9, LNPEP, KLF4, AGTR1A, ACVR2A, VEGFA, CD24A, TWSG1, CES1C, CPS1, LOX, KLF9, ADAM9, SIK2, STEAP2, OGT, DDR2, FBN1	260	1625	20431	2.32116	0.000346617	2.47572e-05	2.33118e-05
GOTERM_BP_ALL	GO:0044237~cellular metabolic process	219	34.6519	3.11597e-07	PI4K2B, ERRFI1, SPON1, ACSM3, GLDC, ACSM5, SLA2, LIPF, LGALS3, EDNRB, WDR93, KDR, PTGDS, PDK1, PRKAB2, ENTPD6, MTHFD2L, SIK2, ACOT4, TPH2, IGKV6-13, ENPEP, NLRX1, CFH, MTARC1, AKR1C18, PIK3R1, SDSL, TRP53RKB, APOH, LDHD, SERPINH1, RCE1, H3C7, FDFT1, WNT10B, ZRANB2, PMM1, IGKV5-39, MRPL28, TYSND1, LNPEP, ACADSB, PM20D1, SQLE, BHMT, PRXL2B, ECHDC1, PLCH2, HROB, RET, CDKN1A, MOGAT2, MRPS11, RDH7, GP…	528	6358	20431	1.33284	0.001801	0.000150216	0.000144711		GOTERM_CC_ALL	GO:0005773~vacuole	23	7.09877	0.000137	VAC14, GRAMD1A, NPRL2, H2-Q7, PRF1, NKG7, ABCB9, TMEM97, TCIRG1, H2-AA, MFSD12, ATG16L1, SMPD1, H2-DMB1, PRTN3, LAMTOR1, CD68, SLC15A3, LAMTOR4, ATP6V0E2, ATP6V0D2, ATP6V1C2, H2-AB1	278	712	21646	2.51525	0.072065	0.00831	0.007778		GOTERM_BP_ALL	GO:0043436~oxoacid metabolic process	33	10.7143	1.33687e-07	ERRFI1, ABCD2, ACSM3, SLC1A3, AKR1C18, ACSM5, GPT, AHR, CSAD, PTGS2, DHTKD1, MFSD8, LDHD, ME1, SLC39A8, SCD1, PTGDS, PRKAB2, PDHA1, PLA2G4A, ABCC9, MAT1A, ACADSB, CYP2D26, ALDH1A3, BHMT, CES1C, CPS1, DPYD, ALDH1A1, RGN, ECHDC1, ACOT4	260	897	20431	2.89093	0.000611297	4.07567e-05	3.83771e-05
GOTERM_BP_ALL	GO:0048583~regulation of response to stimulus	162	25.6329	3.4633e-07	ERRFI1, ACAA2, UBXN2A, HFE, HHIP, RORA, AHR, TMEM97, SLA2, HOXA13, CLDN1, LGALS3, EDNRB, TRBC2, STMN1, KDR, CCN3, SLC39A8, CAR8, PHLDA3, CCBE1, PDGFRA, POSTN, DAXX, GUCY1A1, STIMATE, TAP1, LAX1, PRLR, IGHG2B, STX1B, SFRP4, TWSG1, CDC34, LOX, MAPKAPK3, SFRP5, SERPING1, ADAM9, SIK2, LETMD1, PLA2R1, VPS25, CARD11, TRABD2B, CFD, H2-M9, NLRX1, CFH, NPRL2, LPAR1, TGFA, AKR1C18, TNFRSF11B, PIK3R1, DPP4,…	528	4361	20431	1.43742	0.002002	0.000154117	0.000148469		GOTERM_BP_ALL	GO:0051179~localization	88	27.1605	0.000153	CDKN1A, CNTNAP1, ACAA2, HFE, PRF1, TCIRG1, AP4M1, ATP7B, TUBA1A, ANXA8, FFAR2, CAR12, H4C1, H4C4, H4C3, PPFIA3, ABCC3, KCNH2, DAXX, SVOP, DGAT2, NUP210, SLC2A12, ANO8, SLC6A13, DNAJB13, TAP1, MFSD12, AP3B2, ARFGAP1, IGHG2B, TMEM37, TXLNA, RILPL2, MAPKAPK3, LCK, SLC25A19, H4C12, H4C11, IRF8, ELMO3, ABCG4, ATP6V0D2, VPS25, LY6E, RTN2, GRAMD1A, PLPPR4, ATP1A4, TIMM13, ABCB9, TIMM50, GOLGA7B, GGA2, C…	268	4664	20431	1.4384	0.430678	0.054455	0.054219		GOTERM_BP_ALL	GO:0050819~negative regulation of coagulation	9	2.92208	1.45731e-07	FGB, THBD, FGA, PDGFRA, APOH, ADAMTS18, FGG, PLG, F2	260	48	20431	14.7339	0.000666351	4.16517e-05	3.92198e-05
GOTERM_BP_ALL	GO:0048584~positive regulation of response to stimulus	106	16.7722	3.97733e-07	HFE, TMEM97, CLDN1, EDNRB, TRBC2, KDR, CCN3, CAR8, CCBE1, PDGFRA, DAXX, GUCY1A1, STIMATE, LAX1, PRLR, IGHG2B, STX1B, SFRP4, TWSG1, MAPKAPK3, SERPING1, ADAM9, PLA2R1, CARD11, CFD, H2-M9, CFH, LPAR1, TGFA, AKR1C18, PIK3R1, DPP4, C6, APOH, UBD, PDGFD, SLC15A3, CD300LF, GAS2L2, ATP6V1C2, BTNL9, CCR1, NGFR, WNT10B, RARRES2, NKG7, NET1, CSPG4, OGT, FBN1, H2-AB1, RET, ADRA1D, FMN2, TMEM100, NFKBIZ, FFAR…	528	2526	20431	1.62378	0.002299	0.000164349	0.000158326		GOTERM_BP_ALL	GO:0034502~protein localization to chromosome	9	2.77778	0.000162	H4C8, DAXX, H4C9, H4C12, H4C11, FAM47E, H4C1, H4C4, H4C3	268	118	20431	5.81454	0.45076	0.054455	0.054219		GOTERM_BP_ALL	GO:0006082~organic acid metabolic process	33	10.7143	1.59271e-07	ERRFI1, ABCD2, ACSM3, SLC1A3, AKR1C18, ACSM5, GPT, AHR, CSAD, PTGS2, DHTKD1, MFSD8, LDHD, ME1, SLC39A8, SCD1, PTGDS, PRKAB2, PDHA1, PLA2G4A, ABCC9, MAT1A, ACADSB, CYP2D26, ALDH1A3, BHMT, CES1C, CPS1, DPYD, ALDH1A1, RGN, ECHDC1, ACOT4	260	904	20431	2.86855	0.00072824	4.28439e-05	4.03424e-05
GOTERM_BP_ALL	GO:0055085~transmembrane transport	59	9.33544	4.72987e-07	CLIC5, ABCD2, STEAP4, SLC40A1, PRF1, SLC2A3, SLC7A10, SLC6A2, MFSD8, EDNRB, ATP7B, SLC39A8, ABCC3, KCNH2, SVOP, SCARA5, OSR1, SLC2A12, ANO8, SLC6A13, TAP1, ABCC9, ATP1B1, MFSD12, TMEM37, LCK, SLC25A19, MET, ABCG4, ATP6V0D2, STEAP2, RTN2, ATP1A4, SLC1A3, ABCB9, SLC5A3, TIMM50, SCN7A, SCN3B, SLC15A3, ATP6V0E2, SLC38A3, RHBG, ABCB1B, SLC15A5, ATP6V1C2, GABRQ, SLC37A2, ABCA5, ABCA6, KCNJ14, GABRA3, K…	528	1131	20431	2.01858	0.002733	0.000177278	0.000170781		GOTERM_CC_ALL	GO:0000786~nucleosome	10	3.08642	0.00017	H4C8, H4C9, H2AC6, H2BC4, H4C12, H4C11, H4C1, H4C4, H4C3, H3C7	278	154	21646	5.05606	0.088794	0.009298	0.008703		GOTERM_BP_ALL	GO:0032502~developmental process	124	40.2597	2.07565e-07	ERRFI1, STEAP4, HHIP, WIPF3, RORA, AHR, DNM3OS, HOXA13, CLDN1, MYLK3, EDNRB, KDR, CCN3, CCBE1, PDGFRA, POSTN, CXADR, OSR1, ATP11C, ATP1B1, PRLR, SFRP4, TWSG1, LOX, ADAM5, SELENOP, ADAM9, CFD, GPM6A, ENPEP, CFH, LPAR1, SLC1A3, TGFA, ILDR2, PIK3R1, SLC5A3, ZFP36L2, DPP4, SCIN, FLRT2, APOH, ADAMTS18, TTPA, PDGFD, SMYD1, SCN3B, CD300LF, FZD1, CCR1, WNT10B, PTPRB, CPS1, OGN, BHLHE40, OGT, FBN1, CLIC5,…	260	6591	20431	1.47838	0.000948951	5.2733e-05	4.96541e-05
GOTERM_BP_ALL	GO:0044255~cellular lipid metabolic process	54	8.5443	4.9031e-07	PI4K2B, ABCD2, ACAA2, ACSM3, MOGAT2, RDH7, ACSM5, AHR, ETFB, SLA2, MFSD8, SMPD1, SCD1, PTGDS, PRKAB2, PCYT2, DGAT2, ELOVL3, ACOT11, APOA2, PLA2G4A, ABCC9, CYP2D26, ALDH1A3, ALDH1A1, ADGRF5, GPD1, ACOT4, ST6GALNAC5, VAC14, MVK, AKR1CL, PLPPR4, AKR1C18, ACAA1B, PIK3R1, PTGS2, LTC4S, APOH, FDFT1, PLA2G2E, RARRES2, EPHX1, APOC3, ACADSB, COQ6, PM20D1, SQLE, CES1C, CPS1, PRXL2B, ECHDC1, BAX, PLCH2	528	995	20431	2.10003	0.002833	0.000177278	0.000170781		GOTERM_BP_ALL	GO:0009987~cellular process	239	73.7654	0.000177	GLDC, PRF1, SLA2, LIPF, LGALS3, WDR93, STMN1, H4C1, H4C4, H4C3, WFDC21, DAXX, PAQR7, NUP210, ENTPD6, SLC6A13, MFSD12, CDC34, SFRP5, MTHFD2L, LETMD1, ATP6V0D2, VPS25, TPH2, IGKV6-13, NLRX1, MTARC1, NPRL2, ABCB9, SDSL, ADAMTS10, TRP53RKB, C6, SERPINH1, RCE1, H3C7, ATP6V1C2, FDFT1, H4C8, NGFR, NTNG2, ST14, H4C9, PMM1, IGKV5-39, CIDEA, MRPL28, TYSND1, GDF3, PM20D1, SQLE, PRXL2B, SDC1, PLCH2, HROB, IF…	268	16531	20431	1.10218	0.480454	0.054547	0.054311		GOTERM_BP_ALL	GO:2000145~regulation of cell motility	37	12.013	2.50833e-07	SEMA3D, LPAR1, TRF, SEMA3E, PLG, PIK3R1, MEOX2, PTGS2, CLDN1, PTPRG, DPP4, FLRT2, ADAMTS1, PDGFD, APOH, KDR, CCN3, CCR1, IL33, FGA, CCBE1, PDGFRA, POSTN, PPP2R3A, KLF4, MCC, LYVE1, F3, DCN, VEGFA, STK26, CDH11, RGN, ADAM9, MET, OGT, DDR2	260	1117	20431	2.60294	0.001147	6.03716e-05	5.68468e-05
GOTERM_CC_ALL	GO:0009986~cell surface	64	10.1266	1.94327e-08	CXCL9, HHIP, HFE, TRF, IL5RA, SLC6A2, THBD, LGALS3, ITGAX, KDR, CCR3, FGB, KCNH2, PDGFRA, FGA, SCARA5, ENTPD6, FGG, F2, PRLR, F3, AGTR1A, ADAM2, SFRP4, VAMP7, ADGRF5, ADAM9, PLA2R1, RTN2, H2-M9, NLGN1, ENPEP, CFH, PLPPR4, NTM, H2-Q7, LPAR1, SLC1A3, TGFA, PLG, NID2, DPP4, GPC1, APOH, CXCR3, GPC4, ABCB1B, FZD1, BTNL9, CCR1, NGFR, ST14, CD163, AMBP, LNPEP, CP, H2-AA, ACVR2A, VEGFA, CD24A, IL2RB, SDC…	550	1180	21646	2.13458	1.30976e-05	2.18294e-06	2.05663e-06		GOTERM_BP_ALL	GO:0006955~immune response	44	13.5802	0.000205	IGKV6-13, CXCL9, NLRX1, IGHV1-64, H2-Q7, PRF1, TCIRG1, SLA2, LGALS3, CCL8, C6, CCL5, H2-DMB1, CXCR3, TBX21, UBD, SMPD1, TRBC2, FFAR2, CSK, IGLC2, SLC15A3, IGKV1-117, CHGA, DAXX, WFDC21, RARRES2, IGKV5-39, TAP1, NKG7, IGLV2, H2-AA, LAX1, IGHG2B, IGHA, LCK, IGKV12-44, CD7, IL2RB, IRF8, SERPING1, CD68, MYO1F, H2-AB1	268	1878	20431	1.78612	0.530105	0.058074	0.057823		GOTERM_BP_ALL	GO:2000026~regulation of multicellular organismal development	47	15.2597	4.43463e-07	ERRFI1, NLGN1, SEMA3D, HHIP, PDE3B, LRTM1, TRF, TNFRSF11B, SEMA3E, PLG, PIK3R1, AHR, ZFP36L2, TMEM100, SCIN, FLRT2, ADAMTS1, APOH, NFKBIZ, KDR, CCR3, CCR1, IL33, WNT10B, CCBE1, PRMT5, CXADR, OSR1, ATP11C, KLF4, F2, PRLR, F3, AGTR1A, ACVR2A, DCN, VEGFA, CD24A, SFRP4, VAMP7, LOX, BHLHE40, RGN, PI16, MET, DDR2, FBN1	260	1671	20431	2.21023	0.002026	0.000101398	9.54775e-05
GOTERM_BP_ALL	GO:0070887~cellular response to chemical stimulus	100	15.8228	5.95403e-07	ERRFI1, ACAA2, HFE, RORA, AHR, CLDN1, LGALS3, EDNRB, KDR, CCN3, SLC39A8, PDK1, KCNH2, PDGFRA, POSTN, DAXX, DGAT2, CXADR, OSR1, CYP2D26, FNDC1, LOX, GPD1, ADAM9, SIK2, PLA2R1, LY6H, LY6E, CFH, MTARC1, LPAR1, SLC1A3, AKR1C18, PIK3R1, ZFP36L2, PDGFD, CCR1, NGFR, WNT10B, AMBP, RARRES2, NET1, GNAO1, CPS1, STK26, OGT, FBN1, RET, CXCL9, PDE3B, TRF, GPT, FMN2, TUBA1A, ATP7B, SMPD1, AOX3, NFKBIZ, GNRHR, F…	528	2358	20431	1.64101	0.003439	0.000202612	0.000195187		GOTERM_BP_ALL	GO:0002376~immune system process	57	17.5926	0.000225	RET, CXCL9, HFE, PRF1, TCIRG1, SLA2, LGALS3, TRBC2, SMPD1, FFAR2, IGLC2, CYREN, WFDC21, DAXX, TAP1, IGLV2, LAX1, TAPBP, IGHG2B, TXLNA, MAPKAPK3, LCK, IGHA, IGKV12-44, IRF8, SERPING1, PSME2, PRTN3, CARD11, IGKV6-13, NLRX1, IGHV1-64, H2-Q7, PSMB10, CCL8, C6, H2-DMB1, TBX21, UBD, CCL5, CXCR3, CSK, SLC15A3, IGKV1-117, CHGA, RARRES2, IGKV5-39, NKG7, H2-AA, CD300C2, TNIP1, IL2RB, CD7, BAX, CD68, MYO1F,…	268	2681	20431	1.62081	0.564383	0.059334	0.059077		GOTERM_BP_ALL	GO:0030334~regulation of cell migration	35	11.3636	5.61382e-07	SEMA3D, LPAR1, SEMA3E, PLG, PIK3R1, MEOX2, PTGS2, CLDN1, PTPRG, DPP4, FLRT2, ADAMTS1, PDGFD, APOH, KDR, CCN3, CCR1, IL33, FGA, CCBE1, PDGFRA, POSTN, PPP2R3A, KLF4, MCC, LYVE1, F3, DCN, VEGFA, STK26, CDH11, ADAM9, MET, OGT, DDR2	260	1055	20431	2.60694	0.002564	0.000122248	0.00011511
GOTERM_CC_ALL	GO:0098552~side of membrane	48	7.59494	4.80554e-06	H2-M9, NLGN1, ENPEP, CXCL9, CFH, PLPPR4, NTM, HFE, H2-Q7, IL5RA, PLG, GNAI1, THBD, LGALS3, GPC1, CXCR3, ITGAX, KDR, GPC4, ABCB1B, CCR3, OPCML, CCR1, FGB, BTNL9, NGFR, FGA, NTNG2, PDGFRA, ST14, CD163, AMBP, FGG, F2, PRLR, H2-AA, AGTR1A, MTSS2, GNAO1, CD24A, LCK, IL2RB, SDC1, ADAM9, PKP4, LY6H, LY6E, H2-AB1	550	922	21646	2.04892	0.003234	0.000326354	0.00030747		GOTERM_CC_ALL	GO:0000323~lytic vacuole	20	6.17284	0.000277	NPRL2, H2-Q7, PRF1, NKG7, ABCB9, TMEM97, TCIRG1, H2-AA, MFSD12, ATG16L1, SMPD1, H2-DMB1, PRTN3, LAMTOR1, CD68, SLC15A3, LAMTOR4, ATP6V0D2, ATP6V1C2, H2-AB1	278	598	21646	2.60412	0.140764	0.012641	0.011832		GOTERM_BP_ALL	GO:0040012~regulation of locomotion	37	12.013	6.46885e-07	SEMA3D, LPAR1, TRF, SEMA3E, PLG, PIK3R1, MEOX2, PTGS2, CLDN1, PTPRG, DPP4, FLRT2, ADAMTS1, PDGFD, APOH, KDR, CCN3, CCR1, IL33, FGA, CCBE1, PDGFRA, POSTN, PPP2R3A, KLF4, MCC, LYVE1, F3, DCN, VEGFA, STK26, CDH11, RGN, ADAM9, MET, OGT, DDR2	260	1162	20431	2.50214	0.002954	0.000134464	0.000126613
GOTERM_BP_ALL	GO:0008152~metabolic process	279	44.1456	1.17343e-06	PI4K2B, ERRFI1, SPON1, ACSM3, GLDC, ACSM5, SLA2, BACH1, LIPF, LGALS3, EDNRB, WDR93, KDR, PTGDS, PDK1, PRKAB2, ENTPD6, RECQL, MFSD12, CDC34, MTHFD2L, AMY1, SIK2, VPS25, ACOT4, CFD, TPH2, IGKV6-13, ENPEP, NLRX1, CFH, MTARC1, AKR1C18, ABCB9, PIK3R1, SDSL, SLC5A3, ADAMTS10, TRP53RKB, APOH, ADAMTS18, TTPA, LDHD, SERPINH1, RCE1, RIMKLA, H3C7, FDFT1, SDR42E1, WNT10B, ST14, ZRANB2, PMM1, ABCA5, IGKV5-39,…	528	8695	20431	1.24162	0.006766	0.000377128	0.000363307		GOTERM_CC_ALL	GO:0005764~lysosome	20	6.17284	0.000277	NPRL2, H2-Q7, PRF1, NKG7, ABCB9, TMEM97, TCIRG1, H2-AA, MFSD12, ATG16L1, SMPD1, H2-DMB1, PRTN3, LAMTOR1, CD68, SLC15A3, LAMTOR4, ATP6V0D2, ATP6V1C2, H2-AB1	278	598	21646	2.60412	0.140764	0.012641	0.011832		GOTERM_BP_ALL	GO:0048519~negative regulation of biological process	114	37.013	7.63496e-07	ERRFI1, SPON1, UBXN2A, HHIP, RORA, AHR, BACH1, EDNRB, KDR, CCN3, SLC39A8, PTGDS, PDGFRA, POSTN, GUCY1A1, CXADR, OSR1, PRLR, STX1B, SFRP4, TWSG1, LOX, LGALS12, SIK2, PLA2R1, LPAR1, TGFA, ILDR2, AKR1C18, TNFRSF11B, PIK3R1, ZFP36L2, DPP4, SCIN, APOH, ADAMTS18, TTPA, SMYD1, CD300LF, FZD1, CCR1, HHATL, WNT10B, ABCA5, AMBP, CRIM1, LNPEP, MCC, PTPRB, STK26, OGN, ALB, BHLHE40, NABP1, OGT, FBN1, ABCD2, PD…	260	6015	20431	1.48931	0.003486	0.000141924	0.000133637
GOTERM_BP_ALL	GO:0009605~response to external stimulus	97	15.3481	1.67773e-06	PRF1, AHR, CLDN1, IFIT2, LGALS3, EDNRB, TRBC2, STMN1, CCN3, PDGFRA, POSTN, WFDC21, DAXX, CXADR, PRLR, IGHG2B, LOX, MAPKAPK3, SERPING1, ADAM9, AMY1, IGFALS, FKBP5, CFD, GPM6A, NLRX1, CFH, LYZ1, LPAR1, SLC1A3, C6, UBD, SLC15A3, CCR1, NGFR, RARRES2, NKG7, SERPINA3N, CPS1, ATG16L1, BHLHE40, REEP6, IFI27L2A, OGT, H2-AB1, CXCL9, ABCD2, TRF, THBD, TUBA1A, SMPD1, NFKBIZ, ITGAX, FFAR2, SCD1, CCR3, FGB, FG…	528	2318	20431	1.61925	0.00966	0.000485395	0.000467607		GOTERM_BP_ALL	GO:0055085~transmembrane transport	30	9.25926	0.000419	RTN2, ATP1A4, PRF1, ABCB9, TIMM50, ATP7B, SLC15A3, ATP6V0E2, SLC38A3, RHBG, ATP6V1C2, ABCC3, KCNH2, SLC37A2, SVOP, SLC2A12, KCNJ14, SLC6A13, ANO8, TAP1, MFSD12, CALHM6, TMEM37, SLC25A19, LCK, BAX, PLCH2, ABCG4, ATP6V0D2, KCNK3	268	1131	20431	2.02215	0.787137	0.103091	0.102644		GOTERM_BP_ALL	GO:0045595~regulation of cell differentiation	50	16.2338	7.69063e-07	ERRFI1, TRF, RORA, AHR, SLC7A10, MYLK3, TMEM100, EDNRB, NFKBIZ, KDR, CCN3, PDGFRA, PRMT5, OSR1, ATP11C, F2, PRLR, AGTR1A, SFRP4, TWSG1, VAMP7, LOX, MET, DDR2, NLGN1, SEMA3D, TNFRSF11B, SEMA3E, PIK3R1, PTGS2, ZFP36L2, SCIN, TTPA, ABI3BP, SMYD1, FZD1, GDF10, CCR1, WNT10B, IL33, ABCA5, IFI204, CRIM1, KLF4, ACVR2A, VEGFA, CD24A, BHLHE40, PI16, FBN1	260	1872	20431	2.09885	0.003512	0.000141924	0.000133637
GOTERM_BP_ALL	GO:0032787~monocarboxylic acid metabolic process	38	6.01266	1.67812e-06	ERRFI1, ABCD2, AKR1CL, GALT, ACAA2, ACSM3, SLC1A3, AKR1C18, ACAA1B, ACSM5, AHR, ETFB, PTGS2, LTC4S, DHTKD1, MFSD8, LDHD, ME1, SCD1, PTGDS, PRKAB2, PDHA1, TPI1, DCXR, ELOVL3, EPHX1, ACOT11, PLA2G4A, ABCC9, ACADSB, CYP2D26, PM20D1, ALDH1A3, CES1C, PRXL2B, ALDH1A1, ECHDC1, ACOT4	528	613	20431	2.39872	0.009663	0.000485395	0.000467607		GOTERM_CC_ALL	GO:0098588~bounding membrane of organelle	43	13.2716	0.000431	RET, RTN2, VAC14, NLRX1, MTARC1, NPRL2, H2-Q7, ABCB9, TMEM97, TCIRG1, LTC4S, GOLGA7B, GGA2, GPNMB, H2-DMB1, ANXA8, SLC15A3, ATP6V0E2, ATP6V1C2, SVOP, ENTPD6, TAP1, NKG7, DHCR24, MFSD12, H2-AA, AP3B2, ARFGAP1, TAPBP, FNDC5, ATG16L1, FAM20C, BAX, LAMTOR1, DHCR7, REEP6, LETMD1, CD68, LAMTOR4, ABCG4, ATP6V0D2, VPS25, H2-AB1	278	1922	21646	1.742	0.210096	0.018138	0.016977		GOTERM_BP_ALL	GO:0048583~regulation of response to stimulus	90	29.2208	7.97964e-07	ERRFI1, UBXN2A, HHIP, PDE3B, RORA, FMN2, AHR, HOXA13, CLDN1, BICD1, CHRDL1, TMEM100, EDNRB, NFKBIZ, KDR, CCN3, SLC39A8, CAR8, TEAD1, DUSP4, FGB, CCBE1, PDGFRA, FGA, PRMT5, POSTN, GUCY1A1, FGG, PLA2G4A, F2, PRLR, F3, MLF1, DCN, ALDH1A3, STX1B, SFRP4, GREM2, TWSG1, VAMP7, LOX, RGN, ADAM9, SIK2, PLA2R1, MET, DDR2, CFD, H2-M9, NLGN1, CFH, SEMA3D, PELI3, LPAR1, TGFA, AKR1C18, TNFRSF11B, SEMA3E, PLG, P…	260	4361	20431	1.62171	0.003643	0.000141924	0.000133637
GOTERM_BP_ALL	GO:0006066~alcohol metabolic process	26	4.11392	2.15374e-06	ERRFI1, AKR1CL, MVK, MOGAT2, RDH7, AKR1C18, SLC5A3, ALDH3B2, EDNRB, SMPD1, PCBD1, FDFT1, DGAT2, TPI1, ABCA5, EPHX1, ITPK1, APOA2, PLA2G4A, APOC3, DHCR24, ALDH1A3, SQLE, CES1C, ALDH1A1, DHCR7	528	334	20431	3.01219	0.0123842	0.000593304	0.000571561		GOTERM_BP_ALL	GO:0006066~alcohol metabolic process	14	4.32099	0.000475	TPI1, AKR1CL, DGAT2, MVK, MOGAT2, ITPK1, EPHX1, DHCR24, SQLE, ALDH3B2, SMPD1, PCBD1, DHCR7, FDFT1	268	334	20431	3.19548	0.827024	0.103565	0.103116		GOTERM_BP_ALL	GO:0001944~vasculature development	26	8.44156	8.06914e-07	CFD, ERRFI1, ENPEP, CFH, PDE3B, TGFA, RORA, SEMA3E, PLG, AHR, MEOX2, PTGS2, HOXA13, TMEM100, KDR, CCN3, CCR3, CCBE1, PDGFRA, OSR1, ABCC9, AGTR1A, VEGFA, PTPRB, LOX, ADGRF5	260	646	20431	3.16269	0.003684	0.000141924	0.000133637
GOTERM_MF_ALL	GO:0005515~protein binding	312	49.3671	4.14866e-05	ERRFI1, SPON1, GLDC, HHIP, WIPF3, PRF1, SLA2, BACH1, CLDN1, BC1, LGALS3, EDNRB, TRBC2, STMN1, KDR, CCN3, H4C1, H4C4, GTSE1, H4C3, PDK1, CCBE1, PRKAB2, DAXX, CXADR, FNDC5, STX1B, SFRP4, TWSG1, CDC34, SFRP5, PSME2, SERPING1, SIK2, LETMD1, VPS25, NLRX1, CFH, LPAR1, TGFA, ABCB9, PIK3R1, SDSL, SLC5A3, TRP53RKB, FLRT2, APOH, PDGFD, LDHD, SERPINH1, SCN3B, H3C7, ATP6V1C2, FZD1, H4C8, CCR1, NGFR, NTNG2, W…	504	10110	19026	1.16499	0.051994	0.007032	0.006923		GOTERM_BP_ALL	GO:0002250~adaptive immune response	21	6.48148	0.000477	IGHV1-64, IGKV5-39, PRF1, TAP1, TCIRG1, SLA2, IGLV2, H2-AA, LAX1, IGHG2B, C6, IGHA, TBX21, H2-DMB1, TRBC2, CD7, IL2RB, SERPING1, CSK, IGLC2, H2-AB1	268	663	20431	2.41469	0.828214	0.103565	0.103116		GOTERM_BP_ALL	GO:0032787~monocarboxylic acid metabolic process	25	8.11688	1.10345e-06	ERRFI1, ABCD2, ACSM3, SLC1A3, AKR1C18, ACSM5, AHR, PTGS2, DHTKD1, MFSD8, LDHD, ME1, SCD1, PTGDS, PRKAB2, PDHA1, PLA2G4A, ABCC9, ACADSB, CYP2D26, ALDH1A3, CES1C, ALDH1A1, ECHDC1, ACOT4	260	613	20431	3.20476	0.005034	0.000184124	0.000173373
GOTERM_BP_ALL	GO:0050819~negative regulation of coagulation	10	1.58228	3.23277e-06	FGB, THBD, FGA, PDGFRA, APOH, ADAMTS18, FGG, SERPING1, PLG, F2	528	48	20431	8.06147	0.018531	0.000850072	0.000818919		GOTERM_CC_ALL	GO:0005615~extracellular space	50	15.4321	0.000507	CXCL9, HFE, PRF1, HAPLN1, ACTG2, LGALS3, TRBC2, SMPD1, WFDC21, ACOT11, ENTPD6, KRT79, IGLV2, IGHG2B, F7, IGHA, IGKV12-44, SFRP5, SERPING1, FAM20C, PRTN3, IGFALS, IGKV6-13, IGHV1-64, NTM, SAA3, H2-Q7, NID2, SERPINA3C, CCL8, C6, CCL5, SERPINA3B, SERPINH1, GPC4, IGKV1-117, CHGA, ST14, GGT6, GDF15, RARRES2, H2BC4, IGKV5-39, GDF3, SERPINA3N, S100B, SOD3, SERPINA3J, PM20D1, LGR6	278	2374	21646	1.63992	0.242246	0.019809	0.018542		GOTERM_BP_ALL	GO:0072359~circulatory system development	35	11.3636	1.12737e-06	CFD, ERRFI1, ENPEP, CFH, PDE3B, TGFA, RORA, SEMA3E, PLG, AHR, MEOX2, PTGS2, HOXA13, MYLK3, TMEM100, FLRT2, ADAMTS1, KDR, SMYD1, CCN3, TEAD1, CCR3, FZD1, CCBE1, PDGFRA, CXADR, OSR1, ABCC9, AGTR1A, VEGFA, PTPRB, LOX, ADGRF5, MET, FBN1	260	1088	20431	2.52787	0.005143	0.000184124	0.000173373
GOTERM_BP_ALL	GO:0098771~inorganic ion homeostasis	31	4.90506	4.72591e-06	STEAP4, HFE, ATP1A4, SLC40A1, TRF, SLC1A3, TCIRG1, ATP7B, CCL8, EDNRB, CCL5, KDR, SCN7A, SLC39A8, CAR12, RHBG, CCR1, CHGA, KCNH2, SCARA5, BNIP3, NCOA4, ATP1B1, S100B, F2, CP, SFRP4, LCK, RGN, BAX, STEAP2	528	466	20431	2.57414	0.0269737	0.001189	0.001145		GOTERM_MF_ALL	GO:0005215~transporter activity	31	9.5679	0.000509	GRAMD1A, ATP1A4, PRF1, ABCB9, TCIRG1, COX7A1, ATP7B, SLC15A3, ATP6V0E2, SLC38A3, RHBG, ATP6V1C2, ABCC3, KCNH2, SLC37A2, SVOP, SLC2A12, KCNJ14, CIDEA, SLC6A13, ANO8, TAP1, MFSD12, CALHM6, DISP2, TMEM37, SLC25A19, BAX, ABCG4, ATP6V0D2, KCNK3	249	1206	19026	1.96409	0.349103	0.075573	0.075036		GOTERM_CC_ALL	GO:0071944~cell periphery	134	43.5065	1.16653e-06	PI4K2B, ERRFI1, SPON1, STEAP4, HHIP, MRGPRG, IL5RA, CLDN1, EDNRB, KDR, CCN3, SLC39A8, PDK1, CCBE1, PDGFRA, POSTN, PRKAB2, CXADR, SCARA5, OSR1, OMD, ATP11C, ATP1B1, PRLR, STX1B, FNDC1, LOX, ADAM5, COL4A5, ADAM9, PKP4, PLA2R1, STEAP2, GPM6A, H2-M9, ENPEP, CFH, LPAR1, SLC1A3, TGFA, TNFRSF11B, SLC5A3, RASGRP3, DPP4, ADGRG2, FLRT2, APOH, ADAMTS18, SCN3B, LRRC4C, CD300LF, FZD1, BTNL9, CCR1, 1700019D03R…	272	7577	21646	1.4074	0.000501481	7.16581e-05	6.93251e-05
GOTERM_BP_ALL	GO:0051179~localization	165	26.1076	5.68493e-06	ERRFI1, ACAA2, STEAP4, HFE, WIPF3, PRF1, AHR, CLDN1, EDNRB, SLC39A8, CAR12, H4C1, PTGDS, H4C4, H4C3, PPFIA3, KCNH2, DAXX, DGAT2, CXADR, NUP210, SCARA5, OSR1, SLC6A13, DNAJB13, TAP1, ATP11C, ATP1B1, MFSD12, PRLR, IGHG2B, STX1B, RBP7, TXLNA, MAPKAPK3, H4C12, H4C11, ELMO3, PLA2R1, STEAP2, ABCG4, ATP6V0D2, VPS25, LY6E, RTN2, CFH, SLC1A3, ILDR2, ABCB9, PIK3R1, SLC5A3, TIMM50, GOLGA7B, SCIN, APOH, TTPA…	528	4664	20431	1.36893	0.032358	0.00135	0.001301		GOTERM_BP_ALL	GO:0006952~defense response	38	11.7284	0.000537	CXCL9, NLRX1, HFE, SAA3, H2-Q7, PRF1, TCIRG1, LGALS3, CCL8, C6, CCL5, CXCR3, UBD, SMPD1, TRBC2, ITGAX, FFAR2, SLC15A3, CHGA, DAXX, WFDC21, PLA2G2E, RARRES2, TAP1, NKG7, SERPINA3N, H2-AA, TAPBP, IGHG2B, TNIP1, IGHA, ATG16L1, LCK, IRF8, SERPING1, CD68, MYO1F, H2-AB1	268	1607	20431	1.8027	0.862345	0.110107	0.10963		GOTERM_BP_ALL	GO:0009725~response to hormone	32	10.3896	1.35766e-06	ERRFI1, PDE3B, AKR1C18, TNFRSF11B, GPT, PIK3R1, PTGS2, CLDN1, ZFP36L2, EDNRB, ME1, GNRHR, TIMP3, PTGDS, FGB, BCHE, WNT10B, NCOA4, APOC3, ABCC9, LNPEP, AGTR1A, CD24A, CPS1, LOX, KLF9, ADAM9, SIK2, STEAP2, OGT, DDR2, FBN1	260	948	20431	2.65252	0.006191	0.00021409	0.00020159
GOTERM_MF_ALL	GO:0022857~transmembrane transporter activity	53	8.38608	4.37137e-05	CLIC5, ABCD2, SLC40A1, PRF1, SLC2A3, TCIRG1, SLC7A10, SLC6A2, MFSD8, ATP7B, SLC39A8, ABCC3, KCNH2, SVOP, SLC2A12, ANO8, SLC6A13, TAP1, ABCC9, ATP1B1, MFSD12, DISP2, TMEM37, SLC25A19, ABCG4, ATP6V0D2, GPM6A, ATP1A4, SLC1A3, ABCB9, COX7A1, SLC5A3, SCN7A, GC, SCN3B, SLC15A3, ATP6V0E2, SLC38A3, RHBG, ABCB1B, SLC15A5, ATP6V1C2, GABRQ, SLC37A2, ABCA5, ABCA6, KCNJ14, GABRA3, KCNJ15, CALHM6, MFSD14B, BAX…	504	1109	19026	1.8041	0.0547074	0.007032	0.006923		GOTERM_CC_ALL	GO:0031982~vesicle	52	16.0494	0.000582	RET, CD164L2, HFE, PRF1, TCIRG1, SLA2, AP4M1, ATP7B, TUBA1A, TRBC2, SMPD1, ANXA8, PPFIA3, SVOP, ACOT11, TAP1, TUBG1, MFSD12, AP3B2, TAPBP, ADAM2, IGHG2B, F7, LCK, IGHA, PRTN3, ABCG4, ATP6V0D2, VPS25, VAC14, GRAMD1A, H2-Q7, GGA2, VPS51, GPNMB, GPC1, H2-DMB1, SLC15A3, ATP6V0E2, CHGA, NGFR, GGT6, H2-AA, ATG16L1, REEP6, LAMTOR1, LGR6, LAMTOR4, CD68, PTPN5, MYO1F, H2-AB1	278	2516	21646	1.60926	0.272575	0.02121	0.019853		GOTERM_BP_ALL	GO:0030195~negative regulation of blood coagulation	8	2.5974	1.4594e-06	FGB, FGA, PDGFRA, APOH, ADAMTS18, FGG, PLG, F2	260	45	20431	13.9699	0.006653	0.000222461	0.000209473
GOTERM_BP_ALL	GO:0061644~protein localization to CENP-A containing chromatin	7	1.10759	5.83497e-06	H4C8, H4C9, H4C12, H4C11, H4C1, H4C4, H4C3	528	19	20431	14.2561	0.033198	0.00135	0.001301		GOTERM_MF_ALL	GO:0046983~protein dimerization activity	31	9.5679	0.000622	PRPS1, AMHR2, GLDC, H2-Q7, ABCB9, TUBA1A, CCL5, E2F2, H4C1, H4C4, H4C3, H3C7, H4C8, KCNH2, DAXX, DGAT2, TPI1, H4C9, H2AC6, GDF15, H2BC4, CIDEA, TAP1, S100B, RILPL2, GPD1, H4C12, H4C11, BAX, ABCG4, VPS25	249	1221	19026	1.93997	0.40865	0.075573	0.075036		GOTERM_BP_ALL	GO:0003013~circulatory system process	22	7.14286	1.62362e-06	FGB, FGA, ENPEP, POSTN, GUCY1A1, FGG, ABCC9, LNPEP, AHR, PIK3R1, PTGS2, ATP1B1, AGTR1A, MYLK3, VEGFA, F5, EDNRB, CPS1, KDR, SCN3B, ABCB1B, MET	260	497	20431	3.47842	0.007399	0.00023951	0.000225526
GOTERM_CC_ALL	GO:0009897~external side of plasma membrane	36	5.6962	4.17346e-06	H2-M9, NLGN1, ENPEP, CXCL9, CFH, PLPPR4, HFE, H2-Q7, IL5RA, PLG, THBD, LGALS3, CXCR3, ITGAX, KDR, GPC4, ABCB1B, CCR3, CCR1, FGB, BTNL9, NGFR, FGA, PDGFRA, ST14, CD163, FGG, F2, PRLR, H2-AA, AGTR1A, CD24A, IL2RB, SDC1, ADAM9, H2-AB1	550	596	21646	2.37723	0.002809	0.000326354	0.00030747		GOTERM_MF_ALL	GO:0022857~transmembrane transporter activity	29	8.95062	0.000627	ATP1A4, PRF1, ABCB9, TCIRG1, COX7A1, ATP7B, SLC15A3, ATP6V0E2, SLC38A3, RHBG, ATP6V1C2, ABCC3, KCNH2, SLC37A2, SVOP, SLC2A12, KCNJ14, SLC6A13, ANO8, TAP1, MFSD12, CALHM6, DISP2, TMEM37, SLC25A19, BAX, ABCG4, ATP6V0D2, KCNK3	249	1109	19026	1.99809	0.410912	0.075573	0.075036		GOTERM_BP_ALL	GO:1900047~negative regulation of hemostasis	8	2.5974	1.70286e-06	FGB, FGA, PDGFRA, APOH, ADAMTS18, FGG, PLG, F2	260	46	20431	13.6662	0.007759	0.000243349	0.000229141
GOTERM_BP_ALL	GO:0050801~monoatomic ion homeostasis	34	5.37975	8.4471e-06	STEAP4, HFE, ATP1A4, SLC40A1, TRF, SLC1A3, TCIRG1, ATP7B, CCL8, EDNRB, TTPA, CCL5, KDR, SCN7A, SLC39A8, CAR12, CCR1, CHGA, KCNH2, SCARA5, BNIP3, NCOA4, ATP1B1, S100B, F2, CP, AGTR1A, CPS1, LCK, RGN, BAX, LETMD1, STEAP2, ATP6V0D2	528	555	20431	2.37051	0.0477	0.001879	0.001811		GOTERM_CC_ALL	GO:0012505~endomembrane system	83	25.6173	0.000658	RET, MOGAT2, HFE, PRF1, TCIRG1, TMEM97, SLA2, AP4M1, TUBB5, ATP7B, TUBA1A, SMPD1, ANXA8, PPFIA3, SVOP, DGAT2, NUP210, SSR2, ELOVL3, SLC2A12, ENTPD6, STIMATE, TAP1, TUBG1, MFSD12, LAX1, AP3B2, ARFGAP1, TAPBP, FNDC5, ADAM2, TMEM214, FAM20C, PRTN3, IGFALS, ABCG4, ATP6V0D2, VPS25, RTN2, VAC14, DIPK1B, GRAMD1A, GALT, H2-Q7, ABCB9, LTC4S, TIMM50, GOLGA7B, GGA2, VPS51, GPNMB, GPC1, H2-DMB1, SERPINH1, GP…	278	4608	21646	1.40249	0.30253	0.022511	0.021071		GOTERM_BP_ALL	GO:0008015~blood circulation	21	6.81818	2.14288e-06	FGB, FGA, ENPEP, POSTN, GUCY1A1, FGG, ABCC9, LNPEP, AHR, PIK3R1, PTGS2, ATP1B1, AGTR1A, MYLK3, VEGFA, F5, EDNRB, CPS1, KDR, SCN3B, MET	260	464	20431	3.55646	0.009754	0.000296951	0.000279613
GOTERM_CC_ALL	GO:0043505~CENP-A containing nucleosome	8	1.26582	4.84205e-06	H4C8, H4C9, H2AC6, H4C12, H4C11, H4C1, H4C4, H4C3	550	28	21646	11.2447	0.003258	0.000326354	0.00030747		GOTERM_BP_ALL	GO:0016128~phytosteroid metabolic process	4	1.23457	0.000722	SQLE, MVK, DHCR7, FDFT1	268	14	20431	21.7814	0.930516	0.133249	0.132671		GOTERM_BP_ALL	GO:1903035~negative regulation of response to wounding	10	3.24675	2.79906e-06	FGB, FGA, PDGFRA, CD24A, IL33, APOH, ADAMTS18, FGG, PLG, F2	260	93	20431	8.44955	0.0127213	0.000376473	0.000354492
GOTERM_BP_ALL	GO:0006793~phosphorus metabolic process	80	12.6582	9.57153e-06	RET, PI4K2B, ERRFI1, ACAA2, AMHR2, ACSM3, ACSM5, RORA, DUSP18, SLA2, MYLK3, DHTKD1, PTPRG, MFSD8, CAMKV, SMPD1, ME1, KDR, PDK1, DUSP4, PDGFRA, GUCY1A1, PCYT2, DGAT2, TPI1, DCXR, ELOVL3, ACOT11, ENTPD6, ITPK1, APOA2, PLA2G4A, ABCC9, AMPD2, ATP1B1, PRLR, MAPKAPK3, CCNE1, LCK, SLC25A19, DPYD, ADGRF5, MTHFD2L, GPD1, FAM20C, SIK2, MET, ACOT4, DDR2, PRPS1, VAC14, RNASEL, MVK, GALT, CFH, PLPPR4, SAA3, A…	528	1879	20431	1.64748	0.0538755	0.002051	0.001976		GOTERM_BP_ALL	GO:0016129~phytosteroid biosynthetic process	4	1.23457	0.000722	SQLE, MVK, DHCR7, FDFT1	268	14	20431	21.7814	0.930516	0.133249	0.132671		GOTERM_BP_ALL	GO:0065008~regulation of biological quality	73	23.7013	2.88634e-06	RDH7, PDE3B, AHR, CHRDL1, MYLK3, MFSD8, THBD, EDNRB, CAMKV, KDR, CCN3, SLC39A8, CCR3, FGB, PDGFRA, FGA, POSTN, GUCY1A1, CXADR, FGG, APOA2, ATP11C, ABCC9, ATP1B1, F2, PRLR, F3, AGTR1A, DCN, F5, ALDH1A3, STX1B, VAMP7, ALDH1A1, MET, GPM6A, NLGN1, RNASEL, ENPEP, CFH, SEMA3D, LRTM1, LPAR1, ILDR2, AKR1C18, SEMA3E, PLG, PIK3R1, PTGS2, ZFP36L2, SCIN, FLRT2, APOH, ADAMTS18, TTPA, ABI3BP, SCN7A, SCN3B, ABC…	260	3369	20431	1.7027	0.0131154	0.000377121	0.000355103
GOTERM_BP_ALL	GO:0006950~response to stress	137	21.6772	1.08214e-05	ERRFI1, ACAA2, HFE, PRF1, IL5RA, RORA, CLDN1, BACH1, MYLK3, IFIT2, LGALS3, EDNRB, TRBC2, KDR, SLC39A8, PHLDA3, PDK1, PDGFRA, POSTN, WFDC21, DAXX, CXADR, SCARA5, ACOT11, RECQL, TAP1, NEAT1, ATP1B1, IGHG2B, FNDC1, SERPING1, ADAM9, PLA2R1, CFD, NLRX1, CFH, MTARC1, NPRL2, LYZ1, SLC1A3, PIK3R1, ZFP36L2, DPP4, C6, APOH, UBD, PDGFD, CAMTA2, SLC15A3, SLC38A3, CCR1, NGFR, CD163, AMBP, RARRES2, CIDEA, NKG7…	528	3749	20431	1.41404	0.0606928	0.002087	0.00201		GOTERM_BP_ALL	GO:1901617~organic hydroxy compound biosynthetic process	10	3.08642	0.000882	TPH2, SQLE, AKR1CL, MVK, EPHX1, DHCR24, PCBD1, DHCR7, MFSD12, FDFT1	268	189	20431	4.0336	0.961507	0.154998	0.154326		GOTERM_BP_ALL	GO:0001568~blood vessel development	24	7.79221	3.15208e-06	PDGFRA, CCBE1, ENPEP, CFH, OSR1, PDE3B, TGFA, ABCC9, RORA, SEMA3E, PLG, AHR, MEOX2, PTGS2, HOXA13, AGTR1A, VEGFA, TMEM100, PTPRB, LOX, ADGRF5, KDR, CCN3, CCR3	260	606	20431	3.11211	0.0143142	0.000400401	0.000377023
GOTERM_BP_ALL	GO:0006796~phosphate-containing compound metabolic process	79	12.5	1.03894e-05	RET, PI4K2B, ERRFI1, ACAA2, AMHR2, ACSM3, ACSM5, RORA, DUSP18, SLA2, MYLK3, DHTKD1, PTPRG, MFSD8, CAMKV, SMPD1, ME1, KDR, PDK1, DUSP4, PDGFRA, GUCY1A1, PCYT2, DGAT2, TPI1, DCXR, ELOVL3, ACOT11, ENTPD6, ITPK1, APOA2, PLA2G4A, ABCC9, AMPD2, ATP1B1, PRLR, MAPKAPK3, CCNE1, LCK, SLC25A19, DPYD, ADGRF5, MTHFD2L, GPD1, FAM20C, SIK2, MET, ACOT4, DDR2, PRPS1, VAC14, RNASEL, MVK, GALT, CFH, PLPPR4, SAA3, A…	528	1852	20431	1.6506	0.058342	0.002087	0.00201		GOTERM_CC_ALL	GO:0005737~cytoplasm	188	58.0247	0.000956	ACAA2, GLDC, HFE, PRF1, TMEM97, SLA2, ACTG2, LIPF, BC1, LGALS3, TUBB5, STMN1, TEKT1, TXNL4A, GTSE1, PPFIA3, PHLDA3, KCNH2, DAXX, PCYT2, DGAT2, NUP210, ACOT11, ENTPD6, DNAJB13, STIMATE, TAP1, MFSD12, LAX1, MOB3A, SELENOO, FNDC5, ADAM2, PCP4, CDC34, TXLNA, MAPKAPK3, CCNE1, MTHFD2L, GPD1, NHP2, PKP1, PSME2, ELMO3, PRTN3, SNRNP25, IGFALS, LETMD1, ABCG4, ATP6V0D2, VPS25, CARD11, RTN2, DIPK1B, NLRX1, M…	278	12620	21646	1.15993	0.40748	0.02984	0.027931		GOTERM_BP_ALL	GO:1903034~regulation of response to wounding	13	4.22078	3.99334e-06	FGB, PDGFRA, IL33, FGA, FGG, PLG, F2, KLF4, CLDN1, CD24A, APOH, ADAMTS18, DDR2	260	183	20431	5.58224	0.0180998	0.000493556	0.000464739
GOTERM_BP_ALL	GO:0010038~response to metal ion	28	4.43038	1.06339e-05	NLGN1, AKR1CL, HFE, TRF, AKR1C18, TNFRSF11B, TCIRG1, PTGS2, CLDN1, ATP7B, TUBA1A, SMPD1, SLC39A8, FGB, FGA, DAXX, BNIP3, ENTPD6, FGG, PLA2G4A, ABCC9, CP, SOD3, CPS1, LCK, SDC1, ADAM9, KCNK3	528	413	20431	2.62339	0.0596732	0.002087	0.00201		GOTERM_MF_ALL	GO:0005198~structural molecule activity	24	7.40741	0.000969	KRT222, H4C8, H4C9, H2AC6, MRPS11, H2BC4, KRT79, MRPL28, MYL6B, MRPS7, TUBG1, MRPL57, NID2, HAPLN1, MRPL54, TUBB5, TUBA1A, H4C12, H4C11, H4C1, H4C4, VPS25, H4C3, H3C7	249	864	19026	2.12249	0.558946	0.095628	0.094948		GOTERM_BP_ALL	GO:0051093~negative regulation of developmental process	35	11.3636	4.26096e-06	NLGN1, SEMA3D, HHIP, PDE3B, TNFRSF11B, RORA, SEMA3E, PLG, PIK3R1, AHR, SLC7A10, ZFP36L2, EDNRB, ADAMTS1, TTPA, APOH, CCN3, CCR1, WNT10B, PRMT5, CXADR, ABCA5, BNIP3, OSR1, CRIM1, KLF4, F2, DCN, VEGFA, CD24A, TWSG1, RGN, PI16, OGT, FBN1	260	1156	20431	2.37918	0.019301	0.000501464	0.000472185
GOTERM_BP_ALL	GO:0006935~chemotaxis	25	3.9557	1.30392e-05	CXCL9, SEMA3D, SAA3, LRTM1, LPAR1, RETNLG, SEMA3E, LGALS3, CCL8, EDNRB, CCL5, CXCR3, CCN3, FFAR2, CCR3, CCR1, CHGA, PDGFRA, CXADR, RARRES2, AGTR1A, VEGFA, LOX, IGFALS, MET	528	347	20431	2.78783	0.07267	0.002433	0.002344		GOTERM_CC_ALL	GO:0005576~extracellular region	60	18.5185	0.000982	CXCL9, HFE, PRF1, HAPLN1, ACTG2, LIPF, LGALS3, TRBC2, SMPD1, IGLC2, PPFIA3, WFDC21, ACOT11, ENTPD6, KRT79, DNAJB13, IGLV2, FNDC5, IGHG2B, F7, IGHA, IGKV12-44, SFRP5, SERPING1, FAM20C, PRTN3, IGFALS, IGKV6-13, IGHV1-64, NTM, SAA3, H2-Q7, SBSN, NID2, ADAMTS10, SERPINA3C, CCL8, C6, GPC1, CCL5, SERPINA3B, SERPINH1, GPC4, IGKV1-117, CHGA, ST14, PLA2G2E, GGT6, GDF15, RARRES2, H2BC4, IGKV5-39, GDF3, SER…	278	3099	21646	1.50752	0.415726	0.02984	0.027931		GOTERM_BP_ALL	GO:0048584~positive regulation of response to stimulus	59	19.1558	4.27664e-06	FMN2, CLDN1, TMEM100, EDNRB, NFKBIZ, KDR, CCN3, CAR8, FGB, CCBE1, PDGFRA, FGA, PRMT5, GUCY1A1, FGG, PLA2G4A, F2, PRLR, F3, DCN, ALDH1A3, STX1B, SFRP4, TWSG1, VAMP7, ADAM9, PLA2R1, MET, DDR2, CFD, H2-M9, NLGN1, CFH, PELI3, LPAR1, TGFA, AKR1C18, SEMA3E, PLG, PIK3R1, PTGS2, RNFT1, DPP4, SCEL, APOH, PDGFD, CD300LF, BTNL9, CCR1, WNT10B, IL33, IFI204, PPP2R3A, ACVR2A, VEGFA, NET1, CD24A, OGT, FBN1	260	2526	20431	1.83542	0.0193713	0.000501464	0.000472185
GOTERM_BP_ALL	GO:0055080~monoatomic cation homeostasis	33	5.22152	1.3844e-05	STEAP4, HFE, ATP1A4, SLC40A1, TRF, SLC1A3, TCIRG1, ATP7B, CCL8, EDNRB, TTPA, CCL5, KDR, SCN7A, SLC39A8, CAR12, CCR1, CHGA, KCNH2, SCARA5, BNIP3, NCOA4, ATP1B1, S100B, F2, CP, AGTR1A, LCK, RGN, BAX, LETMD1, STEAP2, ATP6V0D2	528	543	20431	2.35163	0.076978	0.002503	0.002411		GOTERM_BP_ALL	GO:0006629~lipid metabolic process	32	9.87654	0.001019	VAC14, AKR1CL, ACAA2, MVK, MOGAT2, PLPPR4, ACAA1B, ETFB, SDSL, SLA2, LTC4S, LIPF, ALDH3B2, SMPD1, FDFT1, DGAT2, PLA2G2E, PCYT2, RARRES2, ELOVL3, EPHX1, ACOT11, CIDEA, DHCR24, COQ6, PM20D1, SQLE, PRXL2B, GPD1, BAX, PLCH2, DHCR7	268	1311	20431	1.86081	0.97681	0.170958	0.170217		GOTERM_BP_ALL	GO:0043067~regulation of programmed cell death	47	15.2597	4.5907e-06	PELI3, HHIP, LPAR1, SLC40A1, TGFA, AKR1C18, SLC2A3, SEMA3E, FMN2, PIK3R1, AHR, PTGS2, HOXA13, MYLK3, IFIT2, MFSD8, SCIN, EDNRB, TTPA, APOH, KDR, FZD1, FGB, WNT10B, FGA, SERPINB2, BNIP3, OSR1, FGG, PLA2G4A, ABCC9, KLF4, PRLR, AGTR1A, VEGFA, NET1, CD24A, ALDH1A3, SFRP4, FNDC1, LOX, STK26, ALDH1A1, RGN, PLA2R1, MET, DDR2	260	1820	20431	2.02928	0.020779	0.000524832	0.000494189
GOTERM_BP_ALL	GO:0042330~taxis	25	3.9557	1.50463e-05	CXCL9, SEMA3D, SAA3, LRTM1, LPAR1, RETNLG, SEMA3E, LGALS3, CCL8, EDNRB, CCL5, CXCR3, CCN3, FFAR2, CCR3, CCR1, CHGA, PDGFRA, CXADR, RARRES2, AGTR1A, VEGFA, LOX, IGFALS, MET	528	350	20431	2.76393	0.083376	0.002638	0.002541		GOTERM_MF_ALL	GO:0019829~ATPase-coupled monoatomic cation transmembrane transporter activity	6	1.85185	0.00102	ATP7B, ATP1A4, TCIRG1, ATP6V0E2, ATP6V0D2, ATP6V1C2	249	59	19026	7.77047	0.5773	0.095628	0.094948		GOTERM_BP_ALL	GO:0009888~tissue development	51	16.5584	4.89885e-06	CLIC5, ERRFI1, HHIP, SLC40A1, AHR, MEOX2, DNM3OS, HOXA13, CLDN1, MYLK3, TMEM100, EDNRB, NFKBIZ, KDR, TIMP3, CCN3, TEAD1, DUSP4, PDGFRA, POSTN, CXADR, OSR1, PLA2G4A, ABCC9, PRLR, ALDH1A3, TWSG1, LOX, ALDH1A1, ADAM9, MET, DDR2, CFH, SEMA3D, NTN4, SEMA3E, PTGS2, SCEL, SMYD1, ABCB1B, FZD1, WNT10B, PPP2R3A, KLF4, ACVR2A, VEGFA, CD24A, CES1C, CPS1, GSTA3, OGN	260	2057	20431	1.94828	0.0221582	0.000536153	0.000504849
GOTERM_CC_ALL	GO:0061638~CENP-A containing chromatin	8	1.26582	4.84205e-06	H4C8, H4C9, H2AC6, H4C12, H4C11, H4C1, H4C4, H4C3	550	28	21646	11.2447	0.003258	0.000326354	0.00030747		GOTERM_CC_ALL	GO:0098798~mitochondrial protein-containing complex	11	3.39506	0.001101	COX8B, MRPS11, TIMM13, MRPL28, BAX, ETFB, MRPS7, COX7A1, MRPL57, MRPL54, TIMM50	278	240	21646	3.56874	0.452514	0.030487	0.028537		GOTERM_BP_ALL	GO:0048518~positive regulation of biological process	124	40.2597	4.92421e-06	SPON1, UBXN2A, RORA, AHR, HOXA13, CLDN1, BACH1, MYLK3, IFIT2, EDNRB, KDR, CCN3, CAR8, CCBE1, PDGFRA, POSTN, PRKAB2, GUCY1A1, CXADR, OSR1, ATP11C, ATP1B1, PRLR, STX1B, SFRP4, TWSG1, FNDC1, LGALS12, ADAM9, PKP4, PLA2R1, CFD, GPM6A, H2-M9, CFH, LPAR1, SLC1A3, TGFA, AKR1C18, PIK3R1, SLC5A3, ZFP36L2, DPP4, SCIN, FLRT2, APOH, TTPA, PDGFD, SMYD1, SCN3B, CD300LF, FZD1, BTNL9, CCR1, WNT10B, ABCA5, ZFP758,…	260	6961	20431	1.3998	0.022272	0.000536153	0.000504849
GOTERM_BP_ALL	GO:0042221~response to chemical	167	26.4241	1.58999e-05	ERRFI1, ACAA2, UBXN2A, GLDC, HFE, IL5RA, RORA, AHR, HOXA13, CLDN1, MYLK3, IFIT2, LGALS3, EDNRB, KDR, CCN3, SLC39A8, PTGDS, PDK1, KCNH2, PDGFRA, POSTN, WFDC21, DAXX, DGAT2, PAQR7, CXADR, OSR1, ENTPD6, PRLR, CYP2D26, CDC34, FNDC1, LOX, MAPKAPK3, SELENOP, GPD1, ADAM9, SIK2, IGFALS, PLA2R1, LY6H, STEAP2, ABCG4, LY6E, CFH, MTARC1, LPAR1, SLC1A3, ILDR2, AKR1C18, TNFRSF11B, PIK3R1, ZFP36L2, SERPINA3C, U…	528	4817	20431	1.34151	0.087892	0.002705	0.002606		GOTERM_CC_ALL	GO:0005743~mitochondrial inner membrane	18	5.55556	0.001154	COX8B, ACAA2, MTARC1, MRPS11, TIMM13, MRPL28, TAP1, ABCB9, MRPS7, COX7A1, MRPL57, COQ6, MRPL54, TIMM50, LGALS3, SLC25A19, MTHFD2L, LETMD1	278	570	21646	2.45884	0.46814	0.030487	0.028537		GOTERM_BP_ALL	GO:0010646~regulation of cell communication	80	25.974	5.11524e-06	ERRFI1, HHIP, PDE3B, RORA, SLC7A10, HOXA13, BICD1, CHRDL1, TMEM100, EDNRB, CAMKV, KDR, CCN3, SLC39A8, CAR8, DUSP4, FGB, CCBE1, PDGFRA, FGA, PRMT5, POSTN, GUCY1A1, CXADR, FGG, F2, PRLR, F3, MLF1, AGTR1A, DCN, ALDH1A3, STX1B, SFRP4, GREM2, TWSG1, VAMP7, LOX, CDH11, RGN, ADAM9, SIK2, MCTP2, PLA2R1, MET, DDR2, NLGN1, PELI3, LPAR1, SLC1A3, TGFA, AKR1C18, TNFRSF11B, SEMA3E, PLG, PIK3R1, PTGS2, GNAI1, S…	260	3880	20431	1.62022	0.0231256	0.000544	0.000512238
GOTERM_BP_ALL	GO:0008610~lipid biosynthetic process	34	5.37975	1.6417e-05	PI4K2B, VAC14, ERRFI1, AKR1CL, MVK, ACSM3, MOGAT2, AKR1C18, ACSM5, PIK3R1, PTGS2, SLA2, LTC4S, SMPD1, SCD1, PTGDS, FDFT1, SDR42E1, PRKAB2, DGAT2, PCYT2, ELOVL3, APOA2, PLA2G4A, DHCR24, COQ6, ALDH1A3, SQLE, CES1C, PRXL2B, ALDH1A1, ADGRF5, DHCR7, ST6GALNAC5	528	573	20431	2.29604	0.090618	0.002713	0.002614		GOTERM_CC_ALL	GO:0019866~organelle inner membrane	19	5.8642	0.00117	COX8B, ACAA2, MTARC1, MRPS11, TIMM13, MRPL28, TAP1, ABCB9, MRPS7, COX7A1, MRPL57, COQ6, MRPL54, TIMM50, LGALS3, SLC25A19, MTHFD2L, IFI27L2A, LETMD1	278	623	21646	2.37464	0.473029	0.030487	0.028537		GOTERM_BP_ALL	GO:0042981~regulation of apoptotic process	46	14.9351	5.25543e-06	PELI3, HHIP, LPAR1, SLC40A1, TGFA, AKR1C18, SLC2A3, SEMA3E, FMN2, PIK3R1, AHR, PTGS2, HOXA13, MYLK3, IFIT2, MFSD8, SCIN, EDNRB, TTPA, APOH, KDR, FZD1, FGB, WNT10B, FGA, SERPINB2, BNIP3, OSR1, FGG, PLA2G4A, ABCC9, KLF4, PRLR, AGTR1A, VEGFA, NET1, CD24A, ALDH1A3, SFRP4, FNDC1, LOX, STK26, ALDH1A1, RGN, PLA2R1, DDR2	260	1772	20431	2.03991	0.0237518	0.000546206	0.000514315
GOTERM_BP_ALL	GO:0030195~negative regulation of blood coagulation	9	1.42405	1.7287e-05	FGB, FGA, PDGFRA, APOH, ADAMTS18, FGG, SERPING1, PLG, F2	528	45	20431	7.73902	0.095184	0.002778	0.002676		GOTERM_BP_ALL	GO:0044255~cellular lipid metabolic process	26	8.02469	0.001394	VAC14, AKR1CL, ACAA2, MVK, MOGAT2, PLPPR4, ACAA1B, ETFB, SLA2, LTC4S, SMPD1, FDFT1, DGAT2, PLA2G2E, PCYT2, RARRES2, ELOVL3, EPHX1, ACOT11, COQ6, PM20D1, SQLE, PRXL2B, GPD1, BAX, PLCH2	268	995	20431	1.99207	0.994202	0.212878	0.211955		GOTERM_BP_ALL	GO:0050818~regulation of coagulation	9	2.92208	5.91991e-06	FGB, THBD, FGA, PDGFRA, APOH, ADAMTS18, FGG, PLG, F2	260	77	20431	9.18477	0.0267144	0.000601594	0.00056647
GOTERM_MF_ALL	GO:0005518~collagen binding	11	1.74051	3.42188e-05	DPP4, CCBE1, LOX, ABI3BP, GPC1, SPOCK3, SERPINH1, ADAM9, CSPG4, DCN, DDR2	504	77	19026	5.39286	0.043085	0.007032	0.006923		GOTERM_BP_ALL	GO:0019637~organophosphate metabolic process	25	7.71605	0.001448	PRPS1, VAC14, GALT, ACAA2, MVK, PLPPR4, AK1, SLA2, SMPD1, FDFT1, SLC37A2, DGAT2, PLA2G2E, TPI1, PCYT2, DCXR, ELOVL3, ENTPD6, ITPK1, ACOT11, AMPD2, SLC25A19, MTHFD2L, GPD1, PLCH2	268	942	20431	2.02322	0.995246	0.212878	0.211955		GOTERM_BP_ALL	GO:0009611~response to wounding	20	6.49351	6.11014e-06	FGB, PDGFRA, FGA, CXADR, CFH, BNIP3, FGG, SLC1A3, PLG, F2, NEAT1, CLDN1, F3, ZFP36L2, VEGFA, F5, THBD, APOH, NFKBIZ, KDR	260	455	20431	3.4541	0.0275609	0.000607428	0.000571962
GOTERM_MF_ALL	GO:0140359~ABC-type transporter activity	9	1.42405	6.10838e-05	ABCC3, ABCD2, ABCA5, ABCA6, TAP1, ABCC9, ABCB9, ABCG4, ABCB1B	504	52	19026	6.53365	0.075606	0.008735	0.008599		GOTERM_BP_ALL	GO:0052548~regulation of endopeptidase activity	13	4.01235	0.001481	RET, NGFR, MGMT, SERPINA3N, SERPINA3J, SERPINA3C, LCK, SERPINA3B, SERPINH1, SERPING1, PSME2, BAX, ANXA8	268	332	20431	2.98511	0.995804	0.212878	0.211955		GOTERM_BP_ALL	GO:0009605~response to external stimulus	55	17.8571	6.59221e-06	ABCD2, TRF, AHR, CLDN1, IFIT2, THBD, EDNRB, NFKBIZ, CCN3, SCD1, CCR3, FGB, PDGFRA, FGA, POSTN, CXADR, TMEM255A, FGG, ABCC9, F2, PRLR, AGTR1A, ALDH1A3, VAMP7, LOX, ADAM9, AMY1, MET, FKBP5, DDR2, CFD, GPM6A, RNASEL, CFH, SEMA3D, PELI3, LYZ1, LRTM1, LPAR1, SLC1A3, RETNLG, SEMA3E, PTGS2, SCEL, SCN7A, CCR1, IL33, IFI204, BNIP3, VEGFA, CD24A, CES1C, CPS1, BHLHE40, OGT	260	2318	20431	1.86451	0.0297028	0.000641408	0.000603958
GOTERM_BP_ALL	GO:0042632~cholesterol homeostasis	13	2.05696	1.86556e-05	ERRFI1, DGAT2, ABCA5, APOA2, APOC3, AMPD2, RORA, TMEM97, CD24A, CES1C, LAMTOR1, SCD1, ABCG4	528	106	20431	4.74562	0.102321	0.002917	0.00281		GOTERM_BP_ALL	GO:0002501~peptide antigen assembly with MHC protein complex	4	1.23457	0.001557	H2-DMB1, H2-AA, H2-AB1, TAPBP	268	18	20431	16.9411	0.996829	0.212878	0.211955		GOTERM_BP_ALL	GO:0007596~blood coagulation	11	3.57143	6.77467e-06	FGB, THBD, FGA, PDGFRA, CFH, APOH, FGG, PLG, F2, F3, F5	260	131	20431	6.59839	0.0305123	0.000645429	0.000607744
GOTERM_CC_ALL	GO:0034506~chromosome, centromeric core domain	8	1.26582	6.24379e-06	H4C8, H4C9, H2AC6, H4C12, H4C11, H4C1, H4C4, H4C3	550	29	21646	10.8569	0.004199	0.000382574	0.000360437		GOTERM_BP_ALL	GO:0002396~MHC protein complex assembly	4	1.23457	0.001557	H2-DMB1, H2-AA, H2-AB1, TAPBP	268	18	20431	16.9411	0.996829	0.212878	0.211955		GOTERM_BP_ALL	GO:0050817~coagulation	11	3.57143	7.2493e-06	FGB, THBD, FGA, PDGFRA, CFH, APOH, FGG, PLG, F2, F3, F5	260	132	20431	6.5484	0.0326147	0.000676552	0.000637051
GOTERM_CC_ALL	GO:0071944~cell periphery	242	38.2911	7.94852e-06	PI4K2B, ERRFI1, SPON1, GLDC, HHIP, PRF1, MRGPRG, TMEM97, SLA2, CLDN1, LGALS3, EDNRB, TRBC2, KDR, CCN3, PDK1, CCBE1, PRKAB2, DAXX, PAQR7, CXADR, ENTPD6, OMD, SLC6A13, MFSD12, FNDC5, STX1B, FNDC1, SERPING1, ATP6V0D2, GPM6A, ENPEP, NLRX1, CFH, LPAR1, TGFA, SLC5A3, ADAMTS10, C6, FLRT2, APOH, ADAMTS18, SERPINH1, SCN3B, FZD1, CCR1, NGFR, NTNG2, ST14, ABCA5, ABCA6, LNPEP, CP, CD300C2, PPFIBP1, SDC1, PLC…	550	7577	21646	1.25699	0.005343	0.000446442	0.000420609		GOTERM_BP_ALL	GO:0048002~antigen processing and presentation of peptide antigen	7	2.16049	0.001725	HFE, H2-DMB1, H2-Q7, TAP1, H2-AA, H2-AB1, TAPBP	268	97	20431	5.5015	0.998292	0.227333	0.226348		GOTERM_BP_ALL	GO:0007599~hemostasis	11	3.57143	8.28543e-06	FGB, THBD, FGA, PDGFRA, CFH, APOH, FGG, PLG, F2, F3, F5	260	134	20431	6.45066	0.0371886	0.000757785	0.000713541
GOTERM_MF_ALL	GO:0016491~oxidoreductase activity	42	6.64557	7.27422e-05	TPH2, AKR1CL, STEAP4, MTARC1, GLDC, RDH7, AKR1C18, ACAA1B, AHR, PTGS2, LTC4S, COX7A1, DHTKD1, LIPF, ALDH3B2, LDHD, AOX3, ME1, PCBD1, SCD1, SDR42E1, PDHA1, AMBP, DCXR, DHCR24, DOHH, ACADSB, CP, SOD3, COQ6, CYP2D26, ALDH1A3, SQLE, LOX, PRXL2B, DPYD, MTHFD2L, ALDH1A1, GPD1, MSRB3, DHCR7, STEAP2	504	820	19026	1.93354	0.089374	0.009362	0.009216		GOTERM_CC_ALL	GO:0098796~membrane protein complex	32	9.87654	0.002159	RET, VAC14, HFE, H2-Q7, ATP1A4, TCIRG1, SLA2, COX7A1, TIMM50, AP4M1, C6, H2-DMB1, TRBC2, ITGAX, ATP6V0E2, ATP6V1C2, KCNH2, COX8B, KCNJ14, TAP1, H2-AA, AP3B2, TAPBP, GNAO1, TMEM37, CDHR2, BAX, LAMTOR1, LAMTOR4, ATP6V0D2, VPS25, H2-AB1	278	1401	21646	1.77846	0.693363	0.053673	0.050239		GOTERM_BP_ALL	GO:0016053~organic acid biosynthetic process	15	4.87013	8.94666e-06	ERRFI1, PRKAB2, ACSM3, SLC1A3, PLA2G4A, ACSM5, CSAD, PTGS2, ALDH1A3, BHMT, DPYD, ALDH1A1, RGN, SCD1, PTGDS	260	268	20431	4.39818	0.040096	0.000802217	0.000755378
GOTERM_BP_ALL	GO:0055092~sterol homeostasis	13	2.05696	2.05285e-05	ERRFI1, DGAT2, ABCA5, APOA2, APOC3, AMPD2, RORA, TMEM97, CD24A, CES1C, LAMTOR1, SCD1, ABCG4	528	107	20431	4.70127	0.111996	0.003045	0.002933		GOTERM_MF_ALL	GO:0003823~antigen binding	13	4.01235	0.002182	IGHV1-64, H2-Q7, TAP1, DHCR24, H2-AA, TAPBP, IGHG2B, IGHA, LCK, H2-DMB1, TRBC2, IGLC2, H2-AB1	249	349	19026	2.8462	0.841768	0.184168	0.182859		GOTERM_BP_ALL	GO:0023051~regulation of signaling	79	25.6494	9.79752e-06	ERRFI1, HHIP, PDE3B, RORA, SLC7A10, HOXA13, BICD1, CHRDL1, TMEM100, EDNRB, CAMKV, KDR, CCN3, SLC39A8, CAR8, DUSP4, FGB, CCBE1, PDGFRA, FGA, PRMT5, POSTN, GUCY1A1, FGG, F2, PRLR, F3, MLF1, AGTR1A, DCN, ALDH1A3, STX1B, SFRP4, GREM2, TWSG1, VAMP7, LOX, CDH11, RGN, ADAM9, SIK2, MCTP2, PLA2R1, MET, DDR2, NLGN1, PELI3, LPAR1, SLC1A3, TGFA, AKR1C18, TNFRSF11B, SEMA3E, PLG, PIK3R1, PTGS2, GNAI1, SCEL, AR…	260	3880	20431	1.59997	0.0438247	0.000861616	0.00081131
GOTERM_BP_ALL	GO:1900047~negative regulation of hemostasis	9	1.42405	2.04583e-05	FGB, FGA, PDGFRA, APOH, ADAMTS18, FGG, SERPING1, PLG, F2	528	46	20431	7.57078	0.111635	0.003045	0.002933		GOTERM_BP_ALL	GO:0019882~antigen processing and presentation	8	2.46914	0.00219	HFE, H2-DMB1, H2-Q7, PSME2, TAP1, H2-AA, H2-AB1, TAPBP	268	137	20431	4.45168	0.999694	0.278697	0.277488		GOTERM_BP_ALL	GO:0051094~positive regulation of developmental process	42	13.6364	1.02788e-05	NLGN1, LRTM1, LPAR1, TRF, PIK3R1, PTGS2, MYLK3, TMEM100, SCIN, FLRT2, ABI3BP, NFKBIZ, KDR, SMYD1, CCN3, TEAD1, CCR3, FZD1, GDF10, CCR1, IL33, WNT10B, CCBE1, PDGFRA, PRMT5, IFI204, BNIP3, OSR1, ATP11C, KLF4, F3, AGTR1A, ACVR2A, DCN, VEGFA, CD24A, SFRP4, VAMP7, ADAM9, MET, OGT, DDR2	260	1590	20431	2.07572	0.0459275	0.000886888	0.000835106
GOTERM_BP_ALL	GO:0040011~locomotion	26	4.11392	2.11383e-05	CXCL9, SEMA3D, SAA3, LRTM1, LPAR1, RETNLG, SEMA3E, LGALS3, CCL8, EDNRB, CCL5, CXCR3, CCN3, FFAR2, CCR3, CCR1, CHGA, PDGFRA, CXADR, RARRES2, AGTR1A, VEGFA, LOX, RCAN2, IGFALS, MET	528	381	20431	2.64061	0.115124	0.003057	0.002945		GOTERM_BP_ALL	GO:0008152~metabolic process	138	42.5926	0.002295	ACAA2, AMHR2, GLDC, HFE, SLA2, LIPF, LGALS3, WDR93, CAR12, TXNL4A, PCYT2, DGAT2, ACOT11, ENTPD6, DNAJB13, MFSD12, LAX1, SELENOO, ADAM2, CDC34, MAPKAPK3, CCNE1, MTHFD2L, GPD1, NHP2, PRTN3, SNRNP25, VPS25, CARD11, TRABD2B, LY6E, RTN2, TPH2, IGKV6-13, NLRX1, MTARC1, AK1, ABCB9, SDSL, COX7A1, ADAMTS10, TIMM50, GOLGA7B, ALDH3B2, TRP53RKB, UBD, SERPINH1, RCE1, RIMKLA, H3C7, FDFT1, SLC37A2, ST14, GGT6, …	268	8695	20431	1.20994	0.999793	0.282375	0.281151		GOTERM_BP_ALL	GO:0051240~positive regulation of multicellular organismal process	48	15.5844	1.10619e-05	NLGN1, LRTM1, TRF, RORA, PLG, PIK3R1, PTGS2, DPP4, EDNRB, FLRT2, TTPA, ABI3BP, APOH, NFKBIZ, KDR, SCD1, SCN3B, TEAD1, CCR3, CCR1, FGB, IL33, WNT10B, FGA, CCBE1, PDGFRA, PRMT5, PRKAB2, POSTN, OSR1, FGG, APOA2, PLA2G4A, ATP11C, KLF4, F2, PRLR, F3, AGTR1A, ACVR2A, VEGFA, CD24A, VAMP7, ALB, PLA2R1, MET, OGT, DDR2	260	1941	20431	1.94326	0.049339	0.000936782	0.000882087
GOTERM_MF_ALL	GO:0008201~heparin binding	16	2.53165	0.000116762	POSTN, CFH, LRTM1, F2, VEGFA, GREM2, TWSG1, CCL8, GPNMB, ADAMTS1, APOH, ABI3BP, CCL5, CCN3, IGFALS, FBN1	504	184	19026	3.28261	0.139535	0.0136612	0.0134489		GOTERM_CC_ALL	GO:0010008~endosome membrane	16	4.93827	0.00252	RET, VAC14, H2-Q7, H2-AA, GGA2, GPNMB, ATG16L1, H2-DMB1, ANXA8, LAMTOR1, CD68, SLC15A3, LAMTOR4, VPS25, ABCG4, H2-AB1	278	510	21646	2.44277	0.748526	0.059942	0.056107		GOTERM_BP_ALL	GO:0048514~blood vessel morphogenesis	20	6.49351	1.45703e-05	PDGFRA, CCBE1, ENPEP, CFH, PDE3B, TGFA, RORA, SEMA3E, AHR, MEOX2, PTGS2, HOXA13, VEGFA, TMEM100, PTPRB, LOX, ADGRF5, KDR, CCN3, CCR3	260	484	20431	3.24714	0.064473	0.001211	0.001141
GOTERM_MF_ALL	GO:0005102~signaling receptor binding	73	11.5506	0.000132267	CXCL9, UBXN2A, HFE, TRF, AHR, SLA2, BICD1, LGALS3, TUBB5, EDNRB, TRBC2, ITGAX, KDR, CCN3, FGB, PDGFRA, FGA, CXADR, FGG, APOA2, TAP1, F2, AGTR1A, FNDC5, IGHG2B, STX1B, GREM2, F7, LCK, IGHA, ADAM9, PRTN3, IGFALS, LY6H, LY6E, H2-M9, NLGN1, SEMA3D, CDNF, SAA3, H2-Q7, LRTM1, TGFA, RETNLG, SEMA3E, PLG, PIK3R1, GNAI1, TIMM50, DPP4, CCL8, TTR, FLRT2, GPNMB, CCL5, PDGFD, CSK, CD300LF, FZD1, BTNL9, GDF10, …	504	1764	19026	1.56222	0.156536	0.014186	0.0139652		GOTERM_BP_ALL	GO:0019884~antigen processing and presentation of exogenous antigen	5	1.54321	0.002568	H2-DMB1, PSME2, H2-AA, H2-AB1, TAPBP	268	44	20431	8.66308	0.999925	0.305711	0.304386		GOTERM_BP_ALL	GO:0042060~wound healing	15	4.87013	1.85403e-05	FGB, PDGFRA, FGA, CXADR, CFH, FGG, PLG, F2, CLDN1, F3, VEGFA, F5, THBD, APOH, KDR	260	286	20431	4.12137	0.081308	0.001513	0.001425
GOTERM_MF_ALL	GO:0003824~catalytic activity	196	31.0127	0.000156083	PI4K2B, ACSM3, GLDC, ACSM5, LIPF, KDR, PTGDS, PDK1, PRKAB2, ENTPD6, RECQL, CDC34, MTHFD2L, AMY1, SIK2, ACOT4, CFD, TPH2, ENPEP, MTARC1, AKR1C18, ABCB9, PIK3R1, SDSL, ART5, ADAMTS10, TRP53RKB, ADAMTS18, LDHD, RCE1, RIMKLA, FDFT1, CCR1, SDR42E1, ST14, PMM1, ABCA5, ABCA6, IGKV5-39, TYSND1, LNPEP, CP, ACADSB, PM20D1, SQLE, BHMT, PRXL2B, ECHDC1, PLCH2, RET, CDKN1A, MOGAT2, RDH7, GPT, CSAD, PRSS23, PTP…	504	5935	19026	1.24667	0.182001	0.015452	0.0152121		GOTERM_CC_ALL	GO:0090533~cation-transporting ATPase complex	5	1.54321	0.002807	ATP1A4, TCIRG1, ATP6V0E2, ATP6V0D2, ATP6V1C2	278	46	21646	8.4634	0.785129	0.063982	0.059888		GOTERM_BP_ALL	GO:0044057~regulation of system process	24	7.79221	1.88647e-05	FGB, ERRFI1, FGA, NLGN1, GUCY1A1, CXADR, FGG, APOA2, TRF, ABCC9, AHR, PIK3R1, KLF4, PTGS2, ATP1B1, AGTR1A, ACVR2A, TMEM100, STX1B, EDNRB, CCN3, PI16, SCN3B, TEAD1	260	677	20431	2.78573	0.08267	0.001513	0.001425
GOTERM_BP_ALL	GO:0006810~transport	134	21.2025	2.29747e-05	ACAA2, STEAP4, HFE, WIPF3, PRF1, CLDN1, EDNRB, SLC39A8, CAR12, PTGDS, PPFIA3, KCNH2, CXADR, NUP210, SCARA5, OSR1, SLC6A13, DNAJB13, TAP1, ATP11C, ATP1B1, MFSD12, PRLR, IGHG2B, STX1B, RBP7, TXLNA, MAPKAPK3, ELMO3, PLA2R1, STEAP2, ABCG4, ATP6V0D2, VPS25, LY6E, RTN2, SLC1A3, ILDR2, ABCB9, PIK3R1, SLC5A3, TIMM50, APOH, TTPA, SCN3B, SLC15A3, SLC38A3, SLC15A5, ATP6V1C2, CCR1, NGFR, SLC37A2, CD163, ABCA…	528	3702	20431	1.40063	0.124476	0.003195	0.003078		GOTERM_BP_ALL	GO:0046165~alcohol biosynthetic process	7	2.16049	0.003105	SQLE, MVK, EPHX1, DHCR24, PCBD1, DHCR7, FDFT1	268	109	20431	4.89583	0.99999	0.358151	0.356599		GOTERM_BP_ALL	GO:0048523~negative regulation of cellular process	101	32.7922	2.01273e-05	ERRFI1, UBXN2A, HHIP, RORA, AHR, BACH1, EDNRB, KDR, CCN3, SLC39A8, PTGDS, PDGFRA, POSTN, CXADR, OSR1, PRLR, STX1B, SFRP4, TWSG1, LOX, LGALS12, SIK2, LPAR1, TGFA, ILDR2, AKR1C18, TNFRSF11B, PIK3R1, ZFP36L2, DPP4, SCIN, APOH, ADAMTS18, TTPA, SMYD1, CD300LF, FZD1, CCR1, HHATL, WNT10B, ABCA5, CRIM1, MCC, PTPRB, STK26, OGN, BHLHE40, NABP1, OGT, FBN1, ABCD2, PDE3B, SLC40A1, SLC2A3, FMN2, MEOX2, SLC7A10…	260	5474	20431	1.44988	0.087953	0.001587	0.001494
GOTERM_BP_ALL	GO:0016053~organic acid biosynthetic process	21	3.32278	2.3198e-05	ERRFI1, PRKAB2, ACSM3, ELOVL3, SLC1A3, PLA2G4A, ACSM5, SDSL, CSAD, LTC4S, PTGS2, ALDH1A3, BHMT, PSAT1, PRXL2B, DPYD, MTHFD2L, ALDH1A1, RGN, SCD1, PTGDS	528	268	20431	3.03208	0.125607	0.003195	0.003078		GOTERM_CC_ALL	GO:0098533~ATPase dependent transmembrane transport complex	5	1.54321	0.003281	ATP1A4, TCIRG1, ATP6V0E2, ATP6V0D2, ATP6V1C2	278	48	21646	8.11076	0.834337	0.071794	0.0672		GOTERM_BP_ALL	GO:0030198~extracellular matrix organization	15	4.87013	2.09147e-05	PDGFRA, POSTN, EGFL6, NTN4, TNFRSF11B, PLG, FLRT2, MMP16, LOX, ADAMTS1, ADAMTS18, ABI3BP, COL4A5, SLC39A8, DDR2	260	289	20431	4.07859	0.091232	0.001621	0.001526
GOTERM_BP_ALL	GO:0016477~cell migration	50	7.91139	2.59166e-05	RET, ERRFI1, CXCL9, FMN2, LGALS3, EDNRB, TUBA1A, KDR, CCN3, FFAR2, CCR3, CCBE1, PDGFRA, CXADR, AGTR1A, LOX, CDH11, ADAM9, PRTN3, MET, GPM6A, ENPEP, SEMA3D, SAA3, LPAR1, NTN4, RETNLG, SEMA3E, PLG, PIK3R1, DPP4, CCL8, GPC1, TBX21, CCL5, CXCR3, CSK, GPC4, CCR1, CHGA, ST14, VEGFA, NET1, CD24A, PTPRB, CORO6, SDC1, BAX, CSPG4, MYO1F	528	1026	20431	1.88572	0.139254	0.003487	0.003359		GOTERM_BP_ALL	GO:0065004~protein-DNA complex assembly	9	2.77778	0.003385	H4C8, DAXX, H4C9, H4C12, H4C11, H4C1, H4C4, H4C3, H3C7	268	188	20431	3.64955	0.999996	0.360087	0.358526		GOTERM_BP_ALL	GO:0045229~external encapsulating structure organization	15	4.87013	2.16609e-05	PDGFRA, POSTN, EGFL6, NTN4, TNFRSF11B, PLG, FLRT2, MMP16, LOX, ADAMTS1, ADAMTS18, ABI3BP, COL4A5, SLC39A8, DDR2	260	290	20431	4.06452	0.094328	0.001651	0.001555
GOTERM_BP_ALL	GO:2000145~regulation of cell motility	53	8.38608	2.77957e-05	RET, TRF, MEOX2, CLDN1, PTPRG, LGALS3, ADAMTS1, STMN1, ITGAX, KDR, CCN3, CCBE1, PDGFRA, FGA, POSTN, F3, DCN, F7, CDH11, RGN, ADAM9, MET, DDR2, SEMA3D, LPAR1, SEMA3E, PLG, PIK3R1, PTGS2, DPP4, CCL8, FLRT2, GPNMB, APOH, CCL5, CXCR3, PDGFD, GAS2L2, CCR1, NGFR, NTNG2, IL33, GDF15, RARRES2, PPP2R3A, KLF4, MCC, LYVE1, VEGFA, STK26, LGR6, OGT, MYO1F	528	1117	20431	1.83602	0.148561	0.003506	0.003378		GOTERM_BP_ALL	GO:0009058~biosynthetic process	78	24.0741	0.003529	MOGAT2, MRPS11, HFE, TCIRG1, SLA2, GYS2, LGALS3, ATP7B, TUBA1A, SMPD1, SNAPC4, CYREN, TXNL4A, PCYT2, DGAT2, TPI1, DCXR, ELOVL3, DNAJB13, AMPD2, MRPS7, MFSD12, LAX1, F7, DDAH1, SLC25A19, IGKV12-44, MTHFD2L, GPD1, NHP2, IRF8, SNRNP25, CARD11, GTF3C1, RTN2, TPH2, PRPS1, VAC14, IGKV6-13, MVK, NLRX1, AKR1CL, MTARC1, DOT1L, AK1, SDSL, LTC4S, MRPL57, MRPL54, GOLGA7B, TRP53RKB, H2-DMB1, SERPINH1, FAM47E,…	268	4434	20431	1.34108	0.999998	0.360087	0.358526		GOTERM_CC_ALL	GO:0009897~external side of plasma membrane	22	7.14286	2.20393e-05	CCR1, FGB, BTNL9, PDGFRA, FGA, H2-M9, NLGN1, CD163, ENPEP, CFH, FGG, IL5RA, PLG, F2, PRLR, AGTR1A, THBD, CD24A, KDR, ADAM9, ABCB1B, CCR3	272	596	21646	2.93755	0.009432	0.001185	0.001146
GOTERM_BP_ALL	GO:0019637~organophosphate metabolic process	47	7.43671	2.6865e-05	PI4K2B, PRPS1, VAC14, GALT, ACAA2, MVK, CFH, ACSM3, PLPPR4, AK1, ACSM5, RORA, PIK3R1, SLA2, DHTKD1, MFSD8, UGP2, SMPD1, LDHD, ME1, FDFT1, SLC37A2, GUCY1A1, DGAT2, PLA2G2E, PDHA1, TPI1, PCYT2, DCXR, ELOVL3, ENTPD6, ITPK1, ACOT11, APOA2, PLA2G4A, ABCC9, AMPD2, ATP1B1, ACADSB, CPS1, SLC25A19, DPYD, MTHFD2L, GPD1, ADGRF5, PLCH2, ACOT4	528	942	20431	1.93065	0.143964	0.003506	0.003378		GOTERM_BP_ALL	GO:1902653~secondary alcohol biosynthetic process	5	1.54321	0.003534	SQLE, MVK, DHCR24, DHCR7, FDFT1	268	48	20431	7.94115	0.999998	0.360087	0.358526		GOTERM_BP_ALL	GO:0043062~extracellular structure organization	15	4.87013	2.24935e-05	PDGFRA, POSTN, EGFL6, NTN4, TNFRSF11B, PLG, FLRT2, MMP16, LOX, ADAMTS1, ADAMTS18, ABI3BP, COL4A5, SLC39A8, DDR2	260	291	20431	4.05056	0.097771	0.001686	0.001588
GOTERM_BP_ALL	GO:0050818~regulation of coagulation	11	1.74051	2.78818e-05	FGB, THBD, FGA, PDGFRA, F7, APOH, ADAMTS18, FGG, SERPING1, PLG, F2	528	77	20431	5.52787	0.148986	0.003506	0.003378		GOTERM_BP_ALL	GO:0043436~oxoacid metabolic process	23	7.09877	0.003575	TPH2, TPI1, AKR1CL, ACAA2, GALT, MTARC1, GLDC, DCXR, ELOVL3, ACOT11, EPHX1, ACAA1B, ETFB, SDSL, LTC4S, LIPF, PM20D1, DDAH1, PSAT1, PRXL2B, DGLUCY, MTHFD2L, PCBD1	268	897	20431	1.95475	0.999998	0.360087	0.358526		GOTERM_BP_ALL	GO:0006629~lipid metabolic process	36	11.6883	2.42865e-05	PI4K2B, ERRFI1, ABCD2, ACSM3, RDH7, AKR1C18, ACSM5, PIK3R1, AHR, PTGS2, MFSD8, EDNRB, APOH, SCD1, GC, PTGDS, WNT10B, PDGFRA, SDR42E1, PRKAB2, ABCA5, APOA2, PLA2G4A, APOC3, ABCC9, ACADSB, CYP2D26, ALDH1A3, CES1C, CPS1, GSTA3, ALDH1A1, ADGRF5, ECHDC1, ACOT4, ST6GALNAC5	260	1311	20431	2.15782	0.10514	0.001776	0.001672
GOTERM_BP_ALL	GO:0009987~cellular process	462	73.1013	3.03889e-05	PI4K2B, GLDC, WIPF3, MRGPRG, SLA2, CLDN1, BACH1, LIPF, WDR93, STMN1, CCBE1, PRKAB2, DAXX, CXADR, NUP210, LGALS12, LETMD1, VPS25, ACOT4, CFD, TPH2, ENPEP, NLRX1, CFH, NPRL2, ABCB9, SDSL, SLC5A3, ADAMTS10, TRP53RKB, C6, FLRT2, ADAMTS18, PDGFD, TTPA, LDHD, SERPINH1, FDFT1, FZD1, NGFR, WNT10B, ST14, PMM1, ABCA5, ABCA6, MRPL28, TYSND1, LNPEP, SQLE, BHMT, PPFIBP1, PRXL2B, PLCH2, HROB, RET, CDKN1A, GPT,…	528	16531	20431	1.08143	0.161242	0.00374	0.003603		GOTERM_BP_ALL	GO:0002377~immunoglobulin production	9	2.77778	0.00361	IGKV1-117, IGKV6-13, IGKV12-44, IGKV5-39, TCIRG1, CYREN, LAX1, CARD11, H2-AB1	268	190	20431	3.61113	0.999998	0.360087	0.358526		GOTERM_BP_ALL	GO:0009966~regulation of signal transduction	68	22.0779	2.44697e-05	ERRFI1, HHIP, PDE3B, RORA, HOXA13, BICD1, CHRDL1, TMEM100, EDNRB, KDR, CCN3, SLC39A8, CAR8, DUSP4, FGB, CCBE1, PDGFRA, FGA, PRMT5, POSTN, GUCY1A1, FGG, F2, PRLR, F3, MLF1, DCN, ALDH1A3, STX1B, SFRP4, GREM2, TWSG1, LOX, RGN, ADAM9, SIK2, PLA2R1, MET, DDR2, NLGN1, PELI3, LPAR1, TGFA, AKR1C18, TNFRSF11B, SEMA3E, PIK3R1, PTGS2, GNAI1, SCEL, ARHGAP20, PDGFD, CD300LF, FZD1, CCR1, WNT10B, CRIM1, APOC3, …	260	3251	20431	1.64365	0.105889	0.001776	0.001672
GOTERM_BP_ALL	GO:0007596~blood coagulation	14	2.21519	3.50083e-05	FGB, PDGFRA, FGA, CFH, FGG, PLG, F2, F3, F5, THBD, F7, APOH, SERPING1, ANXA8	528	131	20431	4.13535	0.183364	0.004219	0.004065		GOTERM_CC_ALL	GO:0005796~Golgi lumen	4	1.23457	0.003871	GPC1, SDC1, GPC4, SOD3	278	25	21646	12.4581	0.880147	0.081438	0.076227		GOTERM_BP_ALL	GO:0003018~vascular process in circulatory system	14	4.54545	2.51118e-05	FGB, FGA, GUCY1A1, FGG, ABCC9, AHR, PTGS2, AGTR1A, MYLK3, VEGFA, EDNRB, CPS1, KDR, ABCB1B	260	256	20431	4.29739	0.108512	0.001794	0.00169
GOTERM_BP_ALL	GO:0050817~coagulation	14	2.21519	3.79359e-05	FGB, PDGFRA, FGA, CFH, FGG, PLG, F2, F3, F5, THBD, F7, APOH, SERPING1, ANXA8	528	132	20431	4.10402	0.197081	0.004479	0.004315		GOTERM_BP_ALL	GO:0006082~organic acid metabolic process	23	7.09877	0.00394	TPH2, TPI1, AKR1CL, ACAA2, GALT, MTARC1, GLDC, DCXR, ELOVL3, ACOT11, EPHX1, ACAA1B, ETFB, SDSL, LTC4S, LIPF, PM20D1, DDAH1, PSAT1, PRXL2B, DGLUCY, MTHFD2L, PCBD1	268	904	20431	1.93961	1	0.382697	0.381038		GOTERM_BP_ALL	GO:0061045~negative regulation of wound healing	8	2.5974	2.67878e-05	FGB, FGA, PDGFRA, APOH, ADAMTS18, FGG, PLG, F2	260	69	20431	9.11081	0.11532	0.001885	0.001775
GOTERM_BP_ALL	GO:0048585~negative regulation of response to stimulus	76	12.0253	4.2067e-05	ERRFI1, ACAA2, UBXN2A, HHIP, HFE, PDE3B, RORA, AHR, SLA2, BICD1, CHRDL1, LGALS3, SMPD1, STMN1, CCN3, SLC39A8, CYREN, PHLDA3, DUSP4, FGB, PDGFRA, FGA, DAXX, FGG, TAP1, F2, LAX1, DCN, SFRP4, GREM2, TWSG1, CDC34, LOX, DDAH1, SFRP5, SERPING1, MET, VPS25, CARD11, TRABD2B, MVK, NLRX1, SEMA3D, PELI3, NPRL2, LPAR1, TNFRSF11B, SEMA3E, PLG, PTGS2, DPP4, GPC1, TBX21, APOH, ADAMTS18, CCL5, CSK, CD300LF, FZD1…	528	1833	20431	1.60438	0.216046	0.004867	0.004689		GOTERM_BP_ALL	GO:0022900~electron transport chain	7	2.16049	0.004045	PM20D1, SLC37A2, COX8B, WDR93, GPD1, ETFB, COX7A1	268	115	20431	4.6404	1	0.382796	0.381137		GOTERM_BP_ALL	GO:1902531~regulation of intracellular signal transduction	49	15.9091	2.84944e-05	ERRFI1, PDE3B, RORA, TMEM100, EDNRB, KDR, CCN3, SLC39A8, CAR8, DUSP4, FGB, PDGFRA, FGA, PRMT5, GUCY1A1, FGG, F2, F3, MLF1, DCN, ALDH1A3, SFRP4, TWSG1, LOX, RGN, ADAM9, PLA2R1, MET, DDR2, NLGN1, PELI3, LPAR1, TGFA, AKR1C18, SEMA3E, PIK3R1, PTGS2, GNAI1, ARHGAP20, PDGFD, FZD1, CCR1, APOC3, KLF4, ACVR2A, VEGFA, NET1, CD24A, OGT	260	2074	20431	1.85654	0.122199	0.001974	0.001859
GOTERM_MF_ALL	GO:0042802~identical protein binding	95	15.0316	0.000400476	ABCD2, AMHR2, GLDC, SLC40A1, PRF1, MCM10, ADRA1D, AHR, CLDN1, PTPRG, TUBA1A, AOX3, ME1, KDR, PDK1, KCNH2, PDGFRA, PRMT5, DAXX, DGAT2, TPI1, CXADR, DCXR, FGG, APOA2, TAP1, ABCC9, AMPD2, MAT1A, TUBG1, SYN2, ALDH1A3, GREM2, RILPL2, LCK, DPYD, ALDH1A1, GPD1, PSME2, MET, ABCG4, VPS25, PRPS1, VAC14, NLGN1, RNASEL, MVK, CFH, UHRF1, H2-Q7, LYZ1, ABCB9, PTGS2, SDSL, LTC4S, DPP4, UGP2, TTR, APOH, CCL5, CSK…	504	2538	19026	1.41302	0.402808	0.036815	0.036243		GOTERM_MF_ALL	GO:0046961~proton-transporting ATPase activity, rotational mechanism	4	1.23457	0.004071	TCIRG1, ATP6V0E2, ATP6V0D2, ATP6V1C2	249	25	19026	12.2255	0.96803	0.245425	0.24368		GOTERM_BP_ALL	GO:0032102~negative regulation of response to external stimulus	18	5.84416	3.46919e-05	CCR1, FGB, PDGFRA, IL33, FGA, SEMA3D, FGG, RORA, SEMA3E, PLG, AHR, F2, DPP4, CD24A, APOH, ADAMTS18, CCN3, SLC39A8	260	427	20431	3.31254	0.146734	0.002347	0.00221
GOTERM_MF_ALL	GO:0016829~lyase activity	16	2.53165	0.00059585	GUCY1A1, CAR1, TPI1, GLDC, SDSL, CSAD, LTC4S, PTPRG, PM20D1, DGLUCY, ECHDC1, ME1, PCBD1, GGACT, CAR12, CAR8	504	214	19026	2.82243	0.535637	0.0511239	0.050329		GOTERM_MF_ALL	GO:0042625~ATPase-coupled ion transmembrane transporter activity	4	1.23457	0.004071	TCIRG1, ATP6V0E2, ATP6V0D2, ATP6V1C2	249	25	19026	12.2255	0.96803	0.245425	0.24368		GOTERM_BP_ALL	GO:0046394~carboxylic acid biosynthetic process	14	4.54545	3.51615e-05	ERRFI1, PRKAB2, ACSM3, SLC1A3, PLA2G4A, ACSM5, PTGS2, ALDH1A3, BHMT, DPYD, ALDH1A1, RGN, SCD1, PTGDS	260	264	20431	4.16716	0.148564	0.002347	0.00221
GOTERM_BP_ALL	GO:0060326~cell chemotaxis	19	3.00633	4.43048e-05	CCR1, CHGA, PDGFRA, CXCL9, CXADR, SAA3, LPAR1, RETNLG, AGTR1A, VEGFA, LGALS3, EDNRB, CCL8, LOX, CCL5, CXCR3, FFAR2, CCN3, CCR3	528	236	20431	3.11528	0.226131	0.004944	0.004762		GOTERM_MF_ALL	GO:0023023~MHC protein complex binding	4	1.23457	0.004071	H2-DMB1, H2-AA, H2-AB1, TAPBP	249	25	19026	12.2255	0.96803	0.245425	0.24368		GOTERM_BP_ALL	GO:0030193~regulation of blood coagulation	8	2.5974	3.5414e-05	FGB, FGA, PDGFRA, APOH, ADAMTS18, FGG, PLG, F2	260	72	20431	8.7312	0.149547	0.002347	0.00221
GOTERM_BP_ALL	GO:0007599~hemostasis	14	2.21519	4.44375e-05	FGB, PDGFRA, FGA, CFH, FGG, PLG, F2, F3, F5, THBD, F7, APOH, SERPING1, ANXA8	528	134	20431	4.04277	0.226725	0.004944	0.004762		GOTERM_MF_ALL	GO:0044769~ATPase activity, coupled to transmembrane movement of ions, rotational mechanism	4	1.23457	0.004071	TCIRG1, ATP6V0E2, ATP6V0D2, ATP6V1C2	249	25	19026	12.2255	0.96803	0.245425	0.24368		GOTERM_BP_ALL	GO:0035296~regulation of tube diameter	12	3.8961	3.72086e-05	FGB, FGA, GUCY1A1, EDNRB, CPS1, FGG, KDR, ABCC9, AHR, PTGS2, AGTR1A, VEGFA	260	193	20431	4.88585	0.1565	0.002397	0.002257
GOTERM_BP_ALL	GO:0009719~response to endogenous stimulus	69	10.9177	4.98054e-05	ERRFI1, AMHR2, HFE, PDE3B, GPT, AHR, CLDN1, CHRDL1, TMEM100, EDNRB, NFKBIZ, ME1, KDR, GNRHR, TIMP3, PTGDS, FGB, PDGFRA, POSTN, DAXX, PAQR7, NCOA4, ABCC9, AGTR1A, MTSS2, F7, TWSG1, CDC34, LOX, GPD1, ADAM9, SIK2, STEAP2, DDR2, AKR1CL, SLC1A3, AKR1C18, ACAA1B, TNFRSF11B, PIK3R1, PTGS2, ZFP36L2, SERPINA3C, FLRT2, CCL5, PDGFD, CSK, GDF10, NGFR, BCHE, WNT10B, RARRES2, APOC3, DHCR24, LNPEP, SERPINA3N, K…	528	1625	20431	1.64305	0.250374	0.005336	0.00514		GOTERM_BP_ALL	GO:0140546~defense response to symbiont	25	7.71605	0.004339	CXCL9, NLRX1, H2-Q7, PRF1, LGALS3, CCL8, C6, CCL5, UBD, SMPD1, TRBC2, ITGAX, SLC15A3, DAXX, WFDC21, RARRES2, NKG7, H2-AA, IGHG2B, IGHA, ATG16L1, LCK, IRF8, SERPING1, H2-AB1	268	1026	20431	1.85758	1	0.400398	0.398662		GOTERM_BP_ALL	GO:0097746~blood vessel diameter maintenance	12	3.8961	3.72086e-05	FGB, FGA, GUCY1A1, EDNRB, CPS1, FGG, KDR, ABCC9, AHR, PTGS2, AGTR1A, VEGFA	260	193	20431	4.88585	0.1565	0.002397	0.002257
GOTERM_MF_ALL	GO:1901681~sulfur compound binding	20	3.16456	0.000684748	POSTN, AMBP, CFH, LRTM1, TNFRSF11B, LTC4S, F2, VEGFA, DHTKD1, GREM2, TWSG1, CCL8, GPNMB, ADAMTS1, APOH, ABI3BP, CCL5, CCN3, IGFALS, FBN1	504	312	19026	2.41987	0.585869	0.055079	0.054223		GOTERM_CC_ALL	GO:0016471~vacuolar proton-transporting V-type ATPase complex	4	1.23457	0.004831	TCIRG1, ATP6V0E2, ATP6V0D2, ATP6V1C2	278	27	21646	11.5353	0.929276	0.097873	0.091611		GOTERM_MF_ALL	GO:0008201~heparin binding	12	3.8961	3.83335e-05	GREM2, POSTN, TWSG1, CFH, ADAMTS1, APOH, ABI3BP, LRTM1, CCN3, F2, VEGFA, FBN1	255	184	19026	4.86598	0.034172	0.0173842	0.0171351
GOTERM_BP_ALL	GO:0006631~fatty acid metabolic process	26	4.11392	4.89667e-05	ABCD2, AKR1CL, ACAA2, ACSM3, AKR1C18, ACAA1B, ACSM5, AHR, ETFB, PTGS2, LTC4S, SCD1, PTGDS, PRKAB2, ELOVL3, EPHX1, ACOT11, PLA2G4A, ABCC9, ACADSB, CYP2D26, PM20D1, CES1C, PRXL2B, ECHDC1, ACOT4	528	401	20431	2.50891	0.246728	0.005336	0.00514		GOTERM_MF_ALL	GO:0042605~peptide antigen binding	7	2.16049	0.004904	H2-DMB1, H2-Q7, TAP1, DHCR24, H2-AA, H2-AB1, TAPBP	249	120	19026	4.45723	0.984218	0.275912	0.27395		GOTERM_BP_ALL	GO:0035150~regulation of tube size	12	3.8961	3.90932e-05	FGB, FGA, GUCY1A1, EDNRB, CPS1, FGG, KDR, ABCC9, AHR, PTGS2, AGTR1A, VEGFA	260	194	20431	4.86067	0.16374	0.002483	0.002338
GOTERM_BP_ALL	GO:0055086~nucleobase-containing small molecule metabolic process	34	5.37975	5.08472e-05	PRPS1, GALT, ACAA2, MVK, CFH, ACSM3, AK1, ACSM5, RORA, DHTKD1, MFSD8, UGP2, TTR, LDHD, ME1, SLC37A2, GUCY1A1, DGAT2, PDHA1, TPI1, PMM1, DCXR, ELOVL3, ENTPD6, ACOT11, ABCC9, AMPD2, ATP1B1, ACADSB, CPS1, DPYD, MTHFD2L, GPD1, ACOT4	528	607	20431	2.16743	0.25488	0.005348	0.005152		GOTERM_BP_ALL	GO:0016126~sterol biosynthetic process	5	1.54321	0.005054	SQLE, MVK, DHCR24, DHCR7, FDFT1	268	53	20431	7.19199	1	0.45502	0.453048		GOTERM_BP_ALL	GO:0032101~regulation of response to external stimulus	33	10.7143	4.01175e-05	CFH, SEMA3D, PELI3, LPAR1, RORA, SEMA3E, PLG, PIK3R1, AHR, PTGS2, DPP4, EDNRB, PDGFD, APOH, ADAMTS18, NFKBIZ, KDR, CCN3, SLC39A8, CD300LF, CCR1, FGB, IL33, FGA, PDGFRA, IFI204, FGG, KLF4, F2, VEGFA, CD24A, VAMP7, MET	260	1178	20431	2.20133	0.167649	0.002513	0.002366
GOTERM_BP_ALL	GO:0030334~regulation of cell migration	50	7.91139	5.28076e-05	RET, MEOX2, CLDN1, PTPRG, LGALS3, ADAMTS1, STMN1, ITGAX, KDR, CCN3, CCBE1, PDGFRA, FGA, POSTN, F3, DCN, F7, CDH11, ADAM9, MET, DDR2, SEMA3D, LPAR1, SEMA3E, PLG, PIK3R1, PTGS2, DPP4, CCL8, FLRT2, GPNMB, APOH, CCL5, CXCR3, PDGFD, CCR1, NGFR, NTNG2, IL33, GDF15, RARRES2, PPP2R3A, KLF4, MCC, LYVE1, VEGFA, STK26, LGR6, OGT, MYO1F	528	1055	20431	1.83389	0.263284	0.005441	0.005242		GOTERM_MF_ALL	GO:0046982~protein heterodimerization activity	13	4.01235	0.005313	H4C8, H4C9, H2AC6, H2BC4, TUBA1A, H4C12, H4C11, BAX, H4C1, H4C4, ABCG4, H4C3, H3C7	249	390	19026	2.54699	0.988852	0.280283	0.278291		GOTERM_BP_ALL	GO:1900046~regulation of hemostasis	8	2.5974	4.2342e-05	FGB, FGA, PDGFRA, APOH, ADAMTS18, FGG, PLG, F2	260	74	20431	8.49522	0.176075	0.002617	0.002464
GOTERM_BP_ALL	GO:0042730~fibrinolysis	6	0.949367	5.36149e-05	FGB, FGA, FGG, SERPING1, PLG, F2	528	17	20431	13.6571	0.266717	0.005441	0.005242		GOTERM_CC_ALL	GO:0005740~mitochondrial envelope	22	6.79012	0.00533	NLRX1, COX8B, ACAA2, MTARC1, MRPS11, TIMM13, CIDEA, MRPL28, TAP1, ABCB9, MRPS7, COX7A1, MRPL57, COQ6, MRPL54, TIMM50, LGALS3, SLC25A19, MTHFD2L, BAX, IFI27L2A, LETMD1	278	888	21646	1.92905	0.946238	0.09975	0.093367		GOTERM_BP_ALL	GO:1901701~cellular response to oxygen-containing compound	36	11.6883	4.43225e-05	CFH, PDE3B, LPAR1, SLC1A3, AKR1C18, RORA, GPT, PIK3R1, AHR, PTGS2, CLDN1, GNAI1, EDNRB, PDGFD, NFKBIZ, TEAD1, WNT10B, PDGFRA, POSTN, AMBP, BNIP3, OSR1, APOC3, ABCC9, KLF4, AGTR1A, NET1, CES1C, CPS1, ALDH1A1, KLF9, ADAM9, SIK2, OGT, DDR2, FBN1	260	1350	20431	2.09549	0.183506	0.002702	0.002545
GOTERM_BP_ALL	GO:1902531~regulation of intracellular signal transduction	83	13.1329	5.77643e-05	RET, ERRFI1, HFE, PDE3B, ADRA1D, RORA, SLA2, TMEM100, EDNRB, SMPD1, STMN1, KDR, CCN3, SLC39A8, CAR8, PHLDA3, DUSP4, FGB, PDGFRA, FGA, PRMT5, GUCY1A1, FGG, STIMATE, F2, LAX1, F3, ARFGAP1, MLF1, DCN, ALDH1A3, SFRP4, F7, TWSG1, CDC34, LOX, LCK, SFRP5, RGN, ADAM9, PLA2R1, MET, CARD11, DDR2, NLGN1, NLRX1, AKR1CL, PELI3, NPRL2, LPAR1, TGFA, AKR1C18, SEMA3E, PIK3R1, PTGS2, GNAI1, ARHGAP20, CCL8, GPNMB, …	528	2074	20431	1.54855	0.284114	0.005664	0.005456		GOTERM_CC_ALL	GO:0030659~cytoplasmic vesicle membrane	24	7.40741	0.005348	RET, VAC14, SVOP, H2-Q7, TAP1, TCIRG1, H2-AA, MFSD12, AP3B2, TAPBP, GGA2, GPNMB, ATG16L1, H2-DMB1, ANXA8, LAMTOR1, REEP6, CD68, SLC15A3, LAMTOR4, ATP6V0E2, VPS25, ABCG4, H2-AB1	278	1006	21646	1.85757	0.946783	0.09975	0.093367		GOTERM_BP_ALL	GO:0006879~intracellular iron ion homeostasis	8	2.5974	4.62013e-05	STEAP4, SCARA5, NCOA4, SLC40A1, TRF, SLC39A8, STEAP2, CP	260	75	20431	8.38195	0.190493	0.002769	0.002607
GOTERM_BP_ALL	GO:0009607~response to biotic stimulus	74	11.7089	5.69661e-05	CXCL9, ABCD2, PRF1, TRF, AHR, CLDN1, IFIT2, THBD, LGALS3, EDNRB, TRBC2, SMPD1, NFKBIZ, STMN1, ITGAX, SCD1, FGB, FGA, WFDC21, DAXX, CXADR, TMEM255A, FGG, ABCC9, F2, PRLR, IGHG2B, VAMP7, MAPKAPK3, LCK, IGHA, CDHR2, IRF8, SERPING1, ADAM9, AMY1, FKBP5, CFD, GPM6A, RNASEL, NLRX1, CFH, PELI3, SAA3, H2-Q7, LYZ1, PTGS2, CCL8, C6, TBX21, UBD, CCL5, SCN7A, SLC15A3, CHGA, IL33, IFI204, BNIP3, RARRES2, NKG7,…	528	1788	20431	1.60147	0.280799	0.005664	0.005456		GOTERM_BP_ALL	GO:0019752~carboxylic acid metabolic process	22	6.79012	0.005388	TPH2, TPI1, AKR1CL, ACAA2, GALT, GLDC, DCXR, ELOVL3, ACOT11, EPHX1, ACAA1B, ETFB, SDSL, LTC4S, LIPF, PM20D1, DDAH1, PSAT1, PRXL2B, DGLUCY, MTHFD2L, PCBD1	268	872	20431	1.92336	1	0.462768	0.460762		GOTERM_BP_ALL	GO:0009410~response to xenobiotic stimulus	20	6.49351	4.66727e-05	FZD1, BCHE, ERRFI1, SLC1A3, ABCC9, RORA, TNFRSF11B, AHR, PTGS2, SLC6A2, CYP2D26, LOX, CPS1, GSTA3, DPYD, AOX3, ALDH1A1, NFKBIZ, KDR, ABCB1B	260	527	20431	2.98219	0.192237	0.002769	0.002607
GOTERM_BP_ALL	GO:0046394~carboxylic acid biosynthetic process	20	3.16456	5.9874e-05	ERRFI1, PRKAB2, ACSM3, ELOVL3, SLC1A3, PLA2G4A, ACSM5, SDSL, LTC4S, PTGS2, ALDH1A3, BHMT, PSAT1, PRXL2B, DPYD, MTHFD2L, ALDH1A1, RGN, SCD1, PTGDS	528	264	20431	2.93145	0.2928	0.005773	0.005561		GOTERM_BP_ALL	GO:0006950~response to stress	67	20.679	0.005474	RET, CDKN1A, CXCL9, ACAA2, HFE, PRF1, MCM10, TCIRG1, LGALS3, TRBC2, SMPD1, ITGAX, ANXA8, FFAR2, CYREN, PHLDA3, WFDC21, DAXX, ACOT11, TAP1, TAPBP, IGHG2B, F7, LCK, IGHA, IRF8, SERPING1, MCM5, VAC14, NLRX1, MTARC1, UHRF1, NPRL2, SAA3, DOT1L, H2-Q7, CCL8, C6, UBD, CCL5, CXCR3, CAMTA2, SLC15A3, SLC38A3, CHGA, NGFR, PLA2G2E, MGMT, GDF15, RARRES2, CIDEA, NKG7, SERPINA3N, SOD3, H2-AA, NEURL4, TNIP1, MOR…	268	3749	20431	1.36243	1	0.462768	0.460762		GOTERM_BP_ALL	GO:0016477~cell migration	30	9.74026	4.7227e-05	GPM6A, ERRFI1, ENPEP, SEMA3D, LPAR1, NTN4, RETNLG, SEMA3E, PLG, FMN2, PIK3R1, DPP4, EDNRB, KDR, CCN3, CCR3, CCR1, CCBE1, PDGFRA, CXADR, AGTR1A, VEGFA, NET1, CD24A, PTPRB, LOX, CDH11, CORO6, ADAM9, MET	260	1026	20431	2.29768	0.194282	0.002769	0.002607
GOTERM_BP_ALL	GO:0006952~defense response	68	10.7595	6.40205e-05	CXCL9, HFE, PRF1, TRF, IL5RA, TCIRG1, CLDN1, MYLK3, IFIT2, LGALS3, TRBC2, SMPD1, NFKBIZ, ITGAX, FFAR2, SCD1, CCR3, FGB, FGA, WFDC21, DAXX, CXADR, FGG, TAP1, ABCC9, F2, F3, AGTR1A, TAPBP, IGHG2B, VAMP7, LCK, IGHA, IRF8, SERPING1, CFD, RNASEL, NLRX1, CFH, PELI3, SAA3, H2-Q7, LYZ1, DPP4, CCL8, C6, UBD, CCL5, CXCR3, SLC15A3, CCR1, CHGA, IL33, CD163, PLA2G2E, IFI204, BNIP3, RARRES2, NKG7, SERPINA3N, K…	528	1607	20431	1.63738	0.309566	0.006071	0.005849		GOTERM_BP_ALL	GO:0034341~response to type II interferon	8	2.46914	0.005517	DAXX, CCL8, CCL5, UBD, H2-Q7, IRF8, H2-AA, H2-AB1	268	162	20431	3.7647	1	0.462768	0.460762		GOTERM_BP_ALL	GO:0042730~fibrinolysis	5	1.62338	5.27354e-05	FGB, FGA, FGG, PLG, F2	260	17	20431	23.112	0.21433	0.003053	0.002874
GOTERM_CC_ALL	GO:0031982~vesicle	98	15.5063	1.5776e-05	PI4K2B, STEAP4, GALNT15, HFE, WIPF3, PRF1, SLA2, TRBC2, KDR, PPFIA3, CXADR, SCARA5, ACOT11, TAP1, ATP11C, MFSD12, ADAM2, IGHG2B, STX1B, PRTN3, STEAP2, ABCG4, ATP6V0D2, VPS25, ENPEP, LYZ1, LPAR1, TGFA, DPP4, TTPA, SLC15A3, NGFR, GGT6, ABCA5, LNPEP, BHMT, ATG16L1, STK26, ALB, REEP6, OGT, H2-AB1, RET, CD164L2, SLC40A1, TRF, SLC2A3, FMN2, TCIRG1, BICD1, AP4M1, MFSD8, TUBA1A, ATP7B, CAMKV, ADAMTS1, SM…	550	2516	21646	1.53296	0.0105768	0.000817927	0.000770599		GOTERM_CC_ALL	GO:0005789~endoplasmic reticulum membrane	27	8.33333	0.005549	RTN2, DIPK1B, GRAMD1A, MOGAT2, H2-Q7, ABCB9, TMEM97, LTC4S, RCE1, FDFT1, SLC37A2, DGAT2, NUP210, SSR2, ELOVL3, EPHX1, TAP1, STIMATE, DHCR24, TAPBP, SQLE, TMEM214, BAX, IGFALS, DHCR7, REEP6, PTPN5	278	1189	21646	1.76813	0.952347	0.09975	0.093367		GOTERM_BP_ALL	GO:0048585~negative regulation of response to stimulus	44	14.2857	5.87098e-05	ERRFI1, UBXN2A, SEMA3D, PELI3, HHIP, PDE3B, LPAR1, TNFRSF11B, RORA, SEMA3E, PLG, AHR, PTGS2, BICD1, CHRDL1, DPP4, APOH, ADAMTS18, CCN3, SLC39A8, CD300LF, FZD1, CCR1, DUSP4, FGB, IL33, FGA, PDGFRA, FGG, CRIM1, PPP2R3A, KLF4, F2, MCC, DCN, VEGFA, CD24A, GREM2, SFRP4, TWSG1, LOX, MET, OGT, FBN1	260	1833	20431	1.88628	0.23551	0.003356	0.00316
GOTERM_BP_ALL	GO:0030003~intracellular monoatomic cation homeostasis	28	4.43038	6.91624e-05	STEAP4, HFE, ATP1A4, SLC40A1, TRF, SLC1A3, TCIRG1, ATP7B, CCL8, TTPA, CCL5, SCN7A, SLC39A8, CCR1, CHGA, SCARA5, BNIP3, NCOA4, ATP1B1, S100B, F2, CP, LCK, RGN, BAX, LETMD1, STEAP2, ATP6V0D2	528	460	20431	2.35535	0.329806	0.006453	0.006217		GOTERM_CC_ALL	GO:0031966~mitochondrial membrane	21	6.48148	0.005653	NLRX1, COX8B, ACAA2, MTARC1, MRPS11, TIMM13, MRPL28, TAP1, ABCB9, MRPS7, COX7A1, MRPL57, COQ6, MRPL54, TIMM50, LGALS3, SLC25A19, MTHFD2L, BAX, IFI27L2A, LETMD1	278	836	21646	1.9559	0.954996	0.09975	0.093367		GOTERM_BP_ALL	GO:0061041~regulation of wound healing	10	3.24675	6.07325e-05	FGB, FGA, PDGFRA, APOH, ADAMTS18, FGG, PLG, F2, CLDN1, DDR2	260	136	20431	5.778	0.242551	0.003429	0.003229
[truncated: 970 more rows]

## Sheet: Table S5
Table S5. Clustering and pathway analysis of metabolism related DEGs.								Table S5. Clustering and pathway analysis of metabolism related DEGs.			Table S5. Clustering and pathway analysis of metabolism related DEGs.														Table S5. Clustering and pathway analysis of metabolism related DEGs.														Table S5. Clustering and pathway analysis of metabolism related DEGs.
[truncated: 86 more rows]
[truncated: 15 more columns]

[truncated: 4 more sheets: Table S6, Table S7, Table S8, Table S9]
